# Supplementary material for: Novel Factors in the Pathogenesis of Psoriasis and Potential Drug Candidates Are Found with Systems Biology Approach
Source: PLoS One. 2013 Nov 26;8(11):e80751. doi: 10.1371/journal.pone.0080751 (PMC3841158; doi:10.1371/journal.pone.0080751)
Supplement: Table S1 — Outlier samples in arrayQualityMetrics analysis and explanation of exclusion. Numbers from 1 to 5 indicate the number of method used by the software to assess quality. (XLSX) [file pone.0080751.s004.xlsx]

## Sheet: Outliers
Outlier	Cause
Yao et al.
GSM372350	Poor quality in 1,3,4
GSM372332	Obvious outlier in 5
Others has border-line values and only in one quality measurement
Krueger et al.
GSM768005	Poor quality in 3,4
GSM768028	Seemingly obvious outlier in 6
GSM768037	Poor quality in 3,4
GSM768062	Poor quality in 1,3,4,5
GSM768063	Poor quality in 3,4
GSM768090	Poor quality in 3,4
GSM768092	Poor quality in 1,2
GSM768105	Obvious outlier in 6
GSM768114	Poor quality in 1,5
GSM768115	Poor quality in 1,5
GSM768125	Poor quality in 1,2,4,5
Others has border-line values and only in one quality measurement
Reischl et al.
GSM154779	Obvious outlier in 1
GSM154784	Outlier in 1,2,4,6
Others has border-line values and only in one quality measurement
Johnson-Huang et al.
GSM763503	Obvious outlier in 6
Zaba et al.
GSM300756	Poor quality in 1,2,4
GSM300786	Poor quality in 1,2,3,4,5
GSM300804	Poor quality in 1,2
Others has border-line values and only in one quality measurement
Gudjonsson et al.
GSM337263	Poor quality in 1,2
GSM337287	Poor quality in 3,4
GSM337310	Obvious outlier in 5
GSM337317	Poor quality in 3,5
GSM337321	Poor quality in 1,2,4
GSM337324	Obvious outlier in 5
GSM337360	Poor quality in 1,5
GSM337362	Obvious outlier in 5
GSM337365	Obvious outlier in 5
Others has border-line values and only in one quality measurement
