# Supplementary material for: Novel Factors in the Pathogenesis of Psoriasis and Potential Drug Candidates Are Found with Systems Biology Approach
Source: PLoS One. 2013 Nov 26;8(11):e80751. doi: 10.1371/journal.pone.0080751 (PMC3841158; doi:10.1371/journal.pone.0080751)
Supplement: Table S2 — Results of repeated original statistics. The same statistics, cutoff and filtering was used as it is shown in table after arrayQualityMetrics sample filtering and GCRMA normalization. (XLSX) [file pone.0080751.s005.xlsx]

## Sheet: Confirmed results
	Original				Original		Ours		Comments
	Normalization	Statistics	Cutoff and filtering		probe ID	Gene	probe ID	Gene
Reischl	MAS 5.1	Paired T test and Wilcoxon test	SD>0.1, Fold change >2 or <-2, Wilcoxon p<0.001, t-test p<0.00001	Upreguated	203	179	291	247	Only total number of DEGs was given in original paper without direction
				Downregulated
Zaba	GCRMA	Paired T test and Benjamini-Hochcberg correction	SD>0.1, FDR<0.05, Fold change > 2 or <-2	Upreguated	732	579	750	620
				Downregulated	890	702	798	671
Yao	GCRMA	SAM	Q<0.05, Fold change > 2 or < -2	Upreguated	1408	974	1623	1235	No detailed description of samr analysis. We used wilcoxon ranked sum statistic
				Downregulated	1465	851	2048	1683
Gudjonsson	RMA	Paired T test, Bonferroni Correction	FDR<0.05, Fold change >2 or < -2	Upreguated	721	508	1259	975
				Downregulated	364	247	1042	859
Suarez-Farinas	GCRMA	Paired T test	SD>0.1, FDR<0.05, Fold change > 2 or <-2	Upreguated	2129	1568	2135	1747
				Downregulated	2046	1145	2275	1937
