# Supplementary material for: Novel Factors in the Pathogenesis of Psoriasis and Potential Drug Candidates Are Found with Systems Biology Approach
Source: PLoS One. 2013 Nov 26;8(11):e80751. doi: 10.1371/journal.pone.0080751 (PMC3841158; doi:10.1371/journal.pone.0080751)
Supplement: Table S3 — Study-level p values of T test for differential gene expression and meta-analysis FDR values. DEGs are highlighted with orange color. (XLSX) [file pone.0080751.s006.xlsx]

## Sheet: Study statistics
Gene ID	FDR	T test p values in individual studies					Fold change	Fold change values in individual studies
		Gudjonsson	Yao	Krueger	Reischl	Zaba		Gudjonsson	Yao	Krueger	Reischl	Zaba
SERPINB4	0	1e-20	5.53189e-05	0.708145	0.0117847	0.324394	1007.93	1458.58	74.9976	121.702	1656.57	368.989
S100A12	0	1e-20	0.0410522	0.252274	0.000406164	0.000119374	491.566	248.125	47.622	718.487	1695.24	424.8
TCN1	0	1e-20	0.703095	0.0875053	0.0128121	0.627599	481.542	462.966	45.5822	346.829	4813.64	489.943
S100A7A	0	1e-20	8.57443e-05	0.573842	N/A	N/A	461.402	804.568	73.9595	51.5743	N/A	N/A
SPRR2C	0	1e-20	5.53189e-05	0.0500369	0.000370326	0.00651785	226.411	178.959	41.2409	324.24	376.611	109.632
AKR1B10	0	1e-20	0.325632	1e-20	0.0275415	0.812672	147.866	201.343	18.5525	131.744	1041.78	130.253
KYNU	0	1e-20	0.193027	0.065718	0.85927	0.022908	138.794	58.2964	20.8058	1	404.386	278.66
OASL	0	1e-20	0.758373	0.209322	0.88238	0.516062	103.977	57.6924	13.6971	52.3493	93.2739	77.6724
ATP12A	0	1e-20	5.53189e-05	5.53914e-05	0.0369789	0.000119374	100.034	45.9451	16.9231	137.062	226.694	149.06
DEFB4A	0	1e-20	0.000815954	0.253178	0.185056	0.0205981	95.5846	574.622	36.7079	13.3928	1103.15	166.22
SERPINB3	0	1e-20	0.134027	0.00182792	0.357215	0.219464	83.6287	115.769	32.5513	43.8013	113.395	131.42
TMPRSS11D	0	1e-20	5.53189e-05	1e-20	0.247019	0.000298436	83.4141	39.9143	15.2709	183.721	13.3771	77.6491
RHCG	0	1e-20	0.164676	1e-20	0.000376299	0.0965381	82.7623	57.535	18.2631	57.0662	460.486	177.351
GDA	0	1e-20	0.00631189	1e-20	N/A	N/A	82.0187	40.4595	5.87225	44.1725	N/A	N/A
IGFL1	0	1e-20	0.004987	2.63769e-06	N/A	N/A	80.5926	53.1429	15.3667	90.3977	N/A	N/A
HPSE	0	1e-20	0.00379764	0.000258493	0.334996	0.000119374	78.6832	49.3367	17.9948	11.3941	507.859	92.4455
IL8	0	1e-20	5.53189e-05	1e-20	0.0375105	0.000125343	67.3111	53.4785	9.62153	5.27596	217.473	116.45
KLK13	0	1e-20	0.156107	0.327582	0.111438	0.0137161	60.6313	26.2695	12.1038	14.48	142.162	83.2801
PI3	0	1e-20	0.00942911	1e-20	0.129596	0.775904	60.6108	354.985	35.2218	8.52092	107.553	86.8467
IL1F9	0	1e-20	0.162013	1e-20	0.0847927	0.00907246	56.7507	67.9704	14.6432	36.1055	847.702	64.806
LCN2	0	1e-20	7.19146e-05	0.00211806	0.068576	0.000155187	54.9407	45.5001	25.9099	45.0819	70.6824	144.1
KLK6	0	1e-20	6.36168e-05	0.000530175	0.00035838	0.000119374	54.6029	42.0401	18.5777	44.6513	61.7387	260.817
CCL20	0	1e-20	0.0216546	1e-20	0.000459921	0.00056106	50.3781	36.8744	8.77934	83.3056	49.5068	31.6479
AI819863	0	1e-20	5.53189e-05	0.00602184	N/A	N/A	49.5757	23.6436	10.3083	82.8939	N/A	N/A
SERPINB13	0	1e-20	6.08508e-05	0.00392488	0.702879	0.000119374	46.1781	19.1427	9.70263	2.46988	39.7382	130.37
C10orf99	0	1e-20	0.000163191	1e-20	N/A	N/A	43.2771	55.4019	11.6721	23.997	N/A	N/A
CD274	0	1e-20	0.00108425	1.05507e-05	N/A	N/A	41.0209	28.4406	7.45404	-1.00099	N/A	N/A
S100A9	0	1e-20	0.000450849	1e-20	0.0143352	0.000119374	40.7638	63.7661	20.7521	27.5715	20.9651	22.1776
PRSS27	0	1e-20	0.000237871	2.63769e-06	N/A	N/A	36.6413	16.0613	10.542	66.5709	N/A	N/A
CLEC7A	0	1e-20	5.53189e-05	0.307815	0.357741	0.000119374	35.0587	32.4478	13.2499	1	3.9844	12.0091
LTF	0	1e-20	0.000669359	1e-20	0.0360351	0.438301	35.0449	74.2161	14.9946	11.6413	26.6846	97.9178
RRM2	0	1e-20	0.000652763	1e-20	0.0551726	0.138982	34.361	40.175	5.38849	32.9527	142.235	18.3167
ADAMDEC1	0	1e-20	7.19146e-05	0.191435	0.294284	0.0159783	34.0475	79.3454	8.1759	25.655	39.4125	10.5781
EPSTI1	0	1e-20	0.0107817	0.213761	N/A	N/A	33.4792	27.5441	10.1755	5.47172	N/A	N/A
CXCL1	0	1e-20	0.00664657	0.369909	0.0622447	0.126782	31.0629	22.0532	3.92941	55.2988	53.6431	12.9681
OAS2	0	1e-20	5.53189e-05	1e-20	0.000746625	0.974872	30.2499	44.6062	11.5855	1.3059	15.4824	30.6583
VNN3	0	1e-20	6.08508e-05	0.156942	0.000436029	0.000119374	28.1705	11.4434	4.75964	1	1.64165	2.75155
CHI3L2	0	1e-20	5.53189e-05	1e-20	0.205429	0.0531216	27.1804	49.7294	12.4478	14.9846	24.1024	37.8265
ARNTL2	0	1e-20	0.000185318	0.00315995	0.000370326	0.143255	22.6033	14.8074	6.88962	1.00316	38.2128	22.6737
RSAD2	0	1e-20	5.53189e-05	0.11346	0.00035838	0.000125343	22.2797	13.1235	10.0847	32.8577	8.21082	13.078
ZC3H12A	0	1e-20	0.0260718	1e-20	0.00125433	0.0058016	22.1613	24.732	6.91067	19.2172	42.2144	20.8764
GZMB	0	1e-20	0.000135531	1e-20	0.29242	0.000817715	22.0458	16.8134	4.72226	60.415	2.22259	2.95722
SAMD9	0	1e-20	0.328008	4.2203e-05	0.00948513	0.162218	21.7414	8.71682	6.00738	11.7582	8.23868	20.5468
CXCL10	0	1e-20	0.00574764	0.00087835	0.10405	0.00328877	21.4764	21.9559	7.2942	30.8707	2.81817	2.67603
MPZL2	0	1e-20	0.000959783	1e-20	0.000459921	0.101952	21.2268	22.5338	5.64401	3.05084	9.24725	23.5547
HERC6	0	1e-20	0.0102451	0.0671502	0.00100346	0.000179062	20.9803	19.4113	11.7924	1	31.0545	52.8472
OAS1	0	1e-20	5.53189e-05	1e-20	0.283795	0.034738	20.797	15.5932	7.01761	23.7309	63.9835	39.8053
SLC26A9	0	1e-20	0.0388837	0.044387	N/A	N/A	20.6462	9.53757	7.34295	30.8427	N/A	N/A
TMC5	0	1e-20	0.0022902	1e-20	0.870553	0.00854721	19.7368	10.1356	5.22712	1	1	1.08819
SPTLC2	0	1e-20	5.53189e-05	0.504983	0.000603273	0.369016	18.9443	6.45212	4.96381	1.0837	54.7208	35.2554
VNN1	0	1e-20	0.0105687	0.0508731	0.00035838	0.177796	17.989	6.39281	4.42008	41.7966	1.48067	6.00247
HYAL4	0	1e-20	5.53189e-05	0.00266143	0.000424083	0.000119374	17.4338	13.6327	5.92412	30.9126	4.056	5.96098
WWTR1	0	1e-20	0.847206	0.939731	0.000436029	0.0155784	17.4219	6.63873	4.40496	-1.00433	6.68962	14.4982
GM2A	0	1e-20	7.19146e-05	0.601678	0.332427	0.00723409	17.2987	9.83863	4.98061	1.56714	386.894	59.2025
CHRNA9	0	1e-20	0.00597997	1e-20	0.226544	0.692467	17.2681	9.71221	8.07561	31.1915	4.44845	12.7251
RGS1	0	1e-20	5.53189e-05	1e-20	0.000376299	0.218228	17.2624	18.2393	6.37824	1	2.3368	6.70187
KLK9	0	1e-20	9.40422e-05	1e-20	N/A	N/A	16.9292	8.85992	6.44004	28.2832	N/A	N/A
KRT16	0	1e-20	8.85103e-05	1e-20	0.000459921	0.00126537	16.2025	27.9745	11.4756	7.18213	38.6861	22.3235
XDH	0	1e-20	5.53189e-05	2.63769e-05	0.00654044	0.127916	15.6842	11.2746	5.16352	1.08822	1.11399	1.10033
FCHSD1	0	1e-20	0.0733031	0.207087	N/A	N/A	15.6819	8.34063	5.1632	3.3694	N/A	N/A
SLC7A11	0	1e-20	0.00181723	9.75944e-05	0.771389	0.000119374	15.6801	11.1798	3.87895	1.01696	22.2408	11.6854
RGS20	0	1e-20	0.000365105	1.84638e-05	0.0241727	0.0211233	15.3337	8.81684	6.71688	1.61392	11.7621	7.82858
MMP12	0	1e-20	0.000428722	0.00542836	0.0377553	0.0169751	15.2255	20.5043	9.5996	13.2348	2.11419	5.37785
CXCL9	0	1e-20	0.05468	1e-20	0.0373253	0.000125343	14.6616	12.7405	5.61061	16.466	7.74855	3.92884
RAB27A	0	1e-20	0.000362339	0.354421	0.303267	0.393566	14.2777	8.14736	3.06812	1.3308	8.00184	8.24101
SPRR2B	0	1e-20	0.0809122	0.0282364	0.301338	0.000119374	13.7909	26.3128	15.219	7.44087	7.39646	7.14593
SLC5A1	0	1e-20	0.128229	1e-20	0.11418	0.989561	13.6677	8.01485	8.74231	11.315	11.3509	12.692
PRKCQ	0	1e-20	6.36168e-05	0.0528856	0.20528	0.00902471	13.2175	4.68365	3.054	1.52557	1.17805	1.12807
AW139719	0	1e-20	7.19146e-05	1e-20	N/A	N/A	12.8668	4.00849	3.28061	35.0629	N/A	N/A
KCNJ15	0	1e-20	0.506187	0.00468717	0.00035838	0.000119374	12.8546	9.74648	3.96746	1.23087	7.82162	13.8974
KLHDC7B	0	1e-20	5.53189e-05	1e-20	N/A	N/A	12.6413	8.7124	3.62167	1.25811	N/A	N/A
HAS3	0	1e-20	0.0163163	0.336258	N/A	N/A	12.5122	10.2008	4.35989	-1.01582	N/A	N/A
ARSF	0	1e-20	5.53189e-05	1e-20	0.000991518	0.000495404	12.4481	8.5937	5.07585	21.6915	3.80263	17.7429
LCE3D	0	1e-20	5.53189e-05	1e-20	N/A	N/A	12.3718	21.3101	13.032	6.76765	N/A	N/A
TGM1	0	1e-20	0.68365	0.0110387	0.102987	0.591375	12.2839	6.94649	5.44858	23.5712	7.83487	6.47782
UPP1	0	1e-20	5.53189e-05	0.571642	0.5566	0.00060881	12.2826	12.4073	7.1041	9.43292	32.6417	16.7451
SLC6A14	0	1e-20	5.53189e-05	1e-20	0.000501732	0.00196968	12.166	15.1373	10.2541	5.17518	42.1118	52.0749
FOXE1	0	1e-20	5.53189e-05	1e-20	0.0451678	0.0126537	12.1592	7.56161	3.04098	1	1.4744	1.28708
AA149736	0	1e-20	0.0311473	1e-20	N/A	N/A	12.1587	3.37514	2.87003	37.9813	N/A	N/A
TYMP	0	1e-20	5.53189e-05	0.367396	0.179387	0.00792647	11.9421	13.2372	6.77322	1.7275	15.4788	15.9792
DSC2	0	1e-20	5.53189e-05	0.106077	0.000376299	0.00664319	11.8742	7.60876	4.71391	2.98985	34.9758	23.2019
CHAC1	0	1e-20	0.094446	0.21677	0.00035838	0.000119374	11.8245	8.59864	4.4425	20.6269	3.81077	6.28596
LRG1	0	1e-20	0.187257	1e-20	N/A	N/A	11.8052	8.81721	4.39643	14.829	N/A	N/A
RTP4	0	1e-20	0.136895	0.407802	0.000824274	0.000155187	11.6807	9.76972	4.27268	21.1823	2.69421	1.56937
CD24	0	1e-20	0.0520081	1e-20	0.00041811	0.551856	11.2534	7.00064	6.41136	1.83777	11.2727	10.9946
SPRR3	0	1e-20	5.53189e-05	1e-20	0.00035838	0.834756	11.1685	7.14311	7.08402	14.0297	2.74039	3.74328
CCNB1	0	1e-20	0.242532	1e-20	0.0841357	0.0128387	11.1328	11.9327	3.19069	12.0558	5.68594	6.09625
C12orf56	0	1e-20	0.000221276	0.010403	N/A	N/A	11.0798	4.40693	2.99774	28.5086	N/A	N/A
KLK10	0	1e-20	0.00630082	0.994777	0.000728706	0.00119374	10.9113	7.77895	5.12219	4.8292	5.63869	5.62599
ISG15	0	1e-20	0.00011617	1e-20	0.00035838	0.266402	10.8786	7.20426	5.25527	13.2853	10.4558	13.8984
FAM83A	0	1e-20	5.53189e-05	1e-20	N/A	N/A	10.8368	5.26719	4.13422	1.01296	N/A	N/A
AK056784	0	1e-20	5.53189e-05	0.75186	N/A	N/A	10.7565	16.3694	5.57614	8.66058	N/A	N/A
EHF	0	1e-20	5.53189e-05	0.565169	0.1597	0.00123553	10.4863	11.1222	3.83899	2.16348	80.3434	23.4427
TTC39A	0	1e-20	0.369735	0.000440494	0.000752598	0.000423779	10.4269	10.1229	4.80375	1	18.2402	8.83591
DLGAP5	0	1e-20	6.63827e-05	1e-20	0.0152371	0.160953	10.4239	10.5764	3.60919	15.3707	1.19362	3.10353
IFI44L	0	1e-20	0.000868507	0.104592	0.00035838	0.0831503	10.3905	9.42314	6.07122	7.02811	27.2444	23.8553
OTUB2	0	1e-20	0.309739	1e-20	0.317501	0.119649	10.3393	4.36822	5.98672	1	5.19012	5.2235
PLAT	0	1e-20	0.0927007	1e-20	0.176054	0.00051331	10.007	6.01973	3.36625	11.8866	37.1823	21.9604
DHRS9	0	1e-20	0.000580849	0.10823	0.555704	0.243655	9.97848	7.42826	6.20558	15.0888	2.90329	3.73515
APOL6	0	1e-20	0.0232671	0.000683161	0.326365	0.417709	9.84721	3.37583	5.64603	2.00044	1.14584	1.16344
SERPINA1	0	1e-20	0.0103944	1e-20	0.190043	0.899719	9.74349	10.0006	4.16785	1	3.49589	10.6333
SAMSN1	0.000590421	1e-20	5.53189e-05	1e-20	0.00035838	0.000119374	9.6162	9.30388	5.72253	1	4.25752	5.1187
CDKN3	0	1e-20	0.000904464	1e-20	0.000406164	0.000155187	9.61548	13.5744	2.42525	8.65335	6.74847	3.573
BIRC5	0	1e-20	0.000287658	1e-20	0.51912	0.645326	9.30915	6.85642	2.65657	1.22807	6.57343	3.29308
CCL18	0	1e-20	8.57443e-05	7.38552e-05	0.240658	0.263997	9.05952	19.5611	4.68391	5.36074	8.59612	5.84272
STAT1	0	1e-20	0.0475853	0.0381489	0.00035838	0.672908	9.0389	11.9638	4.63636	2.1094	13.8673	19.7446
JMY	0	1e-20	5.53189e-05	0.939834	N/A	N/A	8.99291	3.84442	5.29206	1.24915	N/A	N/A
TMPRSS4	0	1e-20	0.000226808	1e-20	0.570045	0.000435717	8.96989	4.64084	4.61372	15.7898	6.88094	6.42077
MKI67	0	1e-20	0.035393	1e-20	0.000459921	0.0788647	8.96526	9.28517	2.80128	6.45696	3.17631	3.90836
PLA2G4D	0	2.78769e-06	0.000132765	0.0198829	N/A	N/A	8.90137	1.4162	1.53906	47.8899	N/A	N/A
CXCL13	0	1e-20	0.0453836	1e-20	0.00035838	0.000119374	8.84343	14.4518	3.23226	9.46709	4.45983	1.90033
IL19	0	1e-20	5.53189e-05	1e-20	0.111211	0.0018503	8.802	7.36115	3.0842	15.144	3.97225	2.54008
CCNA2	0	1e-20	0.282945	0.207069	0.00035838	0.657025	8.73754	6.35546	2.6868	1.50894	1.69938	2.06311
ARG1	0	1e-20	5.53189e-05	1e-20	0.0132063	0.000525248	8.72084	3.04872	4.11487	1.15345	3.94001	3.98696
CXCL2	0	1e-20	0.00616806	1e-20	0.000567435	0.424531	8.70911	9.8829	3.0029	1	5.9699	4.29995
SLAMF7	0	1e-20	0.443907	0.00145337	0.0161211	0.000119374	8.4449	7.70351	4.38466	-1	1.04735	1
SOX7	0	1e-20	0.254849	0.48017	N/A	N/A	8.33834	10.8557	4.52876	6.57578	N/A	N/A
RNASE7	0	1e-20	0.108948	1e-20	N/A	N/A	8.32596	2.52246	6.97853	2.86999	N/A	N/A
OAS3	0	1e-20	5.53189e-05	1e-20	0.283073	0.000119374	8.21675	8.03824	3.75436	1.18191	4.61185	8.17856
IRF7	0	1e-20	5.53189e-05	1e-20	0.947264	0.554142	8.20233	7.4905	4.61076	8.21509	9.3875	10.0995
AIM2	0	1e-20	0.0765973	0.000110783	0.729925	0.546544	8.14635	3.26679	2.6026	17.0769	1.00041	1
CDK1	0	1e-20	0.00775295	0.0311537	0.261349	0.0123911	8.10855	5.93016	2.1618	1.66714	4.37284	3.37845
NAMPT	0	1e-20	0.345492	1e-20	0.243173	0.103754	8.10758	9.07365	4.30826	4.57371	4.89713	3.79741
WNT5A	0	1e-20	0.165854	1e-20	0.748985	0.298794	8.08924	8.28187	4.6159	3.47311	43.1946	29.5022
CYP4Z2P	0	1.11508e-05	0.000578083	1e-20	N/A	N/A	8.06967	1.80565	1.16843	40.3571	N/A	N/A
INA	0	1e-20	0.00603806	1e-20	0.965942	0.000179062	7.97099	1.46743	2.45676	31.0101	1.42681	1.30589
ISG20	0	1e-20	0.0308154	1e-20	0.00272369	0.00468545	7.83101	7.10134	4.67412	11.4884	2.48702	4.98321
CMPK2	0	1e-20	0.000461913	1e-20	N/A	N/A	7.82468	7.19118	7.18016	6.18211	N/A	N/A
MXD1	0	1e-20	0.0152791	2.63769e-06	0.00041811	0.000119374	7.80855	11.7921	7.30672	6.66799	2.29957	1.34198
GALNT6	0	1e-20	0.000569785	1e-20	0.0876777	0.000155187	7.75349	8.41649	2.73359	9.52233	5.0446	7.96414
CXCR2	0	1e-20	0.504315	1e-20	0.176777	0.0300883	7.73737	6.87671	3.0296	10.8176	3.85173	5.67112
AURKA	0	1e-20	0.000182552	4.2203e-05	0.000364353	0.000119374	7.69206	9.47952	2.7929	1.49205	3.69465	3.32925
A2ML1	0	1e-20	0.661786	0.000324436	N/A	N/A	7.67955	7.06118	3.93682	5.52135	N/A	N/A
MX1	0	1e-20	0.959949	0.909467	0.00035838	0.00780709	7.58318	7.22175	6.7325	6.55786	7.2073	7.21263
C12orf5	0	1e-20	0.265857	1e-20	0.000394218	0.000131312	7.47991	5.18482	3.65117	9.14293	12.0806	7.37065
MMP1	0	1e-20	5.53189e-05	0.117825	0.000376299	0.000143249	7.44646	7.25141	2.15634	9.36164	5.30855	1.09436
AI085377	0	1e-20	5.53189e-05	0.958813	N/A	N/A	7.42928	4.34176	2.22421	12.2961	N/A	N/A
BCL2A1	0	1e-20	0.0917796	1e-20	0.534494	0.947284	7.4224	4.37017	2.83678	15.5377	1.53271	3.34808
RAB27B	0	1e-20	0.000146595	1e-20	0.521813	0.026907	7.33267	2.53434	3.12201	1.13463	3.79254	3.8402
KIF20A	0	1e-20	0.0215495	1e-20	0.00154103	0.823296	7.30797	5.53452	2.21246	12.2435	1.71439	2.60615
ZDHHC21	0	1e-20	5.53189e-05	0.00222357	N/A	N/A	7.2577	8.57553	4.23366	1	N/A	N/A
TLE3	0	1e-20	0.362452	1e-20	0.00035838	0.000423779	7.2562	3.13815	3.30171	1.78392	5.24091	7.14722
SOD2	0	1e-20	0.0708746	1e-20	0.000364353	0.261424	7.19809	7.199	4.8649	1.46706	17.2689	19.8928
DIO2	0	1e-20	5.53189e-05	0.34306	0.0529089	0.0425689	7.18683	2.5375	2.64453	1.31084	2.40327	7.84121
ZBED2	0	1e-20	5.53189e-05	0.290768	0.774226	0.000155187	7.1362	4.07668	2.60039	13.9383	1	1.00706
FLVCR2	0	1e-20	0.806633	1e-20	0.334064	0.96716	7.07842	3.46834	3.65854	1.58365	1.21924	2.16724
RIT1	0	1e-20	5.53189e-05	1e-20	0.00047784	0.00056106	7.02991	3.10281	2.7766	1.23937	1.16294	2.92128
FBXO45	0	1e-20	0.000138297	1e-20	N/A	N/A	6.96557	3.09504	3.17474	7.22397	N/A	N/A
PI15	0	1e-20	5.53189e-05	1e-20	0.000436029	0.62064	6.90844	12.532	3.72614	1	1	1
SPRR1A	0	1e-20	5.53189e-05	1e-20	0.0114622	0.763406	6.87164	7.4697	7.14856	6.03441	5.30762	5.39583
CARHSP1	0	1e-20	5.53189e-05	1e-20	0.042928	0.00614779	6.83008	5.41347	4.18262	1	6.88635	6.03943
FUT3	0	1e-20	0.000163191	1e-20	0.0176383	0.000119374	6.6763	5.33737	2.80532	1.00055	1.36119	2.06726
PCP4L1	0	1e-20	0.192706	1e-20	N/A	N/A	6.65311	6.91736	4.04287	6.77183	N/A	N/A
FAM26F	0	1e-20	0.653781	1e-20	N/A	N/A	6.58972	4.05018	3.79636	1	N/A	N/A
CNFN	0	1e-20	5.53189e-05	0.635656	N/A	N/A	6.57488	4.54436	5.09513	7.87918	N/A	N/A
IFI6	0	1e-20	0.0748188	1e-20	0.032069	0.000668497	6.56648	8.26153	3.71592	6.70157	2.4927	7.00795
ADAP2	0	1e-20	5.53189e-05	0.238109	0.0111576	0.011072	6.50049	3.53964	3.95293	6.96287	5.21188	4.57351
FOSL1	0	1e-20	0.00120042	1e-20	0.144636	0.0982452	6.4976	3.21564	2.98305	18.3458	1.55894	1.85461
GK	0	1e-20	0.0794241	0.119005	0.0017262	0.0132804	6.46576	10.7531	4.60824	3.2052	3.40835	8.27487
GDPD3	0	1e-20	0.00029319	1e-20	0.419938	0.0097708	6.44523	7.84852	4.92012	4.37825	7.46255	16.6733
PNP	0	1e-20	0.0385518	5.01161e-05	0.284996	0.18053	6.42114	7.92668	4.29437	4.92421	5.44549	6.4067
BC013633	0	1e-20	0.00153233	3.42899e-05	N/A	N/A	6.33864	4.10746	2.79425	8.73516	N/A	N/A
DEPDC1B	0	1e-20	0.124979	0.000116058	N/A	N/A	6.31346	3.62436	2.37639	10.7777	N/A	N/A
CDH26	0	1e-20	0.272371	0.0946719	N/A	N/A	6.31113	3.57828	2.45704	1	N/A	N/A
STEAP4	0	1e-20	5.53189e-05	1e-20	0.0204993	0.00282918	6.29422	3.3176	2.89425	1.63513	17.6792	11.2543
AI934364	0	1e-20	0.00635614	0.129877	N/A	N/A	6.25713	1.34405	1.40096	25.6308	N/A	N/A
FUT2	0	1e-20	5.53189e-05	0.0231589	0.159431	0.503724	6.17606	4.32209	2.35182	1	2.51268	2.81809
GZMA	0	1e-20	6.08508e-05	0.0250317	0.32646	0.569363	6.13692	6.62064	3.46081	7.94509	1.30287	1.58994
KLRB1	0	1e-20	0.539174	0.118891	0.000394218	0.000674466	6.12499	4.36013	3.12865	1	1.81813	1.68924
WDR66	0	1e-20	0.048747	1e-20	N/A	N/A	6.09853	13.0322	2.6494	1	N/A	N/A
IFI44	0	1e-20	5.53189e-05	1e-20	0.000901923	0.27483	6.09362	5.63801	3.70006	5.0447	8.06031	19.977
PBK	0	1e-20	8.57443e-05	1e-20	0.209246	0.0707055	6.08678	6.66341	2.78617	5.50162	5.47441	3.0732
PGBD5	0	1e-20	0.00491509	0.000862524	0.00035838	0.000119374	6.07362	3.52463	2.33191	14.9906	1.34128	2.22128
TGM3	0	1e-20	0.00152957	2.63769e-05	0.00035838	0.000119374	6.02987	5.12708	4.18366	8.17438	4.29452	3.77384
TMEM45B	0	1e-20	0.0088372	0.00288299	N/A	N/A	6.00954	4.27879	4.50226	7.32453	N/A	N/A
IL1F5	0	1e-20	0.0262239	1e-20	0.269311	0.013161	6.00851	5.40755	4.4721	6.71822	4.72391	4.97052
TMEM86A	0	1e-20	0.427095	1e-20	N/A	N/A	5.99248	3.73592	5.06449	6.76533	N/A	N/A
IFIT1	0	1e-20	0.0029236	1e-20	0.50037	0.313895	5.93223	3.90383	3.61728	8.30516	4.22707	6.38496
AI458419	0	1e-20	0.000121702	1e-20	N/A	N/A	5.92606	10.4593	4.04377	4.24788	N/A	N/A
SFT2D2	0	1e-20	0.0224346	1e-20	0.800997	0.000119374	5.92104	3.73205	3.83215	8.53623	3.14536	5.02854
ARG2	0	1e-20	0.000472977	1e-20	0.000848166	0.185765	5.86907	5.95213	4.20978	1.12108	2.45694	9.07232
GJB2	0	1e-20	0.686317	1e-20	N/A	N/A	5.84797	7.74103	6.73983	3.19165	N/A	N/A
DSG3	0	1e-20	0.00575593	1e-20	0.378437	0.000119374	5.82178	3.76388	2.31292	9.23502	9.11172	3.02645
CDC20	0	1e-20	0.00514742	1e-20	0.00035838	0.000119374	5.81149	7.44088	2.23019	3.44233	26.3018	8.9904
PGLYRP4	0	1e-20	0.00676827	0.00141116	0.407914	0.266086	5.7973	2.92025	3.77327	10.04	2.26978	4.18279
IFI27	0	1e-20	5.53189e-05	0.000350812	0.00035838	0.391656	5.74702	8.41929	5.12659	3.98461	4.82444	5.84829
TTK	0	1e-20	0.615246	1e-20	0.000376299	0.182882	5.74233	8.70104	2.7538	6.0195	1.42293	1.55713
GBP1	0	1e-20	0.736627	1e-20	0.0496775	0.00331861	5.7381	4.29754	3.36388	1	5.50212	3.80039
AREGB	0	1e-20	5.53189e-05	1e-20	0.00541154	0.0417154	5.72644	4.46435	3.5544	1.06368	2.45528	6.94208
GPX2	0	1e-20	0.0482353	0.121729	0.00173814	0.000268593	5.71065	5.49181	3.25772	-1.00031	7.05125	9.19166
GRHL3	0	1e-20	0.479164	0.176192	N/A	N/A	5.6462	3.36637	2.85441	8.93873	N/A	N/A
TREX2	0	1e-20	0.00319467	1e-20	0.87821	0.00046556	5.63198	14.0973	8.75341	1.81344	2.31085	23.0276
EPHB2	0	1e-20	0.00021851	0.0158921	0.0123462	0.731718	5.62703	2.49629	2.46108	1.03067	1.45209	3.33313
PARP9	0	1e-20	0.0277258	2.37392e-05	N/A	N/A	5.59221	5.00322	3.46092	5.51327	N/A	N/A
FBXO6	0	1e-20	0.000160425	1e-20	N/A	N/A	5.5903	4.44223	3.18828	6.50875	N/A	N/A
AI076192	0	1e-20	0.297107	0.224124	N/A	N/A	5.58037	1.94584	2.24189	11.3652	N/A	N/A
KIAA0101	0	1e-20	5.53189e-05	1e-20	0.222978	0.0161096	5.54855	4.85751	2.92823	1.03019	4.73643	4.75179
S100A8	0	1e-20	6.08508e-05	1e-20	0.519275	0.857628	5.54272	11.133	5.77603	2.69785	4.01044	4.12097
USP6NL	0	1e-20	0.0293577	0.000110783	0.908512	0.113764	5.5136	3.53574	4.25099	2.03682	1.49118	2.17048
IL1F6	0	1e-20	0.0024202	0.407064	0.950842	0.000119374	5.49852	8.88554	2.60207	6.54991	1.36144	1.64525
ACPP	0	1e-20	0.929123	1e-20	0.00035838	0.000244718	5.46282	3.77235	3.89785	2.77261	3.07272	3.18513
C17orf96	0	1e-20	0.27254	1e-20	N/A	N/A	5.4471	2.11174	2.28788	12.1021	N/A	N/A
SDR9C7	0	1e-20	5.53189e-05	1e-20	N/A	N/A	5.44432	3.23109	5.93697	6.01919	N/A	N/A
STS	0	1e-20	0.00587487	1e-20	0.00453948	0.00115793	5.39402	2.59773	2.89176	1.33222	2.38395	4.14296
PPIF	0	1e-20	0.638828	0.00117377	0.747497	0.253892	5.39235	3.96224	4.09086	5.56658	8.87772	7.49849
NETO2	0	1e-20	5.53189e-05	1e-20	0.0237248	0.118437	5.36986	5.00979	2.30419	3.73735	2.18607	3.30637
TNIP3	0	1e-20	0.000406594	1e-20	0.00163063	0.560493	5.3681	2.41019	1.92037	14.1212	1.18168	1.12571
IL7R	0	1e-20	0.0305997	1e-20	0.0111635	0.000119374	5.3501	6.54837	6.01952	1.01957	1.0024	1.81577
CH25H	0	1e-20	5.53189e-05	0.117897	0.0421574	0.000119374	5.34741	4.56029	3.31335	7.04403	1.30456	2.00484
LIPG	0	1e-20	0.0182082	1e-20	0.0146577	0.000155187	5.3399	4.10944	1.9154	9.09039	5.3451	2.73509
LYPD5	0	1e-20	0.776769	1e-20	N/A	N/A	5.28098	1.99653	2.58909	11.2934	N/A	N/A
NDC80	0	1e-20	5.53189e-05	1e-20	0.00929996	0.586373	5.27172	3.55719	2.18956	7.267	1.08301	1.8693
SYNCRIP	0	1e-20	0.929568	1e-20	0.87655	0.000119374	5.2713	2.78945	2.36826	1.04445	11.1847	3.00923
MGC87042	0	1e-20	0.299273	0.0587729	0.0432445	0.0146114	5.26106	1.73294	1.43103	16.5215	1.06873	1.00545
LDLR	0	1e-20	0.0159955	0.0687487	0.0692211	0.107055	5.24626	3.87217	2.5243	1	7.31199	3.41749
SLC16A6	0	1e-20	5.80849e-05	0.000437856	0.161468	0.00149218	5.24184	4.28632	3.07717	6.46906	1.1051	2.33223
PTP4A1	0	1e-20	6.36168e-05	1e-20	0.597682	0.000119374	5.22293	3.25407	1.65484	1.33502	7.61821	6.86052
C2	0	1e-20	0.993688	1e-20	0.0795903	0.558547	5.19967	7.51416	3.64098	-1.00281	4.88664	4.40651
LOC439949	0	1e-20	0.88279	1e-20	N/A	N/A	5.19677	1.51632	1.86211	14.31	N/A	N/A
UGT1A3	0	1e-20	0.985675	1e-20	0.00295664	0.62292	5.186	5.22325	2.87819	3.54294	3.11865	3.87121
CHAC2	0	1e-20	5.53189e-05	0.318034	N/A	N/A	5.18071	7.97092	5.04944	2.95425	N/A	N/A
DCTN5	0	1e-20	0.827933	1e-20	0.91538	0.00350961	5.15747	2.36692	2.06368	1.19447	3.81984	2.55178
TPX2	0	1e-20	5.53189e-05	0.0260076	0.774639	0.000943058	5.13769	4.95417	2.2592	7.44859	1.54055	2.62781
CXCR4	0	1e-20	6.08508e-05	0.0673692	0.00035838	0.0338427	5.10955	10.7981	5.91387	1.24881	8.63136	19.8981
ANGPTL4	0	1e-20	5.53189e-05	1e-20	0.72707	0.901594	5.10843	2.72758	2.28671	1.17486	3.17521	4.4633
APOBEC3B	0	1e-20	0.33684	1e-20	0.0422709	0.717888	5.08137	4.79691	2.77264	6.62687	1.58187	1.54751
CCNE1	0	1e-20	6.36168e-05	7.12176e-05	0.55132	0.534016	5.07569	5.52819	3.69359	1.00041	3.40535	4.22396
KRT6C	0	1e-20	0.0523289	1e-20	0.00035838	0.000125343	5.07176	6.91698	6.02527	2.60498	6.0338	6.5845
ATP10B	0	1e-20	5.53189e-05	1e-20	0.00332099	0.0274681	5.06543	3.94084	2.86802	3.86458	3.34107	3.62562
HMMR	0	1e-20	0.105726	1e-20	0.12753	0.107789	5.05954	5.85793	1.83168	5.75545	1.03349	1.48309
CDK5R1	0	1e-20	5.53189e-05	1e-20	0.102748	0.000483467	5.04905	4.94284	3.70489	1	1.48755	3.94647
SCO2	0	1e-20	0.343334	1e-20	0.742576	0.126782	5.04277	3.2791	3.18155	6.6823	3.18838	6.29099
BG165011	0	1e-20	5.53189e-05	0.00199937	N/A	N/A	5.00909	3.34857	2.08155	7.01114	N/A	N/A
CYP2C18	0	1e-20	5.53189e-05	0.119366	0.123743	0.0811926	5.00885	2.4019	3.20509	5.01697	1.80483	1.82246
NLRP2	0	1e-20	0.000342977	0.0746597	0.00250866	0.000119374	5.00463	3.0151	1.91422	8.98369	1.5714	1.73314
KRT6A	0	1e-20	0.181759	1e-20	0.0251941	0.183861	4.99729	6.57833	5.36598	2.99516	3.89313	5.51396
TEX101	0	1e-20	0.000146595	1e-20	N/A	N/A	4.98901	1.22575	2.36684	17.076	N/A	N/A
ASPM	0	1e-20	0.000226808	1e-20	0.00035838	0.00102662	4.97426	4.71391	1.55776	1.79893	20.0712	3.31358
LAMP3	0	1e-20	5.53189e-05	1e-20	0.0693645	0.000119374	4.93957	7.52168	3.21466	3.17685	6.34387	6.63349
PPARD	0	1e-20	0.00429275	1e-20	0.00821288	0.000119374	4.93219	2.33962	2.3106	1.19071	6.04452	3.92386
UGT1A9	0	1e-20	0.000113404	1e-20	0.455782	0.000119374	4.91568	3.72936	5.1738	5.4819	2.54647	5.04407
FAM43A	0	1e-20	0.227242	1e-20	N/A	N/A	4.91093	3.78991	3.4592	1.00193	N/A	N/A
TRIM10	0	0.000512935	0.00375892	0.0512766	0.00035838	0.622168	4.89812	1.18097	1.27796	1	1.00143	1.00089
TRIM14	0	1e-20	0.00011617	0.0413985	0.371843	0.519536	4.89077	3.48406	2.94658	1	4.82579	4.71811
GK3P	0	1e-20	0.0195331	0.00168284	0.0176562	0.800424	4.85711	3.12292	2.51149	1.04172	4.20845	5.10103
SLC23A2	0	1e-20	0.000237871	0.0371334	0.00035838	0.0186702	4.84486	7.57064	2.328	1	2.37958	3.23243
PDZK1IP1	0	1e-20	0.00120042	1e-20	0.000728706	0.025767	4.83138	5.47643	5.02475	3.75818	4.399	4.74416
HBEGF	0	1e-20	0.100326	0.474006	0.602467	0.00037603	4.82902	3.10405	2.78129	1	1.66252	3.13276
CHEK1	0	1e-20	5.53189e-05	0.00866744	0.502144	0.0592933	4.82604	2.56592	2.84899	3.84789	1.07688	1.28789
CENPN	0	1e-20	5.53189e-05	1e-20	0.0880361	0.667208	4.82409	3.48013	2.44163	-1.00239	1.32457	2.01442
IFIT3	0	1e-20	0.000755103	1e-20	0.00035838	0.0534619	4.81054	3.99637	3.8048	2.41042	2.53561	4.34439
VSNL1	0	1e-20	5.53189e-05	1e-20	0.00035838	0.843942	4.8061	4.06139	3.02431	3.68724	10.0211	13.1768
SERPINA3	0	1e-20	0.582406	2.63769e-05	0.955537	0.995159	4.7989	4.4671	2.66789	5.19946	2.39732	8.17654
MELK	0	1e-20	0.297331	0.759839	0.0361068	0.000119374	4.79026	5.08892	2.38592	5.12035	2.46703	3.93889
AI432195	0	0.00367139	0.00334956	0.931621	N/A	N/A	4.73723	2.52016	1.71388	7.6476	N/A	N/A
RALGPS2	0	1e-20	0.00236765	1e-20	0.0104886	0.431157	4.71424	2.36772	2.26706	1.02042	1	1.5297
PLA2G4B	0	1e-20	0.00259999	7.91306e-06	0.000698841	0.0293602	4.71308	5.31193	3.06578	1.35997	3.98342	4.11709
S100A7	0	1e-20	6.36168e-05	0.385559	0.282404	0.809443	4.69942	15.7444	5.79226	1.57189	3.87072	3.67317
PHLDA2	0	1e-20	0.0170216	0.817641	0.8717	0.00088934	4.67931	2.80946	2.92781	1.20077	3.56633	2.42753
SLC35E4	0	1e-20	5.80849e-05	1e-20	N/A	N/A	4.67829	3.1861	2.54709	1	N/A	N/A
CDT1	0	1e-20	6.08508e-05	1e-20	0.0481603	0.278584	4.66918	2.75866	2.47027	1.08917	1	1
STARD4	0	1e-20	0.284544	1e-20	N/A	N/A	4.66396	2.21765	1.95657	7.84292	N/A	N/A
GLUL	0	1e-20	5.53189e-05	1e-20	0.000465894	0.021183	4.65055	2.23448	1.48668	1	6.03286	2.89748
NLRX1	0	1e-20	0.116474	9.75944e-05	0.00035838	0.000668497	4.64156	4.30812	2.809	5.68142	2.37365	2.9658
LYN	0	1e-20	0.226943	0.387054	0.939517	0.576221	4.62267	2.83652	3.41909	4.31743	22.2472	5.17297
CTLA4	0	0.000178412	0.454296	1e-20	0.218713	0.0763101	4.62248	1.06607	1.35726	1	1	1
TFDP1	0	1e-20	5.53189e-05	0.267841	0.148531	0.13404	4.61213	2.36808	2.25775	1.75536	1.80816	2.08373
AI286239	0	1e-20	0.00568955	0.180291	N/A	N/A	4.59789	6.50975	3.63421	1	N/A	N/A
ALDH1A3	0	1e-20	0.299084	0.301132	0.000436029	0.00873821	4.57911	4.3819	4.15505	3.48859	10.1305	5.6515
SEC24A	0	1e-20	0.0292112	1e-20	0.00140366	0.0276591	4.56656	2.68558	2.07822	1.11573	3.43307	5.32523
SERPINB1	0	1e-20	0.000724678	0.15359	0.385205	0.0695356	4.54389	4.1489	3.75219	1	5.33797	5.72975
HSD17B2	0	1e-20	0.00155723	1e-20	0.208918	0.147899	4.53949	4.47975	2.58518	4.88112	-1.01177	2.77561
ESYT3	0	1e-20	5.53189e-05	0.146684	N/A	N/A	4.53748	3.96556	3.9918	1	N/A	N/A
SHROOM2	0	1e-20	0.000453615	0.000865161	0.00502927	0.0322908	4.5356	3.75691	1.87212	6.84082	2.03356	5.06513
BE567130	0	1e-20	0.0269818	0.0155835	N/A	N/A	4.52999	3.68421	1.79219	6.23942	N/A	N/A
CCNB2	0	1e-20	0.967885	1e-20	0.0308685	0.000429748	4.5167	4.2779	2.06895	1	3.32915	3.06287
MYO1B	0	1e-20	0.00514742	0.43621	0.00035838	0.000119374	4.50265	2.18634	1.97836	1.00616	2.69214	3.17457
CDCA2	0	1e-20	0.103369	0.439341	N/A	N/A	4.48726	2.45713	1.85687	1	N/A	N/A
KIF4A	0	1e-20	0.233252	1e-20	0.58462	0.000966933	4.47463	2.83011	2.03987	8.85072	1.11555	1.42113
MCL1	0	1e-20	5.53189e-05	0.0025823	0.000370326	0.000196968	4.46647	2.98104	2.94626	1	50.0511	11.827
IRAK2	0	1e-20	0.741968	1e-20	N/A	N/A	4.46571	4.41834	3.5289	1	N/A	N/A
ABCA12	0	1e-20	0.00726061	0.13123	0.00047784	0.468264	4.45869	3.17512	3.46198	5.56787	4.3205	4.2975
CARD6	0	1e-20	0.000365105	1e-20	N/A	N/A	4.45462	3.41414	2.51331	5.87988	N/A	N/A
ELF3	0	1e-20	0.771171	1e-20	0.0010393	0.606595	4.45387	2.99658	3.44339	1.39891	2.80621	1.89607
TRIP13	0	1e-20	6.08508e-05	1e-20	0.00035838	0.00649397	4.44009	3.4783	2.09336	6.47486	2.14092	1.58001
ALOX12B	0	1e-20	0.0160646	1e-20	0.0686477	0.000119374	4.43545	4.46228	3.26992	4.40768	6.62839	3.73863
MPZL1	0	1e-20	5.53189e-05	0.208702	0.104868	0.435621	4.42915	3.08473	2.38435	-1.01075	3.65853	6.61309
ST6GALNAC1	0	1e-20	6.08508e-05	1e-20	N/A	N/A	4.42469	3.74926	2.51804	4.93362	N/A	N/A
THAP2	0	1e-20	8.57443e-05	0.754874	N/A	N/A	4.41659	3.86067	2.40713	-1.01255	N/A	N/A
NFE2L3	0	1e-20	5.53189e-05	0.018841	0.000860112	0.000125343	4.40823	2.57546	3.09192	6.66722	3.84597	5.23196
ELL2	0	1e-20	0.000898932	1e-20	0.401541	0.390361	4.39568	2.87036	2.23484	1.0731	4.80445	5.15506
SPCS3	0	1e-20	5.53189e-05	0.88688	0.382057	0.120771	4.39348	4.13829	2.17999	2.35728	1.13745	1.72078
IRF1	0	1e-20	0.0314322	0.000105507	0.461588	0.349445	4.38937	3.85549	2.49641	1.84014	1.68793	2.90915
FAM83D	0	1e-20	5.53189e-05	1e-20	N/A	N/A	4.38479	3.09348	2.37374	5.41149	N/A	N/A
CPEB2	0	1e-20	0.207692	0.139565	N/A	N/A	4.38248	1.3796	1.85958	1	N/A	N/A
PKP1	0	0.000749888	5.53189e-05	0.220716	0.00293872	0.151086	4.34498	1.89147	2.44334	-1.00806	22.4813	3.67911
ALDH3B2	0	1e-20	0.0838358	1e-20	0.00035838	0.000435717	4.33297	3.72041	2.88535	2.40644	92.99	7.28173
POLR3G	0	1e-20	0.0380705	1e-20	0.348387	0.0973917	4.33054	6.15944	3.14311	1.48017	1.46845	3.10359
IL13RA1	0	1e-20	0.000143829	1e-20	0.000806355	0.000119374	4.32372	3.41263	2.84864	1.1857	12.7868	7.99292
PLAGL2	0.00339363	0.100939	0.00030702	0.33789	0.402676	0.272383	4.31232	1.26423	1.24611	1.5086	1.03655	1.1183
CKS2	0	1e-20	5.53189e-05	1e-20	0.0341238	0.000119374	4.31191	5.73175	2.86059	2.74286	6.77668	7.45062
PLBD1	0	1e-20	5.53189e-05	0.00703999	0.00105125	0.888098	4.30845	3.85167	3.27253	4.83434	3.34894	3.80202
XAF1	0	1e-20	0.00728827	1e-20	0.00035838	0.00028053	4.30544	4.00849	3.13393	1.10151	5.49722	9.62591
TNFRSF21	0	1e-20	0.0104414	1e-20	0.00118265	0.926806	4.3033	4.28265	3.07012	2.93357	13.6061	6.39898
IL1B	0	1e-20	0.000201914	1e-20	0.00035838	0.000119374	4.29391	2.96483	2.38868	5.87811	2.43936	3.30117
PRSS53	0	1e-20	5.53189e-05	0.00133467	0.10086	0.371822	4.27372	6.20755	2.64355	3.32898	2.53015	2.81121
LOC100130547	0	1e-20	0.0343309	0.927229	N/A	N/A	4.25742	3.86031	3.85826	4.35115	N/A	N/A
PRIC285	0	1e-20	0.403809	0.043812	N/A	N/A	4.25585	1.52921	2.54704	1	N/A	N/A
SQLE	0	1e-20	0.00113404	0.907771	0.0156313	0.000119374	4.24608	3.08075	3.58702	1.64164	6.65444	4.96824
C1orf53	0	1e-20	0.00786635	1e-20	N/A	N/A	4.23688	4.51847	2.98223	1.00069	N/A	N/A
TRBC1	0	1e-20	0.39173	0.523354	0.974943	0.0333055	4.21705	3.59694	4.28709	1.03425	3.87461	5.41359
RAB31	0	1e-20	0.00713614	0.0257517	0.240658	0.46217	4.21448	2.03978	2.00936	2.06867	26.4699	2.9655
TK1	0	1e-20	0.00896166	0.0189623	0.00610441	0.848448	4.21211	4.89916	2.75356	2.1911	2.6846	1.90077
FZD5	0	1e-20	0.80967	0.661474	0.258356	0.854321	4.20576	3.42188	2.88151	1	1.89138	2.33657
DEPDC1	0	1e-20	0.628857	1e-20	0.363959	0.627904	4.20259	2.04044	1.44837	1	1	1
KRT6B	0	1e-20	0.000669359	1e-20	0.000436029	0.000119374	4.20054	5.0949	4.51238	2.05021	3.04424	5.97226
MX2	0	1e-20	0.848316	1e-20	0.410011	0.000155187	4.18181	3.49274	2.47458	5.77354	3.33073	2.74483
ERO1L	0	1e-20	8.02124e-05	1e-20	0.0646339	0.000477498	4.17284	4.82958	3.49442	2.14157	1.32598	2.31102
AA825510	0	1e-20	5.53189e-05	1e-20	N/A	N/A	4.17011	4.51402	3.65903	3.59649	N/A	N/A
BG499974	0	1e-20	0.527366	1e-20	N/A	N/A	4.16871	2.7871	2.86273	5.2745	N/A	N/A
SELE	0	1e-20	0.0296703	1e-20	0.202383	0.0609586	4.1627	5.0885	2.46918	3.77519	1.96629	2.3675
LGALS8	0	1e-20	0.0362422	0.0200913	0.0459503	0.000119374	4.15517	2.97649	2.04683	-1.01111	13.8697	8.0719
MAPK14	0	1e-20	5.53189e-05	1e-20	0.00442599	0.00037603	4.15293	2.46588	1.84338	1.6183	1.85131	6.0135
PEX13	0	1e-20	0.00311169	1e-20	0.645299	0.000119374	4.14687	2.24871	2.16172	1.03061	1.67741	4.3953
TPRXL	0	1e-20	5.53189e-05	1e-20	N/A	N/A	4.14432	1.68575	1.40773	8.84738	N/A	N/A
SPRR1B	0	1e-20	0.0487692	0.151878	0.0509975	0.000119374	4.12527	5.21163	5.41396	2.982	4.08483	3.20967
FCGR3B	0	1e-20	0.00119765	0.656431	0.00130809	0.447362	4.09961	4.54322	2.84863	1.94025	2.30786	2.82413
WFDC12	0	1e-20	0.00149084	0.20368	N/A	N/A	4.09442	3.32056	3.68058	5.10389	N/A	N/A
FAM65C	0	1e-20	0.0438762	0.00913167	N/A	N/A	4.07566	2.21786	2.668	1	N/A	N/A
NCAPG	0	1e-20	0.0256154	0.000366639	0.00035838	0.000119374	4.06416	4.05468	1.89636	2.62427	7.14283	2.9202
CEP55	0	1e-20	0.484566	1e-20	0.297079	0.100651	4.06218	5.28637	1.77192	4.263	1.68907	2.70159
TTC9	0	1e-20	0.000923826	1e-20	0.000436029	0.0119195	4.0613	2.21093	2.06276	6.67781	1.43444	1.26874
SLFN5	0	1e-20	0.00019085	1e-20	N/A	N/A	4.05589	1.80174	1.88663	-1.06146	N/A	N/A
GJA3	0	2.50892e-05	5.53189e-05	1e-20	0.227171	0.0420795	4.04902	1.21652	1.2614	-1.01736	-1.0109	1
AA483467	0	1e-20	0.0143497	0.399256	N/A	N/A	4.04806	3.27087	1.44518	6.49473	N/A	N/A
GPR68	0	1e-20	0.893555	1e-20	0.139697	0.808667	4.03251	3.72572	3.43679	1.00546	1	1
ZNF165	0	0.000200714	0.26544	0.203107	0.00035838	0.00191596	4.03148	1.39871	1.5203	12.2807	1	1.1205
FOSL2	0	1e-20	0.00373679	0.000379827	0.00737666	0.0180972	4.02695	2.94597	2.0336	1.00683	2.7653	3.46984
AL041761	0	1e-20	5.53189e-05	1e-20	N/A	N/A	4.00751	2.27559	2.76837	5.19257	N/A	N/A
C15orf48	0	1e-20	0.00355424	1e-20	N/A	N/A	4.00131	2.49822	5.84977	4.74091	N/A	N/A
KIF14	0	1e-20	5.53189e-05	0.141691	0.125063	0.322305	3.99109	2.25514	1.80458	1.03414	1.00253	1.85813
SMOX	0	1e-20	0.146294	0.0817024	0.862681	0.000125343	3.98914	2.98766	3.13875	1.0011	3.72949	3.43669
SPC25	0	1e-20	5.53189e-05	1e-20	0.0116712	0.0271338	3.9891	3.78845	2.93697	3.34669	1.02283	1.0047
GPLD1	0	1e-20	6.36168e-05	0.00133995	0.0037391	0.130518	3.98819	1.79453	2.13419	1	1.02421	3.14659
CD2	0	1e-20	5.53189e-05	1e-20	0.233192	0.59279	3.97838	3.11014	3.84179	4.70189	1.73732	1.86937
HMGCS1	0	0.00245317	0.816189	1e-20	0.667346	0.0613525	3.96725	2.4323	2.91939	1.19411	12.7713	6.27641
STAT3	0	1e-20	0.000295956	1e-20	0.576216	0.000125343	3.96563	2.53959	2.13709	1.07607	7.19586	2.47371
PRSS3	0	1e-20	0.0115036	0.115003	0.00035838	0.724502	3.96188	3.3865	3.05895	4.67493	3.68371	3.35996
CENPE	0	1e-20	5.53189e-05	1e-20	0.000376299	0.0083204	3.9587	1.39322	1.49664	9.43635	1	1.09145
APOBEC3A	0	1e-20	0.000143829	0.67381	0.915183	0.0880805	3.95135	3.96039	4.82826	4.43091	2.30702	1.67669
EPN3	0	1e-20	0.852807	1e-20	0.36912	0.0440372	3.95096	2.65891	2.90383	2.76522	2.64757	4.99256
MYO5A	0	1e-20	5.53189e-05	1e-20	0.0350615	0.242384	3.9443	3.03434	2.30996	1	3.67164	5.13852
BUB1B	0	1e-20	0.00126957	1e-20	0.0224764	0.195852	3.93863	4.31078	1.57674	4.49378	1.78565	2.77892
PTGER3	0	1e-20	5.53189e-05	1e-20	0.907938	0.000131312	3.93367	4.50021	2.9251	1.00865	2.92625	3.88172
APOL1	0	1e-20	0.194322	1e-20	0.000495759	0.00236361	3.92197	3.28228	1.83338	5.31951	3.98027	3.14715
LRP8	0	1e-20	5.53189e-05	1e-20	0.358189	0.000119374	3.89585	1.93409	1.90346	3.593	1.06664	1.44735
GBAP1	0	1e-20	0.000135531	0.00946666	0.000507705	0.165925	3.88865	2.70068	2.6013	1	2.68637	4.23639
SLC39A6	0	1e-20	5.53189e-05	1e-20	0.10138	0.000119374	3.88678	2.73127	2.17123	2.09253	2.91327	1.93708
AW043859	0	1e-20	5.53189e-05	1e-20	N/A	N/A	3.88366	2.02088	2.94175	5.32554	N/A	N/A
ULBP2	0	1e-20	0.0310505	1e-20	0.00309402	0.000119374	3.88241	4.59117	2.58228	2.40157	1.69988	1.49045
EIF4EBP1	0	1e-20	0.0287243	0.00380618	0.00223988	0.269189	3.877	3.15731	2.22686	4.7277	2.53951	3.63222
RBBP6	0	1e-20	0.0806577	0.645429	0.00035838	0.417972	3.87208	4.68848	3.37702	1.1137	2.7394	1.75275
MIR21	0	1e-20	5.53189e-05	0.000123971	0.0810895	0.00023278	3.87123	4.15695	3.0979	4.46284	1.49444	1.71068
TC2N	0	1e-20	0.00266914	0.755249	N/A	N/A	3.86407	3.13918	2.375	1.05545	N/A	N/A
CEBPD	0	1e-20	0.00131659	0.00558926	0.198877	0.000119374	3.86291	3.48436	1.63962	1.64644	1.59323	1.54798
NOD2	0	1e-20	0.87863	1.31884e-05	0.000567435	0.00127731	3.84546	3.94001	2.91301	4.00203	2.77113	3.36302
C12orf29	0	1e-20	0.00578359	0.230631	0.0546948	0.446616	3.84107	2.43271	2.86893	1.26155	-1.15811	-1.04142
TJP1	0	1e-20	0.802901	1e-20	0.00489189	0.937257	3.83623	1.57223	1.70445	1.01954	3.03322	5.24142
AI693193	0	1e-20	0.700888	1e-20	0.00950305	0.000196968	3.82521	2.17612	2.47305	6.41308	2.37365	1.94918
MOXD1	0	1e-20	0.0833545	0.00774161	0.941029	0.398878	3.82305	4.43246	1.56725	1.00108	1.44743	1.93898
DNASE1L3	0	1e-20	5.53189e-05	1e-20	0.000698841	0.000119374	3.81651	3.74046	3.54963	1.2682	4.29937	3.6215
SLC7A5	0	1e-20	0.0155529	1e-20	0.378437	0.986881	3.81606	4.50116	2.43906	3.33129	7.67379	4.32664
CRABP2	0	1e-20	0.175909	0.414547	0.122226	0.000125343	3.80633	4.28956	3.24917	2.85571	4.24423	5.34401
NUP50	0	1e-20	0.00287382	0.807269	0.0862621	0.711275	3.78486	2.68709	1.97667	1	3.51994	5.15843
TMEM49	0	1e-20	0.40533	1e-20	N/A	N/A	3.78273	3.40608	3.72406	3.0305	N/A	N/A
PGM2	0	1e-20	5.53189e-05	1e-20	N/A	N/A	3.77851	4.44582	2.78625	3.48615	N/A	N/A
ARF3	0	1e-20	0.00029319	0.00663906	0.0875105	0.483944	3.77309	2.74436	1.89558	1.02862	2.0449	2.12589
UBE2T	0	1e-20	0.533346	0.0791781	N/A	N/A	3.76065	3.5094	2.22743	3.4694	N/A	N/A
HSPA4L	0	1e-20	5.53189e-05	1e-20	0.00308207	0.00197565	3.75682	2.96603	2.08357	4.05189	7.24188	6.85454
NUF2	0	1e-20	0.230152	0.168031	N/A	N/A	3.75462	3.77986	1.81552	3.90855	N/A	N/A
PHF19	0	1e-20	0.0641838	0.85579	N/A	N/A	3.7528	3.65533	2.2299	1.10867	N/A	N/A
HAL	0	1e-20	0.100404	1e-20	0.580874	0.0200967	3.75269	3.87232	5.4649	2.28896	3.54176	4.28172
C12orf75	0	1e-20	0.000544891	2.63769e-05	N/A	N/A	3.74338	3.37079	1.94525	4.55979	N/A	N/A
GPCPD1	0	1e-20	0.0150661	1e-20	N/A	N/A	3.72812	2.30453	1.51505	-1.06012	N/A	N/A
KIF23	0	1e-20	5.53189e-05	0.669012	0.971228	0.56137	3.72693	3.58003	2.34788	1	1.07535	1.39422
GNA15	0	1e-20	5.53189e-05	0.00150348	0.185498	0.000596872	3.72037	2.86073	2.46939	4.69009	5.40447	2.96786
SOST	0	1e-20	8.29784e-05	1e-20	N/A	N/A	3.71651	2.32454	1.42911	6.70078	N/A	N/A
SLC2A1	0	1e-20	0.00427339	0.00562619	0.00796798	0.000125343	3.71582	1.89692	1.88574	1.98895	1.02145	1.88092
MAD2L1	0	1e-20	0.665321	0.259504	0.16599	0.00285902	3.69951	5.60735	2.80729	1.37977	3.70674	4.74379
SPRR2G	0	1e-20	0.551364	1e-20	N/A	N/A	3.68605	5.84334	4.49794	2.39964	N/A	N/A
ATP11B	0	1e-20	0.00621785	0.0303202	0.000376299	0.00378417	3.68111	4.89179	3.75058	2.04319	-1.03266	1.07415
CDCA3	0	1e-20	0.41105	1e-20	0.327577	0.717088	3.67103	3.55758	1.94184	1.3921	1.06711	1.23026
SUSD4	0	1e-20	5.53189e-05	1e-20	0.50933	0.00117584	3.66627	2.05043	2.77006	3.52217	1.32683	2.1164
MMP9	0	1e-20	0.0412762	1e-20	0.0977064	0.548764	3.66105	4.39801	3.3118	2.61461	3.61627	3.15276
AW451197	0	1e-20	7.19146e-05	1e-20	N/A	N/A	3.65736	2.64846	2.38837	4.29804	N/A	N/A
PLA2G3	0	1e-20	0.00201084	1e-20	0.0264903	0.402889	3.64482	3.48203	2.39491	4.40294	2.93798	2.48681
CD3D	0	1e-20	0.43534	1e-20	0.0412734	0.379999	3.64258	2.37649	2.76102	4.59354	3.14886	2.85823
CCL22	0	1e-20	0.00852188	2.63769e-06	0.781245	0.000119374	3.64239	3.75776	3.16586	3.41277	2.32569	2.26454
RAET1E	0	1e-20	0.000597444	0.350496	N/A	N/A	3.64201	3.56599	2.63386	3.4898	N/A	N/A
BLM	0	1e-20	5.53189e-05	0.415818	0.00261617	0.585227	3.64019	1.34355	1.46142	8.28393	1	-1.00038
SGPP2	0	1e-20	0.000857443	0.00151139	N/A	N/A	3.63672	3.5938	4.00772	1.68579	N/A	N/A
AI653381	0	0.000186775	0.418371	0.0163721	N/A	N/A	3.63324	1.57363	1.97939	6.93412	N/A	N/A
CYP2E1	0	1e-20	5.53189e-05	0.396131	0.171712	0.372639	3.6293	4.31737	2.23097	1	4.58475	2.4702
LYZ	0	1e-20	0.54056	0.517	0.132063	0.669154	3.62873	4.05662	3.35613	3.15969	2.09363	3.62242
KIF2C	0	1e-20	0.0894037	1e-20	0.000674949	0.00290677	3.62543	5.54597	2.27656	1.03654	2.35611	2.27855
USP18	0	1e-20	5.53189e-05	0.872025	0.832272	0.000244718	3.62474	2.47483	2.18428	6.05504	1.1652	2.58165
EXOSC3	0	1e-20	0.551178	1e-20	N/A	N/A	3.61337	2.59377	1.71605	-1.0075	N/A	N/A
LCK	0	1e-20	0.30403	0.118833	0.468815	0.0159544	3.60909	6.25515	4.38838	1.01182	1.84209	1.73501
TOP2A	0	1e-20	0.000279361	1e-20	0.00945526	0.0171959	3.59888	4.21218	1.7657	1	4.70512	3.60846
RAD51AP1	0	1e-20	0.00172042	1e-20	0.417447	0.000125343	3.59855	2.16691	1.6135	6.16552	1.08208	1.60216
SMPD3	0	1e-20	5.53189e-05	0.0212888	0.075003	0.599445	3.59764	2.61039	2.90548	1.10113	1.80811	3.31811
EPHA2	0	1e-20	0.135941	1e-20	0.000436029	0.000244718	3.59506	3.27852	2.40305	3.41993	4.63082	6.64228
C6orf106	0	1e-20	0.000727444	0.525638	0.173026	0.484338	3.58974	2.73013	1.97966	1.16184	1.88703	2.41012
IVL	0	1e-20	5.53189e-05	1e-20	0.00114084	0.000119374	3.5863	2.71035	3.4311	4.38204	3.02242	2.68956
LASS3	0	1e-20	0.00509764	1e-20	N/A	N/A	3.58096	3.53256	3.43839	1.96976	N/A	N/A
JHDM1D	0	1e-20	5.53189e-05	1e-20	0.283837	0.00191596	3.56775	3.83988	3.19878	-1.16255	-1.24903	-1.17461
SMC4	0	1e-20	0.762333	0.0213099	0.10979	0.00828459	3.56651	2.36469	1.31968	-1.0036	3.08598	2.33265
ITCH	0.0306127	0.303404	0.00379764	0.489267	0.735963	0.227492	3.55392	1.74313	2.30047	1.17179	2.11321	2.20908
ANKRD13C	0	0.00785292	0.133465	1e-20	N/A	N/A	3.55236	1.85038	1.79595	1.02929	N/A	N/A
KCTD4	0	1e-20	0.00788571	0.0832612	N/A	N/A	3.54491	2.10305	2.51462	2.00138	N/A	N/A
CST7	0	1e-20	0.926476	1e-20	0.190043	0.0017369	3.53535	2.72156	3.29562	4.94798	1.18173	1.13977
PPPDE2	0	1e-20	5.53189e-05	1e-20	0.538663	0.903963	3.53254	3.15455	2.10545	4.54396	1.97697	2.45763
BUB1	0	1e-20	0.000882337	1e-20	0.000412137	0.00037603	3.52642	2.61438	1.74431	1	1.00004	1.02216
SRXN1	0	1e-20	0.864305	0.000126609	N/A	N/A	3.52423	2.71396	2.50277	4.00643	N/A	N/A
GMFB	0	1e-20	0.000182552	0.0971513	0.165112	0.000119374	3.51607	2.30861	2.04824	1.03465	2.81076	6.6742
KRT17	0	1e-20	0.0141838	0.0949805	0.696368	0.000119374	3.5146	3.6839	3.39587	2.63579	3.22189	5.18548
CDCA5	0	1e-20	0.0225591	0.00367166	N/A	N/A	3.51135	2.59885	1.80217	4.80233	N/A	N/A
SAR1B	0	1e-20	0.0512668	1e-20	0.00035838	0.0312582	3.47189	2.87338	2.39295	-1.12065	1.67089	2.14326
AFAP1L2	0	1e-20	0.623074	0.0798006	N/A	N/A	3.4603	5.54033	3.31088	2.23337	N/A	N/A
CCRN4L	0	1e-20	5.53189e-05	0.00349757	0.00035838	0.000119374	3.4552	2.74086	1.12777	1	1	1
UBE3C	0	1e-20	0.968582	0.808267	0.000573408	0.0112988	3.45132	1.84109	1.82553	1	1.28507	1.36889
LRRC20	0	1e-20	0.0799911	1e-20	0.00035838	0.000119374	3.45016	1.80819	2.0759	6.71974	1.24453	2.90372
DENND1A	0	1e-20	0.0094789	0.00285398	0.000447975	0.000131312	3.44738	3.07063	1.30181	-1.20691	1	1
DDX58	0	1e-20	5.53189e-05	1e-20	0.772906	0.000119374	3.44244	3.87665	2.95491	1.64135	4.99922	3.90658
TMEM19	0	1e-20	5.53189e-05	1e-20	0.0131466	0.000119374	3.43993	1.89913	1.93117	-1.03204	1	1
RABIF	0	1e-20	0.00469381	1e-20	0.724591	0.000119374	3.43539	2.48969	2.45081	1.19972	1.92427	2.85732
TGFA	0	1e-20	5.53189e-05	1e-20	0.000639111	0.0506924	3.42109	2.80298	2.65374	1.43448	3.06743	3.76256
UGT1A1	0	1e-20	0.000472977	0.388568	0.00035838	0.000459592	3.42075	3.94439	2.49702	1	2.45961	2.92174
MIR155HG	0.036298	0.0048924	0.293273	0.0937249	N/A	N/A	3.41274	1.13851	1.59976	8.75469	N/A	N/A
KIF2A	0	1e-20	0.43911	1e-20	0.186883	0.0584875	3.40721	3.37613	2.05224	1	2.64289	5.64901
NRBF2	0	1e-20	5.53189e-05	1e-20	0.00035838	0.487328	3.40319	2.21917	2.2968	5.2322	2.80185	3.2104
AASS	0	1e-20	5.53189e-05	1e-20	0.224531	0.00310971	3.38913	3.63301	1.953	3.23574	1.07173	3.41138
CD47	0	1e-20	0.000279361	1e-20	0.00618803	0.186117	3.38872	3.64183	3.11073	-1.04386	3.68816	3.40588
BF112161	0	1e-20	0.112007	0.409013	N/A	N/A	3.38596	1.82916	2.18312	6.03929	N/A	N/A
LOC285628	0	5.57538e-06	0.000575317	1e-20	N/A	N/A	3.38108	1.33759	1.6707	7.06294	N/A	N/A
SEC14L1	0	1e-20	5.53189e-05	0.000229479	0.417429	0.00361705	3.37967	2.22948	2.86734	1.00152	1.32474	1.97295
SERPINB9	0	1e-20	0.937371	0.442491	0.657341	0.228889	3.37645	4.63039	4.08709	1	2.01522	4.05277
C11orf82	0	1e-20	5.53189e-05	0.000390378	N/A	N/A	3.37547	2.15752	2.35072	4.25729	N/A	N/A
DIAPH3	0	1e-20	0.222382	0.000258493	0.000973599	0.523159	3.36709	1.75944	1.58999	1	1	1
IFIH1	0	1e-20	5.53189e-05	1e-20	0.315171	0.000429748	3.36575	2.77083	2.62708	1.08009	3.53284	3.51169
MICALL1	0	1e-20	0.000246169	0.890037	0.00545932	0.486564	3.36494	2.6961	2.35922	3.65148	4.60272	3.40754
SAMD9L	0	0.00229706	5.53189e-05	0.00192287	N/A	N/A	3.35902	1.94322	1.41712	1.27505	N/A	N/A
ATP13A4	0	1e-20	6.63827e-05	1e-20	N/A	N/A	3.35716	2.59835	2.48642	1.08226	N/A	N/A
CNNM4	0	1e-20	6.36168e-05	0.000361363	0.51498	0.127462	3.35343	3.13246	2.3712	3.22393	2.31823	5.16246
TMEM40	0	1e-20	5.53189e-05	0.107238	0.00035838	0.000119374	3.35309	2.6767	2.37008	3.71457	3.5187	3.04163
AMMECR1	0	1e-20	5.53189e-05	1e-20	0.257598	0.380512	3.3511	3.0633	4.01621	1	27.8725	2.1527
GGH	0	1e-20	0.506973	0.000403566	0.000436029	0.000441686	3.33902	3.33718	2.90055	3.27893	3.88445	2.76768
MALT1	0	1e-20	0.76966	0.00516459	0.203351	0.197242	3.33743	2.09278	2.09325	1.67287	2.59454	4.41912
DPH3	0	1e-20	0.00247276	0.00455001	N/A	N/A	3.32995	2.96371	2.54955	1.6723	N/A	N/A
PRDM1	0	1e-20	0.00946783	1e-20	0.00035838	0.00180255	3.32917	2.94173	4.02284	3.09145	1.92509	2.56617
N54942	0	1e-20	7.19146e-05	0.103767	0.378539	0.000131312	3.31903	2.47145	3.75055	3.55928	2.57852	4.02098
SOCS3	0	1e-20	5.53189e-05	0.000506436	0.0063493	0.000119374	3.31564	4.695	2.63644	1	1.11004	1.07606
CYP4F22	0	1e-20	0.839567	0.00802648	N/A	N/A	3.31116	3.08053	2.98217	3.4312	N/A	N/A
ECT2	0	1e-20	8.02124e-05	0.000390378	0.141614	0.0393637	3.30731	3.66512	1.7562	-1.00708	3.66945	2.38339
KIAA0802	0	1e-20	0.0291282	0.702746	0.533759	0.352035	3.30481	2.74409	1.82543	1	1.2131	2.23364
CENPF	0	1e-20	0.113423	0.155143	0.0422889	0.564068	3.30338	2.35265	1.40008	1	2.10521	2.2218
MAPKAPK3	0	1e-20	5.53189e-05	0.0440283	0.699008	0.348442	3.28725	1.90634	2.18637	6.12083	2.38591	2.64225
AMOTL1	0	1e-20	0.574351	0.571183	N/A	N/A	3.28182	1.55316	1.77524	1.07604	N/A	N/A
UBE2F	0	1e-20	5.53189e-05	1e-20	N/A	N/A	3.27629	2.84309	2.57317	3.14195	N/A	N/A
ETNK1	0	1e-20	5.53189e-05	0.169965	0.00625373	0.0870359	3.27294	2.66233	1.75382	-1.00002	1.00204	2.0427
UBE2C	0	1e-20	5.53189e-05	1e-20	0.00274758	0.296586	3.26965	4.09663	1.70848	3.03363	2.14607	2.84304
HDHD1A	0	1e-20	0.657404	0.114196	0.109079	0.000131312	3.26934	3.38564	2.21916	3.56659	1.24034	1.45528
DDX60L	0	1e-20	0.00020468	1e-20	N/A	N/A	3.2636	2.79783	3.00301	1.01028	N/A	N/A
KIAA1199	0	1e-20	0.00645295	0.184369	0.579799	0.000346186	3.25944	2.57371	2.84797	1	2.22303	2.74908
F12	0	1e-20	5.53189e-05	1e-20	0.00035838	0.272997	3.25579	3.3006	2.22904	1	2.22874	2.35823
CRCT1	0	1e-20	0.469483	0.699552	0.891465	0.000155187	3.2409	1.77416	3.977	6.06202	2.11595	2.85796
NUSAP1	0	1e-20	0.0253278	0.103028	0.000567435	0.00728781	3.24028	3.19174	1.5756	2.60544	4.34206	3.992
FGFBP1	0	1e-20	5.53189e-05	1e-20	0.412472	0.000381998	3.23036	3.76034	2.63794	2.6454	4.8164	2.85036
FAM110C	0	1e-20	0.231731	0.107227	N/A	N/A	3.22884	3.13968	2.72592	3.18584	N/A	N/A
OVOL1	0	1e-20	0.00227637	0.702316	0.389965	0.092748	3.2287	2.08874	1.74934	5.25248	2.50277	2.05144
ID1	0	1e-20	5.53189e-05	1e-20	0.41863	0.00420795	3.22296	2.19785	1.72595	4.3951	3.51592	2.58216
LTB4R	0	1e-20	0.635163	1e-20	0.0452694	0.000119374	3.21528	3.56475	1.72567	1.74122	5.46973	1.79171
RAB7B	0	1e-20	8.02124e-05	0.021877	N/A	N/A	3.21181	2.13874	1.73956	1.00843	N/A	N/A
NAPG	0	1e-20	0.0951707	1e-20	0.00360769	0.00108631	3.20893	1.65587	1.78439	1.14487	2.77435	2.49059
HMOX1	0	1e-20	9.12762e-05	1e-20	0.157	0.21596	3.20744	2.57294	2.85524	3.7839	3.16156	3.7193
AKIRIN2	0	1e-20	0.0272861	1e-20	0.649642	0.140444	3.20145	2.34273	2.21119	1	1	1
SLC28A3	0	1e-20	6.36168e-05	0.000427305	0.00309402	0.000119374	3.19981	2.55014	1.531	3.93651	1	1.00422
GJB6	0	1e-20	9.9574e-05	1e-20	N/A	N/A	3.19647	3.66811	4.03226	2.15363	N/A	N/A
LYNX1	0	1e-20	6.36168e-05	1e-20	N/A	N/A	3.19423	1.97478	2.75833	1	N/A	N/A
N4BP1	0	1e-20	0.0711318	1e-20	0.0147593	0.832177	3.19136	2.43408	2.39316	1.28738	3.17148	3.21253
CDH3	0	1e-20	0.185656	1e-20	0.158762	0.000459592	3.19076	4.02019	2.17533	2.53962	4.48743	3.78777
CXCR6	0	1e-20	0.0341539	0.0722436	0.100645	0.00806375	3.18759	2.27751	1.67981	1.00024	1.03969	1.00173
C1orf135	0	1e-20	0.339346	0.61265	0.846637	0.000119374	3.18329	1.26826	1.17483	1.06241	1	1
GNLY	0	1e-20	0.0569978	0.242636	0.00109306	0.00283514	3.18118	2.02899	1.53965	3.64235	1.15402	1
BF508966	0	1e-20	0.000342977	1e-20	N/A	N/A	3.17981	1.34498	1.36145	7.06222	N/A	N/A
MLKL	0	1e-20	6.36168e-05	1e-20	N/A	N/A	3.17959	3.2915	1.92047	3.24819	N/A	N/A
NUDT4P1	0	1e-20	0.024061	1e-20	0.0040497	0.000119374	3.17756	2.37487	2.10434	1	4.97189	4.50476
LOC100288860	0	1e-20	0.0793246	1e-20	N/A	N/A	3.17469	2.91018	2.72226	3.46028	N/A	N/A
WARS	0	1e-20	0.150573	0.0356721	0.000436029	0.000435717	3.17377	2.3317	2.03255	1.98697	2.37785	2.2894
BF056791	0	1e-20	0.252141	1e-20	N/A	N/A	3.16045	2.10738	1.66068	4.19761	N/A	N/A
CCR7	0	1e-20	0.568075	1e-20	0.0925815	0.357443	3.14958	4.02926	2.50103	1.06334	1.10717	1.21777
S100P	0	1e-20	0.0450407	0.00546529	0.00035838	0.00456011	3.14551	3.10519	3.36194	2.67723	2.44754	4.53911
KCTD21	0	1e-20	0.980727	0.00449989	N/A	N/A	3.14408	1.57194	1.75008	5.99725	N/A	N/A
GPR183	0	1e-20	0.0112104	0.313674	0.0129315	0.173069	3.14282	2.2576	2.9819	3.83297	1.55656	2.8916
MPHOSPH6	0	1e-20	0.775994	1e-20	0.00035838	0.0267638	3.13888	2.94282	2.39688	3.06301	3.32284	2.93949
CDC45	0	1e-20	5.53189e-05	1e-20	0.579835	0.000119374	3.13869	2.76999	2.14322	3.41872	1	1.33091
KLHL7	0	1e-20	6.08508e-05	2.11015e-05	0.711247	0.291459	3.13796	2.15287	2.02195	-1.12375	2.7503	2.14043
PPP2R2C	0	1e-20	5.53189e-05	0.347813	N/A	N/A	3.13782	2.22237	2.02394	1.13639	N/A	N/A
GINS3	0	1e-20	0.177471	0.121982	0.00163063	0.281879	3.13202	3.67303	2.58159	2.60839	2.19385	2.15395
PLEK	0	1e-20	5.53189e-05	1e-20	0.00035838	0.44889	3.12497	2.84309	1.90163	1.03173	1.6748	2.11356
DTL	0	1e-20	0.109791	3.95653e-05	0.00035838	0.267381	3.12396	2.13485	1.86058	1.45495	2.80437	1.31534
PDSS1	0	1e-20	0.105858	2.11015e-05	0.859634	0.0138594	3.11765	4.63946	2.38196	-1.15673	1.20483	2.61793
SORT1	0	1e-20	5.53189e-05	1e-20	0.983706	0.00952011	3.11442	2.25712	2.04058	-1.01243	1.31732	2.75445
CD48	0	1e-20	0.0103142	0.28036	0.0330964	0.13666	3.11167	2.94253	2.83952	1	1.47976	1.65021
ETHE1	0	1e-20	0.00222382	1e-20	0.00353602	0.00037603	3.11114	3.0195	2.51256	2.86743	2.39267	4.05958
CEACAM5	0	1e-20	5.53189e-05	1e-20	0.0108111	0.000119374	3.10875	3.16511	1.99592	1	2.20482	7.55269
CARD14	0	1e-20	0.000326382	1e-20	0.138287	0.000119374	3.09944	2.27997	2.12924	1	1.96489	3.0313
GYS1	0	1e-20	0.798033	1e-20	0.000453948	0.00164737	3.09756	2.47655	1.67442	3.81223	2.11369	2.99114
IL4R	0	1e-20	0.0772833	1e-20	0.765578	0.00114003	3.09349	2.86308	2.48709	1.00107	2.83997	2.86299
PRSS1	0	1e-20	5.53189e-05	1e-20	0.438096	0.337436	3.09234	2.6537	2.51879	1	3.74098	2.94772
CENPA	0	1e-20	5.53189e-05	0.759815	0.429011	0.870055	3.09177	3.45481	1.87607	1.00546	1.27773	1.99778
OBFC2A	0	1e-20	0.0219893	0.357399	0.212448	0.793416	3.0884	2.97796	2.31292	1.01434	1	1
IL1RN	0	1e-20	5.53189e-05	0.688948	0.0274937	0.00626119	3.08477	2.80404	2.26191	1.19925	7.9682	4.20717
UBA6	0	1e-20	5.53189e-05	1e-20	0.00035838	0.43863	3.08324	3.57768	1.65268	1	6.68043	3.50863
EPHX3	0	1e-20	0.108774	0.407019	0.000406164	0.63657	3.08299	2.73291	2.89291	3.4704	2.81664	2.53131
GINS2	0	1e-20	0.0372518	1e-20	0.00353602	0.000119374	3.08269	3.59136	2.43839	1	1.66128	1.95601
CLCA2	0	1e-20	0.000135531	0.205428	0.00339267	0.943136	3.07883	2.88679	2.02805	1.63631	4.17273	2.98394
NAPSB	0	1e-20	0.000304254	0.446951	N/A	N/A	3.07722	3.00792	2.00294	1.4493	N/A	N/A
NT5C3	0	1e-20	0.593732	1e-20	N/A	N/A	3.07347	2.63911	2.39766	3.54956	N/A	N/A
CDC42EP5	0	1e-20	0.00155999	0.0514929	N/A	N/A	3.07304	2.64656	1.9399	3.70347	N/A	N/A
NEK2	0	1e-20	0.00381701	1e-20	0.763768	0.891471	3.06447	5.28885	1.77002	1	2.63623	2.64988
THBD	0	1e-20	0.249925	0.430444	0.00464102	0.249463	3.05918	2.43479	2.45417	1.72774	1.75836	1.30546
SHCBP1	0	1e-20	0.0109836	1e-20	0.857872	0.000477498	3.05435	3.8904	1.7135	2.68882	1	1.52163
CYLD	0	1e-20	5.53189e-05	3.42899e-05	0.693131	0.0240301	3.05151	2.20171	1.92077	1.00971	2.75925	2.79144
SHC1	0	1e-20	0.000121702	0.0344192	0.859509	0.00102662	3.04485	2.65976	1.82369	1	7.81274	3.4729
LOC283404	0	0.02437	0.0783454	1e-20	N/A	N/A	3.03972	1.3074	1.96052	7.23223	N/A	N/A
AI697803	0	1e-20	0.00953145	0.0300775	0.00518457	0.636218	3.03071	1.97129	2.09358	4.33768	2.23702	3.00442
RABGGTA	0	1e-20	0.0109089	1e-20	0.00194123	0.0036648	3.02752	2.84501	2.02486	2.91387	2.10979	4.13064
FAM54A	0	1e-20	5.53189e-05	0.69445	N/A	N/A	3.02647	2.53962	2.53013	1	N/A	N/A
ACP5	0	0.0540282	0.157402	0.00423349	0.286202	0.000119374	3.02463	1.90462	2.66402	3.9771	2.26533	3.39111
C16orf72	0	1e-20	0.36768	0.152746	0.406296	0.138803	3.02309	1.75493	1.50498	1	-1.01277	1
SNHG3	0	0.00104538	5.53189e-05	1e-20	0.382828	0.0393637	3.02127	1.21764	1.42172	7.06785	1.03287	1.00576
POLE2	0	1e-20	0.0116889	1e-20	0.00035838	0.0499702	3.02127	2.65704	2.34821	3.77656	1.21824	1.28495
CCL8	0	1e-20	5.53189e-05	0.00744355	0.986119	0.000143249	3.01984	3.05259	1.92323	2.99454	1.02884	1.9775
BLNK	0	1e-20	0.992842	0.382602	0.0484888	0.0378059	3.0181	2.91971	2.56877	2.35805	3.97165	4.56983
COL6A6	0	1e-20	0.0227278	1e-20	N/A	N/A	3.0142	4.73752	1.6068	2.26068	N/A	N/A
TM9SF4	0	1e-20	0.0011368	0.000622494	0.00404372	0.513131	3.0135	2.28682	1.52173	1.06473	1.83804	2.36085
TLR2	0	1e-20	0.0192925	1e-20	0.0615817	0.000119374	3.01038	2.96793	2.05277	2.92487	1.24415	1.6281
FOLH1	0	1e-20	0.0269514	0.00193079	0.0108888	0.703116	3.00885	1.39483	1.37686	1	1.03011	1
H23230	0	1e-20	5.53189e-05	0.00261659	N/A	N/A	3.00067	1.66067	1.83151	5.45122	N/A	N/A
XKRX	0	1e-20	5.53189e-05	0.769706	N/A	N/A	2.98859	1.82808	2.81532	4.66034	N/A	N/A
PTTG1	0	1e-20	0.000597444	0.00021629	0.00162466	0.151862	2.98199	3.25415	2.10583	2.64938	3.00125	2.5895
CSF2RA	0	1e-20	0.0158461	1e-20	0.000746625	0.7553	2.98181	2.89031	2.31589	1.00399	1.03645	1.00501
OSBPL3	0	1e-20	0.00303148	1e-20	0.0293931	0.419363	2.97731	2.22756	1.5903	1.01054	1	8.32983
FAM108C1	0	1e-20	0.0036953	4.2203e-05	N/A	N/A	2.96928	2.69216	2.76285	3.16891	N/A	N/A
CLCN3	0	1e-20	0.000113404	0.685263	0.00035838	0.000119374	2.96871	1.85694	1.85948	1.14414	6.39215	4.18234
CCNE2	0	1e-20	5.53189e-05	1e-20	0.000376299	0.112779	2.95551	3.82284	2.49434	-1.00628	1.17297	1.28929
ADAM23	0	1e-20	0.000118936	0.10881	0.388586	0.000119374	2.95385	1.78391	1.43403	1.00016	1.10165	1.14804
RDH16	0	1e-20	0.0650219	1.58261e-05	0.0481603	0.000119374	2.95238	1.55474	1.30849	6.06732	1.03198	1.03725
TXNL4B	0	1e-20	0.0129197	0.000754379	0.142737	0.0541065	2.95113	1.77789	1.49823	1.23944	1.03268	1.00105
BF508702	0	1e-20	0.000326382	0.00182792	N/A	N/A	2.95091	2.18496	2.19073	3.80073	N/A	N/A
CDSN	0	0.000696922	0.216084	0.289046	0.225857	0.000119374	2.94929	1.63942	3.55362	2.54578	1.66185	1.95934
BID	0	1e-20	0.446869	0.00188331	0.00035838	0.111364	2.94823	3.74553	2.31053	1.17595	1.50487	1.35499
UCA1	0	0.0284512	0.739221	1e-20	N/A	N/A	2.9337	1.08243	1.18391	7.60852	N/A	N/A
CYB5R4	0.000590421	1e-20	5.53189e-05	1e-20	0.00035838	0.000119374	2.93284	2.84857	2.33772	3.06416	1.535	3.55688
AMD1	0	1e-20	5.53189e-05	0.0223412	0.0401983	0.650042	2.93161	1.85586	2.01812	1.17721	4.80241	2.123
NR4A3	0	1e-20	5.53189e-05	1e-20	0.519699	0.000143249	2.93103	1.63941	1.36836	1	1.00834	1.02912
UBD	0	1e-20	5.53189e-05	1e-20	0.00208458	0.000268593	2.92996	3.3996	2.62688	2.22213	1.59785	1.49775
CASC5	0	1e-20	0.0813492	0.0166438	0.477123	0.0445685	2.92941	2.03795	1.4601	1	1	1
HIGD1A	0	1e-20	5.53189e-05	1e-20	0.826377	0.573529	2.92815	3.8804	3.37861	2.90528	2.06979	2.10892
AI627679	0	1e-20	0.0184323	1e-20	N/A	N/A	2.92216	1.48993	2.09458	5.50386	N/A	N/A
EIF5	0	1e-20	5.53189e-05	0.101467	0.577076	0.00111615	2.9205	2.43729	2.16864	1.16326	5.77555	2.71588
PRC1	0	1e-20	0.00948719	0.354371	0.000406164	0.000119374	2.91736	2.75654	1.47043	3.31107	6.02702	2.24994
CTPS	0	1e-20	5.53189e-05	1e-20	0.193764	0.0502328	2.9127	3.12233	2.25825	2.85321	2.30404	2.41929
OSMR	0	1e-20	5.53189e-05	0.910121	0.00035838	0.425307	2.91268	3.56803	2.02093	1.00286	2.70392	3.61223
TMEM206	0	1e-20	5.53189e-05	1e-20	0.0864771	0.866378	2.90701	3.15979	2.41489	1	1	1
ANKRD22	0	1e-20	0.000160425	0.0253851	N/A	N/A	2.90412	2.13924	2.07702	2.15109	N/A	N/A
SELL	0	1e-20	5.53189e-05	0.00834828	0.00206069	0.302555	2.90096	3.11511	2.0931	2.93606	1.05617	1.06266
CCL2	0	1e-20	0.00302871	1e-20	0.1632	0.000125343	2.89684	3.31323	1.99563	2.3171	2.27678	3.59935
DEFB103B	0	1e-20	0.000110638	0.593295	N/A	N/A	2.89104	1.56267	1.39533	5.80128	N/A	N/A
AA643687	0	1e-20	0.000683189	1e-20	N/A	N/A	2.88865	3.19522	2.41186	2.77911	N/A	N/A
LGALS3BP	0	1e-20	0.672288	1e-20	0.00504121	0.836815	2.8868	3.22571	2.2398	2.61605	2.64326	2.44665
AMIGO3	0	1e-20	0.00181169	1e-20	0.000967626	0.000119374	2.87181	2.45685	1.83331	1.01392	1.4187	1.7459
DFNA5	0	1e-20	5.53189e-05	1e-20	0.00035838	0.330506	2.87101	1.71912	1.72296	5.14514	1.10149	1.17352
MFN1	0	1e-20	0.0194391	1e-20	0.00575797	0.0274681	2.87083	2.78112	1.8693	1.5671	3.10465	5.07176
STX6	0	1e-20	9.40422e-05	0.718213	0.00035838	0.00586129	2.86955	2.25813	1.48281	1.05108	1.25443	1.74475
FBXL20	0	1e-20	5.53189e-05	0.00798955	N/A	N/A	2.86441	1.93029	1.87715	1	N/A	N/A
FPR3	0	1e-20	0.000188084	0.00373233	0.000376299	0.000155187	2.86225	3.29195	2.05869	1.00033	1.24307	1
MED8	0	1e-20	0.404497	0.578308	0.00035838	0.0153157	2.86064	2.18608	2.20899	1.85444	4.48212	3.85456
YKT6	0	1e-20	8.02124e-05	1.58261e-05	0.00035838	0.00447654	2.85987	3.59452	2.14094	2.21898	2.57602	2.27941
MFHAS1	0	1e-20	5.53189e-05	0.00014771	0.320804	0.0343261	2.85716	2.15126	2.16122	3.63368	1.43163	1.92801
TUBG1	0	1e-20	0.000129999	0.253305	0.0341536	0.0012594	2.85586	2.06872	1.89237	4.29351	2.0646	1.95131
BF508208	0	1e-20	0.881432	0.000311247	N/A	N/A	2.8556	1.5888	2.00595	4.20234	N/A	N/A
UHRF1	0	1e-20	0.165412	1e-20	N/A	N/A	2.8521	4.20497	1.95565	2.24148	N/A	N/A
HMGB3	0	1e-20	0.00161255	0.0181526	0.00133795	0.0511341	2.84705	2.03692	1.30011	1.528	1.17835	1.80543
SPIN4	0	1e-20	0.210477	1e-20	N/A	N/A	2.84538	3.09049	2.32241	2.74241	N/A	N/A
BZW1	0	1e-20	0.0031836	0.000516987	0.166378	0.000525248	2.83897	2.27333	1.94342	1.39894	3.22657	2.6474
SHB	0	1e-20	5.53189e-05	1e-20	0.000364353	0.163155	2.83656	2.08516	1.90561	1.13843	1.61876	1.8511
CD83	0	1e-20	0.000163191	0.0475285	0.131024	0.00810553	2.83487	2.34457	1.92767	3.48608	1.51448	2.0438
FABP5L2	0	1e-20	6.08508e-05	1e-20	0.00154103	0.539101	2.83383	2.72613	2.78333	2.58114	3.07109	2.46609
LOC100288781	0	1e-20	0.000345743	3.16522e-05	N/A	N/A	2.83234	2.09615	2.47129	3.11385	N/A	N/A
SERTAD1	0	1e-20	0.734068	0.808095	N/A	N/A	2.83227	2.1766	1.93539	3.62431	N/A	N/A
MPZL3	0	1e-20	0.0967002	0.021513	N/A	N/A	2.83171	1.68968	1.90971	1	N/A	N/A
SGMS2	0	1e-20	0.000326382	0.0522473	N/A	N/A	2.82973	1.60525	1.2469	1.29835	N/A	N/A
MID2	0.000590421	0.015271	0.950744	0.277456	0.0648728	0.00056106	2.82866	1.22097	2.1469	6.75949	1.15557	1.40561
CALML3	0	1e-20	0.0718814	0.0403593	0.0023892	0.656255	2.82756	3.10001	2.29417	1.00013	3.6288	3.04454
PRSS22	0	1e-20	5.53189e-05	1e-20	0.000621192	0.242981	2.82591	2.75386	2.23216	3.17481	1.53966	3.69583
MCM10	0	1e-20	0.000127234	1e-20	0.000376299	0.000119374	2.82586	2.42671	1.97732	1.60799	1	1
PNPT1	0	1e-20	5.53189e-05	0.309308	N/A	N/A	2.82404	2.04566	1.60517	4.07164	N/A	N/A
KLHL18	0	1e-20	0.451519	1e-20	0.0821586	0.000125343	2.82283	3.95775	3.3139	1	1.53923	1.73518
ABCC1	0	1e-20	0.00156553	1e-20	0.0049337	0.000668497	2.82095	3.46068	2.05529	1.5439	2.25731	2.27743
C14orf147	0	1e-20	0.0231067	1e-20	0.178814	0.000119374	2.81779	2.92481	2.25284	1.51568	3.99722	3.14066
PSME3	0	1e-20	8.85103e-05	2.63769e-06	0.0241847	0.00260833	2.81241	2.33636	2.05955	2.68741	5.38882	2.74002
GUF1	0	1e-20	0.0138159	0.482723	0.000465894	0.00252477	2.80163	2.12496	1.97048	1.3876	3.32806	2.65824
DOK3	0	0.616375	0.0760967	1e-20	0.00458129	0.0423958	2.80131	1.03139	1.00646	1.0015	1	1
HOMER1	0	1e-20	0.00844443	7.38552e-05	0.894941	0.0125284	2.7969	2.49127	1.82672	1.04046	3.07817	2.6528
DCUN1D3	0	1e-20	0.00151574	0.488075	N/A	N/A	2.79639	2.65165	2.37607	3.11176	N/A	N/A
STAM2	0	1e-20	0.0320573	1e-20	0.319627	0.000119374	2.79134	1.62966	1.79006	-1.0597	1.0946	1.11722
HK2	0	1e-20	5.53189e-05	0.162297	0.585032	0.000119374	2.78529	3.05646	2.68632	2.12875	3.03837	5.31326
TMEM48	0	1e-20	0.00544338	3.42899e-05	0.106636	0.000119374	2.78203	2.55239	1.97477	1.22169	1.69121	3.29455
HS3ST3A1	0	1e-20	0.000456381	1e-20	0.000382272	0.909711	2.78016	2.16321	2.16866	3.27978	1.05401	1.34674
HUS1	0	1e-20	6.08508e-05	1e-20	0.592803	0.000644622	2.7778	3.05344	2.1132	1	1.16686	1.35611
UBE2L6	0	1e-20	0.699441	0.000379827	0.84242	0.300233	2.77661	2.93784	2.54447	2.46695	2.44544	2.33985
PCSK6	0	1e-20	0.000168723	0.250047	0.406606	0.000143249	2.7759	1.5221	3.22101	1	1.3926	2.75716
RPRD1A	0	1e-20	6.36168e-05	3.42899e-05	0.218707	0.000143249	2.77571	1.89524	1.63658	1.01789	2.05563	3.74737
DHFR	0	1e-20	0.92733	1e-20	0.00608052	0.000119374	2.77191	1.78404	1.73208	1.75049	1.80254	1.9113
SPRYD4	0	1e-20	5.53189e-05	0.000443131	N/A	N/A	2.7703	2.35594	1.55726	3.46282	N/A	N/A
SLC7A1	0	1e-20	0.0649389	0.318105	0.0910883	0.149188	2.76787	2.33214	1.56228	1	2.38813	2.75265
NPL	0	1e-20	0.0422609	1e-20	0.00035838	0.000119374	2.76639	2.69141	1.48094	-1.05412	-1.03148	1.17195
PRSS2	0	1e-20	0.000721912	0.297927	0.000453948	0.0420914	2.76599	2.39811	2.4629	3.0904	2.83707	2.12903
FBN2	0	0.00202665	0.00311169	1e-20	0.212448	0.0245553	2.76156	1.13899	1.25621	1	1.11391	1.00473
ZNF557	0	1e-20	0.0387177	0.143596	0.0165811	0.0527038	2.75971	1.77981	1.42605	1	1	1.00064
ZCCHC10	0	1e-20	0.00271339	1e-20	0.246846	0.354865	2.75568	1.79186	1.5462	1.31537	-1.81775	-1.12982
IL2RG	0	1e-20	0.78661	1e-20	0.00470673	0.0446281	2.75392	2.35922	2.38716	3.43859	1.22599	1.41509
SERPINB8	0	1e-20	0.0255186	0.000543364	0.876371	0.147804	2.7524	1.75682	2.45843	1.02172	1.47954	1.99368
IKBKE	0	1e-20	0.341373	1e-20	0.806803	0.000811746	2.74764	1.60663	1.78657	1.04738	1.29498	1.16774
SESN2	0	1e-20	0.00137468	0.532979	N/A	N/A	2.74409	1.94212	1.83417	-1.00386	N/A	N/A
PKP3	0	1e-20	0.000113404	1e-20	0.0647712	0.00196968	2.7411	2.70152	2.26416	1.8346	21.5281	2.40329
SLC27A4	0	1e-20	5.53189e-05	1e-20	N/A	N/A	2.73754	2.32521	2.09886	2.84974	N/A	N/A
TMEM171	0	1e-20	0.0198954	0.837563	N/A	N/A	2.72665	1.38745	1.56244	1.02275	N/A	N/A
DUOXA1	0	1e-20	5.53189e-05	1e-20	N/A	N/A	2.72414	2.48321	1.72141	3.22862	N/A	N/A
CKAP2L	0	1e-20	5.53189e-05	0.0838705	N/A	N/A	2.72251	1.29137	1.26168	5.06812	N/A	N/A
SPRN	0	1e-20	0.77782	1e-20	N/A	N/A	2.71997	1.5579	1.32882	-1.00219	N/A	N/A
SP110	0	1e-20	5.53189e-05	1e-20	0.428605	0.405384	2.71966	2.25777	2.24926	1.54871	6.0835	3.07657
KIF18B	0	1e-20	5.53189e-05	0.0129669	0.00155895	0.589585	2.71919	2.49423	1.62841	3.53542	1.20075	1.96399
SRD5A3	0	1e-20	0.00215467	1e-20	0.00248477	0.135502	2.71839	2.49425	2.2035	1.4062	1	1.17116
PLAUR	0.000111441	1e-20	6.36168e-05	1e-20	0.00035838	0.000119374	2.71726	1.90618	2.12394	1.28266	1.744	2.95334
DDX60	0	1e-20	5.53189e-05	2.11015e-05	0.47084	0.918443	2.7156	2.37599	2.6291	2.93246	1.85709	2.79182
TP53RK	0	1e-20	0.137979	0.130286	N/A	N/A	2.71178	1.5606	1.73247	1.2057	N/A	N/A
BF432065	0	1e-20	0.173328	1e-20	N/A	N/A	2.70653	3.33757	2.07844	2.43079	N/A	N/A
APEX2	0	1e-20	0.00021851	1e-20	0.00035838	0.000143249	2.70477	2.13713	1.69948	3.41043	1.97537	1.69832
CA5BP	0	1e-20	0.000113404	0.000920553	0.000436029	0.036457	2.70267	1.59155	1.38034	1.03647	1	1.01576
CARD16	0	1e-20	6.08508e-05	1e-20	N/A	N/A	2.70191	2.34871	1.92413	1	N/A	N/A
TRY6	0	1e-20	6.08508e-05	0.0150243	0.493334	0.000143249	2.70077	2.36134	2.15146	3.28119	2.3256	2.09696
SERTAD4	0	1e-20	0.125914	2.63769e-06	N/A	N/A	2.70055	2.04241	1.75872	-1.07102	N/A	N/A
LCP2	0	1e-20	0.282433	0.592079	0.000430056	0.0317596	2.69881	1.98871	2.73091	1	1.36872	3.71893
ODF3B	0	1e-20	0.000406594	1e-20	N/A	N/A	2.69644	2.93206	2.41152	-1.00006	N/A	N/A
SASH3	0	1e-20	9.9574e-05	0.136735	0.809676	0.000155187	2.69555	2.29796	1.84043	3.87213	1.0685	1.02211
TPBG	0	1e-20	5.53189e-05	1e-20	0.332427	0.170711	2.69219	3.07853	2.19617	2.13104	4.49581	2.64802
CTSC	0	1e-20	0.126855	1e-20	0.0375224	0.000155187	2.69142	3.00475	2.83555	2.26687	1.88496	2.82054
SDCBP2	0	1e-20	5.53189e-05	0.111094	N/A	N/A	2.68921	2.12565	2.16783	3.27486	N/A	N/A
GLB1L3	0	1e-20	0.0363196	1e-20	N/A	N/A	2.68367	2.08252	3.34275	1	N/A	N/A
MAP7	0	0.000178412	5.53189e-05	1e-20	0.00035838	0.483944	2.68163	1.23596	1.58198	1.16051	2.24401	2.07889
SEC61A1	0	1e-20	0.938812	0.60934	0.61541	0.490241	2.68082	1.92066	1.6237	1.13845	1.41613	1.31679
KIF11	0	1e-20	6.36168e-05	1e-20	0.275785	0.109072	2.6799	3.08501	1.76588	2.48645	1.58659	3.77735
TMEM110	0	1e-20	5.53189e-05	2.63769e-06	0.550532	0.00277546	2.67575	2.46204	2.00325	1.00414	1.08849	1.5436
COQ4	0	1e-20	0.00504785	1e-20	0.000394218	0.540928	2.67445	2.68112	2.058	-1.02808	-1.02058	1.21445
EHD1	0	1e-20	0.00675721	0.23247	0.100448	0.000316342	2.66812	1.84414	2.04611	1.05112	2.68585	2.89376
KPNA2	0	1e-20	0.0109753	1e-20	0.00105125	0.00074609	2.66782	2.89002	1.8263	1.81955	3.97494	2.2568
LMNB2	0	1e-20	0.000235105	1e-20	0.926251	0.000519279	2.66646	1.76766	1.20333	5.10011	1.35026	1.81188
KIAA0146	0	1e-20	0.0233888	2.11015e-05	0.256606	0.304805	2.66551	3.39596	1.85764	1.00015	-1.06165	1.04393
PLSCR1	0	1e-20	5.53189e-05	3.16522e-05	0.0863995	0.000155187	2.66275	2.7714	2.23163	1	2.94484	2.93952
C1orf43	0	1e-20	0.0346241	0.0323671	N/A	N/A	2.66204	1.5319	1.68878	-1.01113	N/A	N/A
DR1	0	1e-20	0.0179621	0.0140773	0.00117668	0.00196968	2.65453	1.63358	1.62142	1	2.18949	3.58632
C1orf116	0	1e-20	0.14542	1e-20	0.00114084	0.000155187	2.65391	1.77324	1.72764	1.16074	3.24837	3.84838
KLK8	0	1e-20	0.00138021	0.286572	0.0843209	0.00477498	2.65169	2.3872	2.5031	3.17575	2.35933	2.35961
SLAMF8	0	1e-20	0.799143	0.403822	0.00035838	0.181634	2.65094	2.50821	2.76718	2.0483	1.79771	1.29669
UBE2N	0	1e-20	0.0413149	3.42899e-05	0.192671	0.00201743	2.64274	1.98472	2.07099	1.29755	2.69259	2.69406
LILRB2	0	1e-20	0.211387	0.026725	0.0591029	0.00328877	2.63962	1.53416	1.31082	1.76611	1	1.05426
E2F7	0	6.13292e-05	0.0341788	0.0142119	N/A	N/A	2.63562	1.20725	1.04238	1	N/A	N/A
UCK2	0	1e-20	0.21906	0.142923	0.0417274	0.000262624	2.63525	2.5853	2.00372	2.398	5.66242	2.91893
GPR109B	0	1e-20	0.0512391	1e-20	0.00035838	0.196353	2.6351	2.03272	2.20779	3.57507	2.31444	1.88214
DDHD1	0	1e-20	5.53189e-05	0.0051725	N/A	N/A	2.62881	2.85957	2.85966	1	N/A	N/A
ZC3HAV1	0	1e-20	5.53189e-05	1e-20	0.159181	0.000435717	2.62414	2.56427	1.26527	1.24533	1.05095	2.27092
FBXO5	0	1e-20	0.376725	0.000195189	0.380277	0.0697565	2.6239	1.91262	1.45124	1.93413	1.01688	1.2376
ACP1	0	1e-20	0.0250595	3.42899e-05	0.327786	0.369577	2.62285	1.67991	1.7268	1	1.56684	1.94524
GPT2	0	1e-20	0.578658	1e-20	N/A	N/A	2.62148	2.93278	2.21448	2.38473	N/A	N/A
HN1	0	1e-20	0.302395	3.95653e-05	0.72606	0.246216	2.62004	2.38446	2.06022	1.14273	2.33694	2.04471
CD8A	0	1e-20	0.00093489	0.00847225	0.00925218	0.265113	2.61927	1.88434	1.53743	4.32367	-1.02443	1.04048
FEM1B	0	1e-20	8.02124e-05	1e-20	0.601577	0.000298436	2.61782	1.68912	1.69439	-1.01154	1.49491	1.67797
LGALS2	0	1e-20	0.00134148	1e-20	0.000436029	0.000119374	2.61684	2.63625	2.2778	2.77185	1.06735	1.15126
GBP5	0	1e-20	0.000287658	0.588302	N/A	N/A	2.61618	2.3534	2.65677	2.13553	N/A	N/A
ANKRD29	0	1e-20	0.00093489	1e-20	N/A	N/A	2.61553	2.7912	1.54047	2.73014	N/A	N/A
REN	0	0.00814284	5.53189e-05	2.63769e-05	0.00035838	0.00234571	2.61436	1.3003	1.29488	5.3066	1.00054	1.17221
C19orf66	0	1e-20	0.742139	1e-20	0.0158762	0.000119374	2.6086	1.85119	1.82304	1.96783	1.63135	1.92551
ACOT11	0	1e-20	0.00408254	1e-20	0.00260423	0.000119374	2.60761	1.45453	1.32705	1	1.2331	1.10414
E2F8	0	1e-20	5.53189e-05	0.00482433	0.0747939	0.000155187	2.60749	3.16086	1.58835	2.62135	1.59166	1.96831
OCLN	0	1.11508e-05	0.674694	1e-20	0.611056	0.043518	2.60695	1.62611	2.07693	3.70542	-1.00548	2.26882
AI081246	0	1e-20	0.00305637	1e-20	N/A	N/A	2.60661	2.37896	2.24142	2.8166	N/A	N/A
PANX1	0	1e-20	0.000428722	3.16522e-05	0.000621192	0.000119374	2.6055	2.14462	1.72352	3.24216	2.10335	2.24791
PTPRC	0	1.11508e-05	5.53189e-05	0.000506436	0.519705	0.271511	2.60501	2.55187	2.94517	1	2.61506	4.84846
FMO1	0	1e-20	5.53189e-05	1e-20	0.000436029	0.000119374	2.60481	2.60686	1.70814	2.93922	1.37533	3.00262
IRF8	0	1e-20	0.0131853	1e-20	0.00144547	0.0786737	2.60134	2.561	2.35579	2.03747	3.0845	4.18601
TRIM22	0	1e-20	0.0727582	0.0552859	0.60138	0.548126	2.59886	2.61375	2.56363	2.12866	2.8245	2.66633
VRK2	0	1e-20	0.0150384	0.587012	0.40433	0.475278	2.5968	2.28534	1.78214	1.4571	2.87904	2.37207
RPP40	0	1e-20	0.271807	0.108507	0.00035838	0.000155187	2.59243	2.29159	1.99178	2.65177	2.51602	2.72295
BDH1	0	1e-20	8.02124e-05	1e-20	0.380827	0.0549839	2.58876	2.89705	1.91734	1	3.20946	4.07669
AI002328	0	1e-20	0.0919981	1e-20	N/A	N/A	2.58266	1.89151	2.0792	3.39525	N/A	N/A
H2AFX	0	1e-20	0.00417658	0.582881	0.111408	0.000119374	2.58013	2.60321	1.60029	1	3.58984	2.23837
AA702961	0	1e-20	0.0953228	0.0117825	N/A	N/A	2.57279	2.05665	2.51009	3.03945	N/A	N/A
SKA2	0	1e-20	0.0489545	1e-20	N/A	N/A	2.57079	2.21769	1.74896	1.25591	N/A	N/A
CTSD	0	1e-20	0.0013885	1e-20	0.00115279	0.000119374	2.56746	2.30914	2.6711	1.00839	2.25855	1.79781
ZFAND3	0	1e-20	0.376586	1e-20	0.0061283	0.554142	2.5671	1.57604	1.44468	-1.0198	-1.06861	-1.04285
PDS5A	0	1e-20	0.439467	0.000440494	0.807753	0.729784	2.56358	1.7657	1.54068	-1.07167	1.18131	1.15578
GRHL1	0	1e-20	5.53189e-05	1e-20	N/A	N/A	2.55667	1.54942	1.87197	4.25997	N/A	N/A
POR	0	1e-20	8.02124e-05	0.368266	0.00746625	0.104524	2.55543	1.68891	1.7433	3.8123	3.312	2.15707
FKBP11	0	1e-20	5.53189e-05	1e-20	0.0264962	0.282709	2.55522	2.44048	1.84218	1.45879	1.2743	1.68905
MS4A7	0	1e-20	0.000135531	0.722536	N/A	N/A	2.55423	2.59214	1.65322	1.01469	N/A	N/A
UGCG	0.000590421	1e-20	5.53189e-05	1e-20	0.00035838	0.000119374	2.55211	2.10757	2.29734	2.18141	25.3946	16.6125
OIP5	0	1e-20	5.53189e-05	0.994034	0.00272966	0.000859496	2.5496	2.98978	2.58015	1.86541	1.03131	1.40798
EREG	0	1e-20	5.53189e-05	1e-20	0.266067	0.000179062	2.54867	1.98712	2.7078	3.08084	3.2729	2.56216
FAM20A	0	1e-20	0.000342977	0.00263505	N/A	N/A	2.54716	2.12122	1.3547	2.70904	N/A	N/A
ZWILCH	0	1e-20	0.000326382	1e-20	0.00035838	0.00218455	2.54553	2.75903	1.88849	1.08004	2.35373	3.52063
MOCOS	0	1e-20	5.53189e-05	0.000116058	0.000376299	0.625755	2.5452	1.60982	1.84418	3.32432	1.03055	1.12661
UNC93A	0	1e-20	0.0179648	0.0019809	0.00147533	0.00277546	2.54004	2.63634	2.88893	1.93066	2.59867	3.3629
AI457984	0	1e-20	0.728589	0.00162482	N/A	N/A	2.53763	2.14338	1.26802	3.17512	N/A	N/A
MRPL4	0	1e-20	0.0268546	0.521049	0.0279059	0.19054	2.53636	2.29374	1.95977	2.77032	1.88673	2.0724
LAIR2	0	1e-20	5.53189e-05	1.05507e-05	0.754384	0.000119374	2.53565	2.04244	1.31061	4.05236	1	1.00569
TMEM185B	0	1e-20	5.53189e-05	0.000197827	0.00471867	0.00358123	2.5335	2.03575	1.90524	2.97588	1.47197	1.85647
WDR4	0	1e-20	0.000160425	4.48407e-05	0.000734679	0.000781903	2.53311	3.99482	2.44399	1	1	1
MCFD2	0	1e-20	5.53189e-05	1e-20	0.000388245	0.000155187	2.5324	1.69844	1.58549	-1.0037	4.13866	2.17013
PDXK	0	1e-20	0.617818	1e-20	0.000459921	0.0920138	2.53084	2.20631	2.09796	-1.05175	1.70058	3.78286
SLC30A9	0	1e-20	5.53189e-05	0.00134258	0.608362	0.863883	2.5296	2.80736	2.25789	-1.05139	-1.34188	-1.09432
EML6	0	1e-20	0.0785529	0.13568	N/A	N/A	2.52949	1.71349	1.44348	1.3889	N/A	N/A
VSIG10L	0	1e-20	5.53189e-05	0.464571	N/A	N/A	2.52413	2.85297	2.61549	2.19476	N/A	N/A
SMC2	0	1e-20	0.108323	0.0402696	0.748835	0.0395547	2.52306	2.2672	1.77048	1.13622	1.36264	2.65324
MREG	0	1e-20	0.0136997	0.070843	0.0366384	0.0130655	2.52197	3.51431	3.10791	1.23206	3.39135	2.19442
ABCD3	0	1e-20	0.111274	1e-20	0.0547246	0.000119374	2.52175	1.69983	1.99269	1.05175	-1.06258	-1.11709
CPSF2	0	1e-20	5.53189e-05	0.00010287	N/A	N/A	2.5186	2.15717	1.74504	1.02359	N/A	N/A
KRT78	0	1e-20	6.36168e-05	1e-20	N/A	N/A	2.51439	2.19266	3.28264	2.68004	N/A	N/A
PPIL5	0	1e-20	0.638046	0.00922399	N/A	N/A	2.51276	2.52403	2.15426	1	N/A	N/A
IDH3A	0	1e-20	5.53189e-05	0.0179811	0.000591327	0.0227647	2.5126	2.95381	2.1576	1.5609	5.28303	3.169
FANCI	0	1e-20	0.000625104	1e-20	0.7562	0.000244718	2.5082	2.85176	2.06525	1	3.29981	2.93717
IL1F8	0	0.000565901	0.00311169	1e-20	N/A	N/A	2.50742	1.16439	1.33307	1.00534	N/A	N/A
FAM83F	0	1e-20	5.53189e-05	1e-20	N/A	N/A	2.5072	2.18486	1.80752	2.84918	N/A	N/A
SRPK1	0	1e-20	5.53189e-05	1e-20	0.538132	0.00449445	2.50396	1.88164	1.70343	1.39993	4.17018	3.48344
SNHG3-RCC1	0	1e-20	0.33003	1e-20	0.00262812	0.123224	2.50118	2.27122	1.77024	1.22333	3.02846	2.99119
SNX10	0	1e-20	0.675994	1e-20	0.786979	0.000125343	2.49758	2.26638	1.98623	3.59498	1.17446	1.21514
RASGRP1	0	1e-20	0.357144	1e-20	0.00130809	0.265113	2.49479	2.1931	1.89461	2.80799	2.96529	2.78329
AURKB	0	1e-20	0.775828	0.000382465	0.153482	0.00783097	2.49388	2.4604	1.87911	1.00326	1.10729	1.2007
HS3ST3B1	0	1e-20	0.0916192	0.215955	0.00035838	0.000304405	2.49133	2.25134	2.46355	1	1	1
FERMT1	0	1e-20	0.377654	7.91306e-06	0.0386513	0.0347798	2.49043	2.87201	1.95892	1	5.72339	2.80873
C3orf75	0	1e-20	0.00443104	1e-20	0.000513678	0.00124746	2.49012	1.81793	1.69518	-1.01096	-1.01913	1.00288
SGOL2	0	1e-20	0.000127234	1e-20	N/A	N/A	2.4896	2.93004	1.68767	1.6112	N/A	N/A
TOLLIP	0	1e-20	0.0493915	1e-20	0.298363	0.800424	2.48841	1.944	1.82482	1.02204	2.28841	2.18959
LOC728431	0	1e-20	5.53189e-05	0.0237946	N/A	N/A	2.48787	2.26157	1.93487	2.491	N/A	N/A
JAK3	0	1e-20	5.53189e-05	1e-20	0.00035838	0.0138833	2.48539	2.44839	1.85544	1	1.04077	1
C21orf91	0	0.00245317	9.12762e-05	1e-20	0.00315375	0.000179062	2.48441	1.37075	2.13225	1.08856	1.2042	1.53103
SAA2	0	1e-20	6.08508e-05	1e-20	0.281095	0.000119374	2.48429	3.19964	1.07613	3.19455	2.07283	1.97468
GINS1	0	1e-20	0.0247995	0.000126609	0.00835026	0.000125343	2.48089	2.57768	1.72277	2.64834	1.78453	1.94665
FKBPL	0	1e-20	5.53189e-05	0.956568	0.406947	0.0866897	2.48005	2.2514	1.83525	2.64449	2.10807	2.39831
DAPP1	0	1e-20	9.12762e-05	1e-20	0.911152	0.000119374	2.47814	1.81564	1.64774	1.07702	1.0146	-1.06103
BIRC3	0	1e-20	0.0115893	0.16724	0.537391	0.000340217	2.4772	2.59921	1.73111	2.93769	1.19221	1.16956
HJURP	0	1e-20	0.000132765	3.16522e-05	0.0411122	0.000119374	2.47718	2.42899	1.46407	2.53229	1.02438	1.23335
SRGN	0	1e-20	5.53189e-05	2.63769e-05	0.00035838	0.554112	2.47614	2.16408	2.00406	1.03129	2.25213	3.85809
MCM5	0	1e-20	5.53189e-05	0.264523	0.799773	0.000268593	2.47573	2.13098	1.75423	1.34458	1.62031	2.136
PCDH7	0	1e-20	0.0172899	0.198924	0.00286704	0.0992838	2.47494	2.99297	1.58384	1	3.32147	2.30801
RHBDL2	0	1e-20	0.000163191	0.463072	N/A	N/A	2.474	1.61903	2.17577	1.11616	N/A	N/A
CKMT1A	0	1e-20	5.80849e-05	0.77073	0.000394218	0.532661	2.47273	3.45733	1.96927	1.65615	3.10293	3.10714
RAB5A	0	1e-20	0.00852741	1e-20	0.00035838	0.000143249	2.47072	1.7872	1.7847	1.22208	7.72111	3.41308
CSF2RB	0	1e-20	0.00829784	0.00420975	0.000495759	0.722729	2.4704	2.61713	2.48293	2.18531	1.76081	3.40026
ASF1B	0	1e-20	5.53189e-05	0.24923	0.0226377	0.100263	2.46839	1.25852	1.29912	4.47219	1.02599	1.09964
CD36	0.00548408	0.00055475	0.214568	0.881892	0.222829	0.541327	2.46631	2.59943	3.00932	1.06917	4.5571	4.03282
PXMP4	0	1e-20	0.00199978	1e-20	0.0267471	0.202931	2.46431	2.02242	1.94104	1.17684	1.69301	3.19525
C20orf24	0	1e-20	7.19146e-05	1e-20	0.000746625	0.0131073	2.46416	2.66362	2.23479	2.19049	2.21361	2.22672
CASP1	0	1e-20	0.000221276	2.63769e-05	0.00035838	0.0494031	2.46132	1.83604	1.9068	1.48806	2.26512	2.59539
RMND5A	0	1e-20	0.459581	0.000640958	0.00035838	0.00239346	2.46086	1.71537	1.91472	1.14051	1.81725	2.0185
PUSL1	0	1e-20	0.042496	0.0289275	N/A	N/A	2.45785	2.11222	2.04643	2.66185	N/A	N/A
HR	0	1e-20	0.047743	1e-20	0.00035838	0.000125343	2.45731	2.85429	1.70891	1.48335	1.60345	1.56134
ZNF561	0	1e-20	5.53189e-05	3.95653e-05	N/A	N/A	2.45375	1.58763	1.57732	1.22658	N/A	N/A
DNAJC5	0	1e-20	5.53189e-05	1e-20	N/A	N/A	2.45268	1.95154	1.70243	1	N/A	N/A
TMEM54	0	1e-20	0.000146595	7.64929e-05	N/A	N/A	2.45191	2.38733	2.33775	2.41948	N/A	N/A
TNFRSF4	0	0.00194023	0.00379764	0.486648	0.251971	0.000650591	2.45139	1.10296	1.04126	1.0034	1	1.02317
PSORS1C2	0.0578552	0.0194804	0.844609	0.49689	0.054414	0.42178	2.45125	1.44905	2.00744	5.57392	1.58501	1.64417
AMPD3	0	1e-20	0.000697018	1e-20	0.00149922	0.000119374	2.45	2.38097	1.76102	-1.00073	2.60134	2.83517
TP53I3	0	1e-20	0.858182	1e-20	0.0032971	0.000119374	2.44972	2.39607	1.69226	2.57635	1.76241	2.27498
HMOX2	0	1e-20	0.147364	0.041322	0.0682595	0.0829235	2.44789	2.10486	2.06555	2.51618	2.4252	2.75938
LAD1	0	1e-20	0.0170493	1e-20	0.946494	0.219172	2.44741	2.267	1.78169	2.73372	3.24598	1.89135
RPTN	0	1.11508e-05	0.789285	1e-20	N/A	N/A	2.44738	2.13491	1.38372	2.82529	N/A	N/A
AW292872	0	3.06646e-05	0.00119765	1e-20	N/A	N/A	2.44649	1.28318	1.63882	4.15113	N/A	N/A
CKAP4	0	1e-20	0.152014	1e-20	0.426198	0.00201146	2.443	1.89372	1.86754	2.96792	2.54059	2.11832
ZWINT	0	1e-20	5.53189e-05	0.00125026	0.00035838	0.0644682	2.44297	2.73355	1.83621	1.88218	6.40287	2.79127
TAP2	0	1e-20	0.32904	3.42899e-05	0.00846374	0.402501	2.44196	2.48962	2.60598	-1.03358	1.96371	2.14268
NDRG4	0	1e-20	0.000414892	1e-20	0.101601	0.00285902	2.43867	2.21577	1.64726	2.84247	1.53321	2.37666
TRPM6	0	4.18153e-05	5.53189e-05	0.0100021	0.671401	0.000119374	2.43766	1.22406	1.13292	1	-1.00155	1
ATAD2	0	1e-20	0.00464955	0.00808979	0.00035838	0.000119374	2.43708	2.02877	1.40451	1.11944	1.0014	1.18943
KCNK6	0	1e-20	0.00760358	0.480067	N/A	N/A	2.43557	2.22039	2.09168	2.58432	N/A	N/A
TNPO1	0	1e-20	0.0296924	2.63769e-06	0.000752598	0.0420795	2.43492	2.63116	1.98825	1	3.0525	1.35644
COX10	0	1e-20	0.0235852	1e-20	0.0551726	0.0669691	2.43242	1.42663	1.3254	4.7895	1.05673	1.17613
RAB10	0	1e-20	5.53189e-05	0.00244514	N/A	N/A	2.43225	2.19831	2.15665	1.29886	N/A	N/A
CENPW	0	1e-20	0.145505	0.0231061	N/A	N/A	2.431	2.28196	1.76132	2.35104	N/A	N/A
ENSA	0	0.00213258	0.000874039	1e-20	0.00041811	0.0600334	2.43073	2.70156	2.18286	-1.0846	2.86683	2.36545
SLC16A1	0	1e-20	6.36168e-05	1e-20	0.841948	0.000119374	2.42947	2.9239	2.2245	1.00048	2.48307	2.87502
LEPROTL1	0	1e-20	0.003947	0.631275	0.00879823	0.99344	2.42352	2.119	2.22812	1.00319	3.11599	2.875
NAV3	0	1e-20	0.340056	0.910145	0.0125672	0.0291393	2.42263	2.21031	2.27948	1	2.17501	1.60948
SMAGP	0	1e-20	0.0730348	1e-20	0.0183252	0.0666289	2.42251	2.12926	2.1388	2.5566	2.03726	2.54892
UGGT1	0	1e-20	5.53189e-05	1e-20	0.000447975	0.139877	2.4225	1.76954	1.63847	-1.03899	1.05416	1.03453
CLIC3	0	0.00779159	5.53189e-05	1e-20	0.751272	0.174203	2.42	1.25726	2.15404	4.64713	1.65657	1.60302
KATNB1	0	1e-20	5.53189e-05	1e-20	0.00180982	0.00915005	2.41947	2.09211	1.67788	2.74119	1.76204	2.17583
TRIM69	0	1e-20	5.53189e-05	1e-20	N/A	N/A	2.41837	2.39741	1.94741	1.13272	N/A	N/A
NAT1	0	1e-20	0.000210212	1e-20	0.0377852	0.00037603	2.41387	2.06153	1.56283	3.21399	1.03673	1.30321
RANGAP1	0	1e-20	0.00785805	0.00155096	0.222829	0.000119374	2.41345	2.0065	1.55954	1.60573	3.90743	1.599
TRIM62	0	1e-20	5.53189e-05	0.0162772	0.206815	0.000119374	2.41338	1.88437	1.89982	1.0156	1.6871	1.66197
LACTB	0	1e-20	0.000232339	3.42899e-05	N/A	N/A	2.41255	4.33082	2.43747	1.11384	N/A	N/A
SEH1L	0	1e-20	0.401588	0.0216923	0.305089	0.262373	2.41202	2.64729	2.23376	1.01507	-1.21446	-1.03502
C11orf75	0	1e-20	0.000221276	1e-20	0.530618	0.151707	2.4094	2.44458	1.85928	2.47968	1.59926	3.06739
TXNDC17	0	1e-20	0.0343392	0.802994	N/A	N/A	2.4074	2.5442	1.88408	1.26909	N/A	N/A
CXADRP1	0	1e-20	0.400548	1e-20	N/A	N/A	2.40697	1.90691	1.91453	3.35524	N/A	N/A
S100A2	0	1e-20	0.785642	5.27537e-06	0.000615219	0.948036	2.40578	3.10478	2.4673	1.63335	2.95751	2.67282
PML	0	1e-20	0.433241	0.674043	0.421778	0.000119374	2.40491	1.85119	1.77159	1	1.14652	1.11536
PIGX	0	1e-20	0.152368	8.4406e-05	N/A	N/A	2.40121	1.79417	1.72291	1.3853	N/A	N/A
RABL3	0	1e-20	6.36168e-05	0.654492	0.0272011	0.201916	2.39988	1.87213	1.55493	1.26566	-1.39908	-1.79711
P4HB	0	1e-20	5.53189e-05	1e-20	0.0981125	0.000125343	2.39867	1.93952	1.71837	1.58604	2.17021	1.58821
NMI	0	1e-20	5.53189e-05	0.0100997	0.000376299	0.000692372	2.39818	2.60928	2.2191	2.05999	2.38611	2.48721
RAC2	0	1e-20	0.0546966	1e-20	0.0925815	0.00109228	2.3974	2.18036	2.26664	1.12197	1.79139	2.45987
COTL1	0	1e-20	0.00571721	1e-20	0.0282224	0.769315	2.39704	2.52051	2.89918	1.69328	2.24291	2.87998
FYB	0	1e-20	0.0190767	1e-20	0.00735277	0.871356	2.39555	2.74358	2.36698	1	1.04071	1.09838
NES	0	0.00488682	0.000146595	1e-20	0.0160136	0.000155187	2.39549	1.4809	1.3615	1.04921	1.87148	1.75945
FEN1	0	1e-20	5.53189e-05	1e-20	0.00512484	0.000119374	2.39513	2.61382	2.06306	1.48557	1.53647	2.48822
SPAG5	0	1e-20	0.00118936	0.000519624	0.516605	0.172228	2.39362	2.05745	1.66328	2.52724	1	1.03489
ESPL1	0	1e-20	0.000744039	0.0121149	0.277219	0.000393936	2.39341	1.57203	1.37966	3.67646	1.01494	1.08178
MIR17HG	0	0.00241135	0.781208	0.280713	N/A	N/A	2.38949	1.13699	1.53295	1	N/A	N/A
BCL3	0	1e-20	0.798152	1e-20	0.0348823	0.000119374	2.38796	2.3075	1.87033	1	3.61442	2.01614
TYMS	0	1e-20	5.53189e-05	0.000203102	0.00808744	0.000119374	2.38563	4.88275	2.26158	1.31364	3.01535	1.80018
PSG4	0	0.74729	5.53189e-05	1e-20	0.0349361	0.0854124	2.38469	1.02458	1.52205	1	-1.04957	1.75598
XRCC4	0	1e-20	0.000647231	1e-20	0.134793	0.650292	2.38168	1.54439	1.55783	1.03689	1.18252	1.11198
RAB38	0	1e-20	0.0084389	1e-20	0.000376299	0.263997	2.37696	2.41489	2.13104	2.21631	2.54098	2.4453
FBXO22	0	1e-20	0.000547657	1e-20	0.156714	0.18774	2.37615	2.18065	1.60179	-1.01329	1	1
TUBB2B	0	1e-20	0.0782763	0.000836147	0.000465894	0.000119374	2.37579	1.82656	1.8194	-1.13779	3.08489	2.06299
TUBBP5	0	1e-20	0.065918	3.95653e-05	0.000621192	0.405766	2.37494	1.48537	1.35524	3.71175	1.0146	1.16759
SBNO2	0	1e-20	5.53189e-05	2.63769e-06	0.100084	0.015274	2.37436	1.80473	1.74129	1.10534	1.57675	1.79986
SERPINB7	0	0.000387489	0.624398	1e-20	0.914706	0.0110362	2.37252	1.35933	2.0874	4.08282	1.5282	2.33691
TRIM7	0	1e-20	5.53189e-05	0.0177859	N/A	N/A	2.37137	1.69832	1.73797	-1.00062	N/A	N/A
MCTP2	0	1e-20	5.53189e-05	0.217087	0.0213535	0.0841948	2.3671	1.85556	1.4535	1.00045	1.48229	1.0853
MRPL42	0	1e-20	0.00011617	1e-20	0.129656	0.134457	2.36338	1.80765	1.88611	2.81823	2.34325	2.6079
ARL5B	0	1e-20	0.158868	0.000345537	N/A	N/A	2.36238	2.11772	1.95392	2.64694	N/A	N/A
CCDC64B	0	1e-20	5.53189e-05	0.000258493	N/A	N/A	2.36221	2.24571	1.74112	2.42775	N/A	N/A
SLC16A10	0	1e-20	6.36168e-05	0.0161743	0.0028312	0.0920914	2.36172	3.6447	2.43166	1.8366	1.0167	1.78787
ALAS1	0	1e-20	8.02124e-05	0.263043	0.000615219	0.000119374	2.35872	2.1744	1.83066	2.68376	2.00036	2.01559
AI539443	0	1e-20	0.990137	1e-20	N/A	N/A	2.3583	1.77719	1.99925	2.53341	N/A	N/A
NIPAL4	0	1e-20	0.0592161	4.2203e-05	N/A	N/A	2.35818	1.9677	1.92866	2.71178	N/A	N/A
IL12RB1	0	1e-20	0.000146595	1e-20	0.90491	0.863382	2.35771	1.4934	1.31364	1.0012	1	1
IRAK3	0	1e-20	0.498642	0.000176725	0.00565046	0.0262206	2.35487	2.32235	1.52178	-1.03759	1	1.45875
SULT2B1	0	1e-20	0.00149084	0.000915277	0.150006	0.00102662	2.35475	1.84228	1.93637	2.93313	2.51972	2.28077
ST14	0	1e-20	0.0506113	1e-20	0.277219	0.128184	2.35187	2.12311	1.62585	-1.01813	2.84744	2.54598
KCNK1	0	1e-20	5.53189e-05	0.0383757	0.350609	0.00949624	2.35037	1.70873	1.7351	3.2566	3.28732	1.92005
NFKBIZ	0	1e-20	5.53189e-05	1e-20	N/A	N/A	2.34908	3.36659	1.69621	1.79198	N/A	N/A
ANXA9	0.00538497	0.742891	0.00182552	0.0152933	0.132063	0.181766	2.34769	-1.02281	2.6802	3.80548	1.38805	1.64679
HMBS	0	1e-20	5.53189e-05	1e-20	0.0222733	0.111317	2.34172	1.85974	1.55247	3.65758	1.07571	1.38251
FOXM1	0	1e-20	5.53189e-05	0.000224203	0.00404372	0.328698	2.33861	1.44508	1.41019	3.64527	1	1.29853
ANLN	0	1e-20	0.177449	2.63769e-06	N/A	N/A	2.33653	2.66341	1.46205	1.59256	N/A	N/A
ZFAND5	0	1e-20	5.53189e-05	1e-20	0.497688	0.0786737	2.33649	1.74262	1.83512	1	2.7162	2.29681
RALA	0	1e-20	8.02124e-05	0.0923903	0.000388245	0.000143249	2.33363	1.50966	1.56053	-1.04371	6.02482	2.11337
AL049245	0	1e-20	0.219707	0.44334	N/A	N/A	2.33249	1.62836	2.76406	2.45618	N/A	N/A
DBF4	0	1e-20	0.750711	0.00774689	0.740927	0.000131312	2.33176	2.19575	1.87578	2.23517	1.09166	2.6634
PLCXD1	0	1e-20	0.158259	0.0100232	0.0855453	0.000119374	2.33037	2.54326	2.17272	1.27037	4.19557	2.92989
C13orf34	0	1e-20	0.00304807	1e-20	0.779232	0.00463173	2.32788	2.36605	1.55816	2.66543	1.80797	1.08663
HERC5	0	1e-20	0.0449134	1e-20	0.0417274	0.00361705	2.32587	2.47461	1.9933	2.54341	-1.03452	1.2885
EPHA1	0	1e-20	0.0539968	0.0450596	0.00248477	0.106595	2.32098	2.11434	1.69258	-1.00246	1.61941	2.1513
MAPK13	0	1e-20	0.000564253	1e-20	0.00035838	0.996652	2.32071	2.0363	2.02405	2.65292	2.26292	1.92943
CDYL	0	1e-20	0.215929	0.00200728	0.267238	0.567524	2.32	1.38907	1.5675	1.1116	1.47252	1.59735
PYCARD	0	1e-20	0.130168	1e-20	0.00363159	0.000119374	2.31997	2.40555	1.99113	2.25126	2.3074	1.98637
MTHFD1L	0	1e-20	0.00796869	0.00288299	N/A	N/A	2.31723	2.65987	1.72241	1	N/A	N/A
ROD1	0	0.000278769	0.000171489	1e-20	0.223486	0.490008	2.31604	1.76721	2.07889	1.31728	3.82861	8.68868
UBE2G1	0	1e-20	0.193293	1e-20	0.00614622	0.000119374	2.31198	1.81212	1.74981	1.32427	2.48133	2.34856
MYO10	0	0.900343	0.342706	1e-20	0.00815912	0.264373	2.31088	1.29569	1.66909	1.14785	1	1.00858
GCH1	0	1e-20	0.000439785	0.00465552	0.000459921	0.00504357	2.31086	2.63973	2.1813	1.9244	3.25924	2.91514
STK17A	0	1e-20	0.00945677	1e-20	0.0303847	0.00331264	2.30535	1.95332	1.88092	1.13954	1.8339	2.37271
DENR	0	1e-20	0.000365105	2.11015e-05	0.00133198	0.000429748	2.30482	1.63366	1.6196	1.16699	1.23244	1.18094
ZNF323	0	1e-20	0.885808	0.0594139	0.0570183	0.000298436	2.30348	2.15791	1.4367	2.52236	1.00523	1.74604
WDR77	0	1e-20	0.0119599	1e-20	0.315171	0.175534	2.30315	2.75923	1.78587	1.66562	1.55351	1.61289
C1QB	0	1e-20	6.08508e-05	4.48407e-05	0.129017	0.02825	2.30256	2.20196	2.09768	2.71538	1.94275	1.35704
TCEB3	0	0.0529271	5.53189e-05	1e-20	0.380277	0.417399	2.29857	1.8755	1.76211	1	1.74224	1.78029
SLC39A2	0	1e-20	0.571851	1e-20	0.109796	0.000119374	2.29853	1.80929	1.82793	3.3832	1.5623	1.74036
GLRX3	0	1e-20	0.608829	0.0914117	0.0427129	0.000125343	2.29768	2.2658	2.17304	-1.00427	2.17376	2.07959
LILRB1	0	1e-20	0.169135	1e-20	0.263505	0.0111555	2.29707	1.55881	1.15832	1.18436	1.06432	1.03532
NCF2	0	1e-20	6.08508e-05	1e-20	0.00118863	0.0079384	2.29636	1.82844	2.46913	2.72659	1.38957	2.07678
PLCD1	0	1e-20	0.00113404	1e-20	0.0345001	0.000119374	2.29551	1.52467	1.45591	3.79267	1.37295	1.62228
CYP51A1	0	1e-20	5.53189e-05	0.495595	0.0392008	0.182703	2.29546	1.50761	1.45271	1.12247	2.88343	2.32773
PRMT6	0	1e-20	0.217188	0.472473	N/A	N/A	2.29536	2.10054	1.669	2.72843	N/A	N/A
PPP1R2	0	1e-20	0.0828816	0.742396	0.000459921	0.0300227	2.29536	1.75653	1.60499	1.08312	2.6823	1.90873
PPIL1	0	1e-20	5.53189e-05	0.35373	N/A	N/A	2.2925	2.57104	2.21602	1.78869	N/A	N/A
LTB	0	1e-20	5.53189e-05	1e-20	0.0632242	0.000155187	2.29142	2.51461	2.66053	1	2.69702	1.62648
GOSR2	0	0.00030107	0.00011617	1e-20	0.797103	0.845159	2.29032	1.5599	1.36191	-1.01693	1.6232	1.37727
IFI16	0	1e-20	0.0150716	1e-20	0.000555489	0.0103199	2.28939	2.15188	1.7131	1.65749	12.2144	3.18057
AGPAT9	0	1e-20	0.0047436	0.172534	N/A	N/A	2.28894	1.62895	2.27386	3.06507	N/A	N/A
PVRL1	0	1e-20	0.000240637	1e-20	0.0137558	0.123129	2.28704	1.59479	1.66721	1	1.08627	1.03457
METTL6	0	1e-20	6.36168e-05	0.0780175	N/A	N/A	2.28574	1.8444	1.94886	1	N/A	N/A
NFASC	0	1.11508e-05	0.000163191	1e-20	0.000459921	0.394921	2.2857	1.18132	1.23323	1.01573	1	1.12527
NCOA7	0	1e-20	0.115066	0.016446	N/A	N/A	2.28321	2.19674	1.80604	1	N/A	N/A
PRF1	0	1e-20	8.02124e-05	2.63769e-05	0.504032	0.403838	2.28264	1.70732	1.74545	1	1.01761	1.09629
BG401950	0	1e-20	0.472747	1e-20	N/A	N/A	2.2807	2.21749	1.55996	2.38449	N/A	N/A
BCR	0	1e-20	0.00019085	1e-20	0.0555848	0.417691	2.28018	1.86689	1.6703	1.60245	2.24063	1.89866
AI681868	0	0.000685772	0.0152376	1e-20	N/A	N/A	2.27768	1.25854	1.0593	3.21994	N/A	N/A
ADAT3	0	0.000376338	0.00142723	0.0103265	N/A	N/A	2.27574	1.5474	1.31029	1	N/A	N/A
ST8SIA4	0	1e-20	0.130378	0.00784976	0.00625373	0.000125343	2.27226	2.1445	1.75059	1	1	1
MYCBP	0	1e-20	0.000246169	0.881204	0.749582	0.00273368	2.27223	1.91293	1.98006	1.2921	1.98011	2.15994
BE068893	0	1e-20	0.000572551	0.00265088	N/A	N/A	2.27198	1.62982	1.53164	3.11157	N/A	N/A
EPT1	0	1e-20	5.80849e-05	1e-20	N/A	N/A	2.27117	2.05885	1.79766	-1.02914	N/A	N/A
C18orf19	0	1e-20	0.338153	1e-20	N/A	N/A	2.26988	1.99186	1.78701	1.40022	N/A	N/A
KPNA1	0	1e-20	5.53189e-05	7.12176e-05	0.000376299	0.000519279	2.26982	2.33293	1.79489	-1.10262	1.52574	2.44702
SPIRE1	0	1e-20	0.494322	1e-20	N/A	N/A	2.26901	1.35026	1.65448	1	N/A	N/A
OLFM1	0	1e-20	0.000210212	0.000123971	0.00035838	0.551486	2.26742	1.87903	2.09406	1.00457	1.94918	2.16199
PRRG4	0	1e-20	5.53189e-05	1e-20	0.243519	0.146192	2.2642	2.93195	2.26024	1.81598	1.12408	3.27002
EXO1	0	1e-20	0.00415722	1e-20	0.0824872	0.596568	2.26377	1.23717	1.34623	3.85189	1.07463	1.00386
ATP6V1G1	0	1e-20	0.569857	0.582254	0.000453948	0.902811	2.26318	2.36807	1.72965	1.54525	1.696	1.83843
DCTD	0	1e-20	5.53189e-05	0.0620305	0.000746625	0.000119374	2.26316	1.61214	1.53697	1.45304	2.01004	2.03556
KREMEN1	0	1e-20	0.00513913	0.209941	N/A	N/A	2.25981	2.00051	2.15588	1.00435	N/A	N/A
UCHL5	0	1e-20	0.00235659	0.119922	0.32293	0.000155187	2.25679	1.59692	1.71071	1	1.55745	1.63497
P2RY2	0	1e-20	5.53189e-05	1e-20	0.00221598	0.00717441	2.2532	2.41813	2.27204	2.03007	1.87429	1.54369
PRSS8	0	1e-20	0.00163467	1e-20	0.0496536	0.318425	2.25044	1.97496	1.93225	2.73697	1.79769	2.1512
FUT1	0	1e-20	0.572908	0.00449198	0.0387767	0.057055	2.24936	2.31933	1.36527	2.69565	1	1.00688
ACOT7	0	1e-20	5.53189e-05	1e-20	0.00654044	0.000119374	2.2479	2.09172	2.24496	1.08067	1.66034	2.59463
SEMA7A	0	1e-20	0.619234	0.00204948	0.097784	0.811454	2.2479	1.64993	1.47954	1	1	1
PSG7	0	0.0189702	0.317005	1e-20	0.186447	0.000119374	2.24768	1.37719	1.808	3.88105	1.03744	1.48593
P2RY1	0	1e-20	0.0533523	1e-20	0.000412137	0.000119374	2.24547	1.68406	1.8738	3.53973	1.16135	1.04105
F11R	0	1.95138e-05	0.71178	0.67563	0.000370326	0.000143249	2.24438	1.80418	1.80515	-1.00057	3.76852	1.46379
MAP3K9	0	1e-20	0.00580849	0.577092	0.841387	0.549355	2.24416	2.00604	2.00765	1.01528	1.84265	3.22719
TNFSF10	0	1e-20	5.53189e-05	1e-20	0.102963	0.000119374	2.24378	2.40339	2.24478	1.89003	3.37116	2.59259
TMOD3	0	1e-20	5.53189e-05	1e-20	0.268319	0.000119374	2.2432	1.79045	1.51054	1.32814	3.88597	2.82857
CPEB4	0	0.032156	0.00886209	0.960181	N/A	N/A	2.24101	1.32879	1.79562	-1.00147	N/A	N/A
CORO1A	0	1e-20	0.000326382	0.0164328	0.325517	0.00528232	2.24021	2.1744	2.12953	1.73758	1.93137	3.03011
TMEM167A	0	1e-20	6.63827e-05	0.26336	N/A	N/A	2.23877	1.91141	1.80123	1.11621	N/A	N/A
TMPO	0	1e-20	0.00481828	1e-20	0.0181281	0.000125343	2.23514	2.11414	1.81392	1	2.04858	2.97435
CCL3L3	0	1e-20	0.983952	1e-20	0.0700155	0.000459592	2.23445	2.12561	1.35211	2.46734	1.67018	3.64775
TACC3	0	1e-20	0.317799	0.000704263	0.00499343	0.259502	2.23364	2.1399	1.6618	2.10743	1.67286	1.73072
ATG13	0	1e-20	0.0184323	1e-20	0.034954	0.490641	2.23364	1.67493	1.64643	1.05934	2.08131	1.88475
TWF1	0	1e-20	0.053604	1e-20	0.734142	0.446675	2.23136	1.73594	1.96518	1	14.1546	5.37156
NCBP1	0	1e-20	5.53189e-05	0.0266697	0.000436029	0.0104274	2.22605	2.22937	1.56909	-1.00778	2.25083	4.48376
SERPINB12	0	0.0121794	0.2447	0.0448961	N/A	N/A	2.22417	1.58485	4.091	2.16886	N/A	N/A
TEAD4	0	1e-20	0.0512696	1e-20	0.00189941	0.000119374	2.22345	2.60284	2.23995	1.77003	1.58884	1.64168
CA431092	0	1e-20	0.000113404	0.000166174	N/A	N/A	2.21981	1.85232	1.4327	2.49892	N/A	N/A
TMEM57	0	1e-20	5.53189e-05	1e-20	0.00384064	0.36864	2.21952	2.19906	1.80665	-1.0964	1.23774	2.21852
TUBB6	0	1e-20	0.293754	1e-20	0.141799	0.00167721	2.21828	2.32769	2.11931	2.06397	2.21064	1.94897
LRRC8B	0.000590421	1e-20	5.53189e-05	1e-20	0.00035838	0.000119374	2.21817	2.29271	2.09153	1.17753	1.97692	2.23484
CEP78	0	1e-20	5.53189e-05	2.63769e-05	N/A	N/A	2.21812	1.83352	1.43226	1.13942	N/A	N/A
C12orf48	0	1e-20	0.194681	1e-20	0.00140963	0.903605	2.21664	1.4333	1.44365	-1.00139	1.1772	1
GFOD2	0	1e-20	0.396313	1e-20	0.321431	0.000119374	2.21552	1.70823	1.76669	2.81738	1.32329	1.2956
HS3ST1	0	1e-20	0.012137	0.323924	0.0851451	0.156016	2.2151	2.78215	1.58627	1.00602	1.0032	1.04046
AW276866	0	1e-20	5.53189e-05	0.090536	N/A	N/A	2.21347	2.43587	1.75583	1.96209	N/A	N/A
KBTBD8	0	2.23015e-05	0.00926592	0.00795526	N/A	N/A	2.21098	1.36368	1.13464	3.72724	N/A	N/A
IRF9	0	1e-20	7.19146e-05	1e-20	0.100818	0.645159	2.2072	2.57	1.87082	2.02925	1.97924	1.92731
CYP7B1	0	1e-20	0.000799358	0.453041	0.153357	0.237573	2.20694	1.87699	2.06329	2.33582	1.48351	1
PLAU	0	1e-20	0.478285	1e-20	0.249767	0.695249	2.2057	2.71513	1.74576	1.00629	2.95567	2.18399
USP38	0	1e-20	5.53189e-05	1e-20	N/A	N/A	2.20514	1.45327	1.66855	3.03942	N/A	N/A
AU157049	0	1e-20	0.000118936	1e-20	N/A	N/A	2.20368	2.36065	1.49612	2.28187	N/A	N/A
PLCXD2	0	0.00180085	5.53189e-05	1e-20	N/A	N/A	2.20337	1.21849	1.53599	1	N/A	N/A
ARHGAP9	0	1e-20	5.53189e-05	1e-20	N/A	N/A	2.20027	1.8433	1.95663	1.33163	N/A	N/A
ITGB6	0	1e-20	0.000113404	0.00137951	0.00035838	0.30792	2.2	2.18301	1.39958	1	1.03091	1
DOCK9	0	1.39384e-05	0.000569785	1e-20	0.000447975	0.000119374	2.19827	1.28246	1.12533	1.04414	1.05645	1.0826
TMEM165	0	1e-20	0.00747635	1e-20	0.00035838	0.000119374	2.19777	3.72486	2.00488	1	2.72478	2.41212
IFRD2	0	1e-20	0.0415611	0.765449	0.198596	0.043506	2.19741	2.27717	1.81807	2.17857	2.07183	1.79384
DUOXA2	0	0.0421917	5.53189e-05	1.31884e-05	N/A	N/A	2.19663	1.10379	1.0105	4.61567	N/A	N/A
MDFI	0	1.11508e-05	0.946006	1e-20	0.0544738	0.0458338	2.19526	1.3366	1.3438	3.40557	1.31296	1.36826
ATF7	0	1e-20	0.162682	1e-20	0.0793454	0.0825295	2.19352	1.90175	1.52011	1	1	1
FGD3	0	1e-20	0.00202191	1e-20	N/A	N/A	2.19327	1.72947	1.84876	1.03169	N/A	N/A
KCNJ2	0	1e-20	0.713844	0.00123971	0.00149922	0.367614	2.19289	2.17538	1.89659	2.34533	1.47264	2.49161
ME1	0	1e-20	0.00211318	1e-20	0.490575	0.411353	2.18844	1.65665	2.10581	1	2.71225	2.22441
PVT1	0	1e-20	0.753817	1e-20	0.0565882	0.000119374	2.18674	1.26823	1.7832	1	1	1
DDX39	0	1e-20	5.53189e-05	1e-20	0.026108	0.000131312	2.18597	2.48617	1.63445	2.06452	2.27968	1.47295
DUOX1	0	1e-20	0.037556	0.0233409	0.0657986	0.000119374	2.1837	2.19324	1.40393	1	2.4845	1.75557
BTBD19	0	0.0159484	6.08508e-05	6.06668e-05	N/A	N/A	2.18294	1.01131	1.2681	-1.00089	N/A	N/A
AW025928	0	0.000242529	5.53189e-05	0.183417	N/A	N/A	2.18127	1.18581	1.22252	3.57729	N/A	N/A
HOMER3	0	1e-20	0.00316977	1e-20	0.0436746	0.508332	2.18089	1.81643	1.65077	1.13307	3.15322	2.33119
CDCA8	0	1e-20	0.186364	0.00480587	0.00077649	0.000119374	2.18055	1.48239	1.36612	3.22775	1.09179	1.17207
SLCO4A1	0	1e-20	5.53189e-05	0.259134	0.00035838	0.022514	2.18029	1.65721	1.61564	-1.00279	1.67936	1.65247
AI919519	0	1e-20	0.0322786	1e-20	N/A	N/A	2.17837	1.48157	1.40693	3.05008	N/A	N/A
CCL5	0	1e-20	5.53189e-05	1e-20	0.0119102	0.000119374	2.17802	2.39777	2.85549	1.0969	1.16014	1.08212
AP1S3	0	1e-20	0.239213	0.00142699	N/A	N/A	2.17773	1.648	1.70721	1	N/A	N/A
TUBG2	0	1e-20	6.08508e-05	0.0748945	0.0351929	0.743411	2.17719	1.46534	1.45162	2.82682	1	1.25229
IQGAP3	0	1e-20	0.0164767	0.00524372	N/A	N/A	2.17714	1.28171	1.28659	1	N/A	N/A
NOLC1	0	1e-20	5.53189e-05	0.00310983	0.648835	0.000119374	2.17649	2.07763	1.66453	1.18544	1.30637	1.91604
ACAP2	0	0.000565901	0.127734	0.00265879	0.00594911	0.000298436	2.17638	1.33204	1.68276	-1.29801	1	1
MRPS12	0	1e-20	0.0215246	0.0292282	0.00112292	0.00724603	2.17585	2.1327	1.85893	1	2.33274	2.64639
PRMT3	0	1e-20	0.000633402	1e-20	0.0022339	0.349337	2.17447	1.95176	1.73391	2.39023	1.48642	2.24273
DPP3	0	1e-20	8.02124e-05	1e-20	0.000436029	0.00117584	2.16995	2.09383	1.64994	1.92616	1.42796	2.13863
WDR53	0	1e-20	5.53189e-05	0.970408	N/A	N/A	2.16966	1.87046	2.11735	2.32386	N/A	N/A
RDH12	0	1e-20	0.000105106	7.64929e-05	N/A	N/A	2.16697	1.95788	1.84794	2.59528	N/A	N/A
AI798822	0	1e-20	0.134195	1e-20	N/A	N/A	2.16614	1.58426	1.49973	2.38536	N/A	N/A
LYPLA1	0	0.000170049	0.233473	0.146088	0.320589	0.000119374	2.16585	1.24362	1.70774	3.4242	2.91271	2.0173
LARP4B	0	0.0498355	5.53189e-05	1e-20	0.155238	0.000119374	2.16449	2.13448	1.82031	1	5.57852	2.26165
CDC42SE1	0	1e-20	7.19146e-05	9.75944e-05	0.266282	0.50391	2.16408	2.53488	1.90155	1	1.15456	1.19193
ABCG1	0	1e-20	0.250769	0.0275269	0.000388245	0.043506	2.16156	2.32497	2.08072	1.74322	1.72132	2.85454
BOK	0	1e-20	0.230196	3.42899e-05	0.807753	0.0920138	2.16142	1.71705	1.4116	1	1	1
CENPK	0	1e-20	5.53189e-05	0.424378	N/A	N/A	2.16104	2.98314	1.58423	1.55991	N/A	N/A
C7orf29	0	1e-20	0.246047	0.263283	N/A	N/A	2.15865	1.49437	1.85561	2.92247	N/A	N/A
CD53	0	1e-20	0.0285252	1e-20	0.307209	0.000119374	2.15857	2.13941	2.49731	1	1.49948	1.94181
IFI35	0	1e-20	5.53189e-05	1e-20	0.857568	0.00655963	2.15794	2.3717	1.75545	1.8809	1.43364	2.25784
AW515586	0	1e-20	0.139506	1e-20	N/A	N/A	2.15752	1.324	1.06919	3.63387	N/A	N/A
DUSP5	0	1e-20	0.00237871	7.38552e-05	0.108876	0.000202937	2.15627	2.05596	1.6239	2.58327	1.25255	2.36557
PRIM1	0	1e-20	0.00270509	1e-20	0.0196333	0.139346	2.15607	1.47992	1.59563	2.97232	1.0192	1.15955
PITPNC1	0	1e-20	5.53189e-05	1e-20	0.178814	0.000316342	2.15557	1.98193	1.92362	1	1.10256	1.03001
AI088640	0	1e-20	6.08508e-05	1e-20	N/A	N/A	2.15412	1.2237	1.28375	3.51655	N/A	N/A
SRM	0	1e-20	0.00196935	1e-20	0.000406164	0.731718	2.15363	2.12315	1.78424	2.38217	1.5363	1.68074
ACOX3	0	1e-20	0.0688693	2.63769e-05	0.00463505	0.000119374	2.15345	2.20951	1.87493	2.19717	1.44911	2.05776
ESRP2	0	1e-20	5.53189e-05	0.00804231	0.00035838	0.000149218	2.15318	2.02463	1.65745	2.19688	2.53077	2.01767
B3GALT6	0	1e-20	0.000185318	1e-20	N/A	N/A	2.1488	1.36525	1.45915	1	N/A	N/A
TRMT6	0	1e-20	0.0030868	1e-20	N/A	N/A	2.14866	1.9198	1.91491	1.32826	N/A	N/A
GPR171	0	0.00100357	5.53189e-05	0.00225786	0.290449	0.057067	2.14772	1.39446	1.67456	3.13929	1	1.067
SLC31A1	0	1e-20	5.53189e-05	1e-20	0.597682	0.0345888	2.14728	1.53307	1.95229	2.97702	1.59989	2.02598
GTF2H1	0	1e-20	0.964801	0.0133203	0.0120237	0.726388	2.14656	1.54008	1.22886	1.05691	1.34091	1.61277
LYAR	0	1e-20	9.9574e-05	0.833029	N/A	N/A	2.14628	1.89231	1.62122	2.33113	N/A	N/A
DDX52	0	1e-20	5.53189e-05	1e-20	0.889231	0.000477498	2.14593	1.97766	1.69538	1	1.15031	1.38684
MYD88	0	1e-20	0.000295956	0.0373628	0.00035838	0.000435717	2.1459	2.10468	1.89404	2.21512	1.82912	1.90304
TBC1D12	0	0.0117529	0.0175112	0.120376	0.511988	0.000119374	2.14492	1.51571	1.22603	1.00659	-1.50896	-1.23227
PIAS2	0	1e-20	0.000259999	0.0334169	0.019036	0.850997	2.14477	1.50414	1.59363	1	1.29391	1.49469
WWOX	0	1e-20	0.000799358	0.505761	0.000573408	0.00427361	2.14045	1.84386	1.7402	1.01231	1.44309	2.32088
LOC100131262	0	1e-20	0.12465	0.00336569	N/A	N/A	2.13947	2.69843	1.95148	2.03782	N/A	N/A
AI913562	0	1e-20	0.597571	1e-20	N/A	N/A	2.13861	1.32199	1.39329	3.36275	N/A	N/A
AV699953	0	1e-20	0.0422609	0.697695	N/A	N/A	2.13436	2.41211	2.05883	1.69863	N/A	N/A
APOL2	0	1e-20	0.000821486	1e-20	0.000513678	0.442545	2.13379	1.69686	1.45538	2.87082	1.52413	1.70168
PLA2G2F	0	1e-20	0.0250235	0.000163537	0.132523	0.000125343	2.13367	3.12877	2.5517	1.36833	1.0354	1.62987
FAM111B	0	1e-20	0.904334	1e-20	N/A	N/A	2.13365	1.6725	1.08949	1.01216	N/A	N/A
SUV39H2	0	1e-20	0.00662167	1e-20	0.00189941	0.000310374	2.13154	1.66309	1.62341	1	1	1
KIAA1609	0	1e-20	0.00083255	1e-20	0.000364353	0.00127731	2.13127	1.94359	1.31779	1	1.17412	2.41731
HLA-DPA1	0	0.000158898	0.190679	0.641728	0.00035838	0.152358	2.13058	1.97447	2.11693	1.09728	1.54115	2.42217
SLC26A4	0	1e-20	5.53189e-05	0.000466871	0.157	0.456643	2.13054	1.71013	1.60467	2.56774	1.00168	1.09446
DLAT	0	1e-20	0.157534	1e-20	0.00035838	0.0287812	2.1296	1.6909	1.64382	1.2282	1.70644	1.91389
GALE	0	1e-20	5.53189e-05	0.27424	0.0864771	0.000179062	2.12877	2.17799	1.90219	1.00036	1.08169	1.45399
MRPL35	0	1e-20	0.466543	2.63769e-06	0.586071	0.000960965	2.12871	2.21189	1.45665	-1.14444	3.44709	2.15137
DIMT1L	0	1e-20	5.53189e-05	0.00035345	0.198555	0.00402292	2.128	2.07254	1.67217	1.00097	2.45632	2.47637
WDR12	0	1e-20	0.00722465	0.000978582	0.00454545	0.0840098	2.12777	2.04428	1.59062	2.43502	1.79747	1.89177
LRRC59	0	1e-20	0.215982	1e-20	0.0992175	0.016026	2.12759	2.13836	2.14874	1	1.58331	1.66834
CARD18	0	0.00136318	5.53189e-05	1e-20	N/A	N/A	2.12623	1.51834	1.72068	2.8178	N/A	N/A
SERINC2	0	1e-20	5.53189e-05	0.0084617	0.000633138	0.807318	2.12615	2.17061	1.88916	1.25477	1.33681	1.70501
PNPO	0	1e-20	0.000163191	1e-20	0.00115876	0.551576	2.1258	2.54987	1.78701	1.13296	1.01364	1.08952
RQCD1	0	1e-20	0.000472977	1e-20	0.96906	0.461908	2.12427	2.24258	1.83733	1	1	1.06093
PUS10	0	1e-20	0.113548	0.0828023	N/A	N/A	2.12357	1.52804	1.3466	-1.00404	N/A	N/A
IDE	0	0.000604929	0.00010234	1e-20	0.00035838	0.00310971	2.12217	1.40045	2.40925	1.41371	1.429	2.49734
GBP3	0	0.000231378	5.53189e-05	2.90146e-05	N/A	N/A	2.12128	1.93585	1.75955	2.11086	N/A	N/A
AI632692	0	1.11508e-05	0.00111744	0.0543073	N/A	N/A	2.12065	1.46945	1.04866	2.61693	N/A	N/A
STYK1	0	1e-20	5.53189e-05	1e-20	0.194696	0.0577176	2.11979	1.51538	1.18294	1.41207	1.01085	1.00785
TIMELESS	0	1e-20	5.53189e-05	0.188874	0.00907896	0.0242987	2.11849	1.83197	1.58372	1	1.18931	1.73132
LARP4	0	0.191944	5.53189e-05	1e-20	0.00950305	0.29695	2.11814	2.41761	1.85349	-1.03155	2.54756	2.90636
BOP1	0	1e-20	6.36168e-05	1e-20	0.00363159	0.000298436	2.11507	1.9625	1.57352	1.13159	1.41779	1.65117
SLPI	0	1e-20	6.08508e-05	0.707523	0.00035838	0.000119374	2.11449	2.29846	2.12423	2.08385	1.60126	2.23597
FOXRED2	0	1e-20	0.00425126	1e-20	0.635862	0.000340217	2.11338	1.91871	1.8856	1	1.26578	1.10193
TMEM199	0	1e-20	0.0129861	0.0147209	N/A	N/A	2.11141	1.65899	1.75403	1.2703	N/A	N/A
TSR1	0	1e-20	0.184818	1e-20	0.419866	0.610959	2.10922	1.88128	1.70092	-1.00954	2.35687	1.68037
RIMS3	0	1e-20	0.000453615	1e-20	0.0153984	0.17751	2.10878	2.09791	1.56823	1.04151	1.35769	1.70305
ATL3	0	1e-20	0.000815954	0.00597436	N/A	N/A	2.10845	1.70534	1.8125	1	N/A	N/A
PON2	0	1e-20	0.000578083	1e-20	0.0709891	0.164295	2.1083	2.2313	1.67483	1.00146	2.39855	2.14497
HSD17B1	0	1e-20	0.237387	1e-20	0.40433	0.843942	2.10816	2.4893	2.6539	1.37465	1.32014	2.10183
KPNA3	0.000590421	1e-20	5.53189e-05	1e-20	0.00035838	0.000119374	2.10804	1.32427	1.29243	1.13372	2.38401	1.53087
CBX2	0	1e-20	0.000284892	1e-20	0.0565882	0.00402292	2.10645	1.42255	1.5457	1	-1.00245	-1
AL832142	0	0.000119871	0.214153	0.588568	N/A	N/A	2.10534	1.44173	1.26775	2.41504	N/A	N/A
RNASEH2A	0	1e-20	5.53189e-05	3.16522e-05	0.624083	0.000119374	2.10424	1.80714	1.57488	2.03355	1.02778	1.18534
PRKCH	0	1e-20	0.011191	1.58261e-05	0.00861904	0.0785007	2.10209	1.53622	1.62792	3.11501	1.32835	1.74987
DDX28	0	1e-20	0.000365105	0.511838	0.929763	0.0783753	2.10149	1.85455	1.59265	1.00003	1.23023	1.59605
C6orf62	0	5.57538e-06	0.826362	1e-20	0.874083	0.00477498	2.10133	2.31158	2.7693	1.05814	7.29742	2.17914
TMED5	0	1e-20	0.0195054	0.589146	0.000376299	0.343619	2.09986	1.81953	1.8265	1	2.90719	2.47172
MRPS17	0	1e-20	0.35731	1e-20	0.000633138	0.118867	2.09939	1.98407	1.85111	2.29491	1.38598	1.68892
FAM199X	0	1e-20	5.80849e-05	2.63769e-06	N/A	N/A	2.09738	2.47287	2.11133	-1.00215	N/A	N/A
HTR3A	0	0.000111508	5.53189e-05	0.719044	0.000752598	0.000119374	2.09571	1.73123	2.29843	1.03277	1.16925	1.63447
ADAM10	0	1e-20	0.0042153	1e-20	0.54825	0.901104	2.09531	1.96241	1.33168	2.32146	5.07713	2.77146
VCP	0	1e-20	0.000810422	0.000361363	0.407323	0.508332	2.0952	1.59139	1.47684	1.86776	1.74256	1.67053
PTAFR	0	1e-20	0.00165404	1e-20	0.00035838	0.000119374	2.09515	2.69597	2.2663	1.02657	1.38763	3.2094
BTRC	0	1e-20	0.0112131	1e-20	0.00659419	0.438427	2.09175	1.18398	1.30555	1	1.07151	1
ENTPD7	0	1e-20	5.53189e-05	0.682267	0.00532194	0.000119374	2.09113	2.63214	1.57909	1.29891	1.34205	1.56167
DDX3X	0	8.36307e-06	5.53189e-05	1e-20	0.864765	0.000119374	2.0909	1.38952	1.51312	1	7.23731	3.02884
PSMB10	0	1e-20	0.111927	1e-20	0.142408	0.000125343	2.08963	2.20316	2.01429	1.78164	1.42445	1.99197
NUP210	0	1e-20	0.540521	0.00655202	0.000991518	0.0646652	2.08955	1.29775	1.49241	-1.01133	1.0108	1.29022
HYLS1	0	1e-20	5.53189e-05	1e-20	N/A	N/A	2.08573	2.07216	1.57377	1.99005	N/A	N/A
CDC25B	0	1e-20	0.15499	1e-20	0.00750209	0.94849	2.08498	2.32875	1.64006	1.86474	2.77987	1.91638
NEB	0	0.00236954	7.74465e-05	1e-20	0.000370326	0.000119374	2.08482	1.2201	1.31599	1	1	1.37147
ADAM19	0	1e-20	0.384123	1e-20	0.0375105	0.000119374	2.08352	3.53281	1.80048	1	1.08788	1.36267
CIB2	0	1e-20	0.113429	1e-20	0.454008	0.000125343	2.08337	1.63395	1.47436	1.00117	1.43267	1.6288
LOC100132884	0	1e-20	0.185255	1e-20	N/A	N/A	2.0827	1.42796	1.93129	2.35157	N/A	N/A
LOC100129122	0	0.0312835	5.53189e-05	0.556565	N/A	N/A	2.08254	1.11616	1.34098	1.00264	N/A	N/A
SUB1	0	1e-20	0.00861869	0.00159053	0.708356	0.000370061	2.0814	2.09397	1.92393	1	2.15255	2.18329
PTGR1	0	0.00048227	0.000113404	0.0505856	N/A	N/A	2.07976	1.64825	1.62984	1.029	N/A	N/A
YOD1	0	2.50892e-05	5.53189e-05	1e-20	0.00132601	0.832565	2.07915	2.01669	2.64107	2.0608	1.59035	13.7428
FAAH2	0.000590421	1e-20	5.53189e-05	1e-20	N/A	N/A	2.07808	1.82113	1.77033	2.4185	N/A	N/A
SPOCK2	0	1e-20	0.0029319	1e-20	0.000400191	0.200645	2.07746	2.02313	1.80004	1.03036	1.39286	1.2194
GZMK	0	1e-20	0.110262	0.677838	0.00137379	0.000155187	2.07503	2.76455	2.02718	1.76777	1.20912	1.01002
C6orf129	0	1e-20	8.29784e-05	1e-20	N/A	N/A	2.07434	1.90372	1.72761	2.08337	N/A	N/A
ASL	0	1e-20	8.02124e-05	3.16522e-05	0.00035838	0.326537	2.07397	1.79289	2.18406	2.05548	1.37987	2.33254
C9orf46	0	1e-20	0.000846379	1e-20	0.5729	0.16189	2.07382	2.1221	1.98819	1.87964	1.33702	2.13183
ELOVL7	0.000590421	1e-20	5.53189e-05	1e-20	N/A	N/A	2.07353	1.81057	1.9898	2.31366	N/A	N/A
POLE4	0	1e-20	0.128481	1e-20	N/A	N/A	2.07203	2.02578	1.68714	1	N/A	N/A
PSMD12	0	1e-20	5.53189e-05	1e-20	0.000770517	0.000179062	2.07128	1.73227	1.84166	1.14405	2.11543	2.19731
COL4A4	0	3.90277e-05	0.000127234	1e-20	0.203381	0.917739	2.0711	1.55329	1.38568	1	1	1
TIMM13	0	1e-20	5.80849e-05	1e-20	0.0234381	0.792605	2.06883	1.97987	1.91244	1	2.10286	1.80471
MRPL50	0	1e-20	5.53189e-05	1e-20	N/A	N/A	2.06296	2.05748	1.90444	-1.06893	N/A	N/A
LOC100128501	0	1e-20	0.440565	0.250997	N/A	N/A	2.06271	2.15386	1.68208	2.09832	N/A	N/A
CPXM1	0	1e-20	0.00011617	0.958971	N/A	N/A	2.06192	2.90499	-1.0074	1.92188	N/A	N/A
QSOX1	0	1e-20	5.53189e-05	1e-20	0.0286883	0.0154829	2.06137	1.72079	1.79285	1.46814	1.47281	1.56413
AW162011	0	1e-20	0.48094	0.797766	N/A	N/A	2.06053	2.29187	1.70047	1.89011	N/A	N/A
CCL19	0	1e-20	5.53189e-05	0.0412508	0.000764544	0.000196968	2.05964	2.21316	2.643	1.37701	1.15477	3.46887
ENO1	0	1e-20	0.0029402	1e-20	0.123026	0.834756	2.05909	1.98693	1.85389	1	2.89987	1.89093
ARL8B	0	1e-20	0.0123693	1e-20	0.000388245	0.0331324	2.05835	1.9437	1.85332	1.12048	-1.12642	1.03379
C12orf54	0	0.181571	5.53189e-05	1e-20	N/A	N/A	2.05644	1.04696	1.04793	1	N/A	N/A
STX11	0	0.000501784	8.02124e-05	0.00762819	0.00035838	0.457324	2.0544	1.50929	1.91022	1.00821	1.00204	1
DTX3L	0	1e-20	5.53189e-05	1e-20	N/A	N/A	2.0541	2.18414	1.8995	1.93832	N/A	N/A
AI832118	0	1e-20	0.010837	0.159767	N/A	N/A	2.0536	2.14023	1.71037	2.03734	N/A	N/A
LMNB1	0	1e-20	0.00623721	1e-20	0.000376299	0.00972902	2.05297	2.01672	1.84133	1.87271	1.80206	4.90605
PREP	0	1e-20	0.000135531	1e-20	0.0401207	0.000483467	2.05257	1.53139	1.43927	1.78918	1.29825	1.39438
TIMM8B	0	1e-20	0.0260552	1e-20	0.00035838	0.000125343	2.05035	1.95947	1.56395	1.25673	1.16566	1.36915
EPR1	0	0.000345674	0.0453173	0.373721	N/A	N/A	2.05015	1.65691	1.36433	2.80611	N/A	N/A
SCNN1G	0	2.78769e-06	6.08508e-05	2.63769e-06	0.00035838	0.0523636	2.04872	1.51923	1.4744	1	1	1
LANCL2	0	1e-20	5.53189e-05	1e-20	0.00035838	0.230721	2.0487	1.90743	1.66425	1.00029	1.30999	2.05209
LOC729020	0	1e-20	0.0966975	1e-20	0.929943	0.000298436	2.0478	1.606	1.5645	2.38293	2.57419	1.72983
FKBP1B	0	1e-20	5.53189e-05	1e-20	0.00035838	0.0484541	2.04595	1.54111	1.52913	1.91558	1.05072	1.45759
HSPH1	0	1e-20	5.53189e-05	1e-20	0.024113	0.000119374	2.04396	2.02087	1.59385	1.9262	3.13432	3.86958
CYP27B1	0	0.0183291	0.731576	0.0552648	0.0866503	0.000196968	2.04377	1.09998	1.06852	3.19399	1.08153	1.12204
KCTD11	0	1e-20	0.00415722	0.155447	N/A	N/A	2.04272	1.86298	2.15539	2.16103	N/A	N/A
TRIM16	0	1e-20	0.443461	1e-20	0.00035838	0.000119374	2.04107	2.27981	1.91527	1.89472	2.67321	2.15992
YAF2	0	0.000454393	0.0766056	1e-20	0.00253255	0.18885	2.04056	1.11472	1.11154	-1.00286	-1.00486	1.02824
MCM4	0	1e-20	6.63827e-05	0.0244065	0.00035838	0.943297	2.0399	1.91692	2.11882	1.00126	1.85713	2.13268
BF111276	0	0.00110393	0.000146595	1e-20	N/A	N/A	2.03968	1.07926	1.38566	3.21979	N/A	N/A
STIL	0	1e-20	8.02124e-05	1e-20	0.000436029	0.000119374	2.03879	1.63857	1.50809	2.38901	1.01393	1.60167
AV741130	0	1e-20	8.29784e-05	0.91072	N/A	N/A	2.03808	2.24904	1.75289	2.00286	N/A	N/A
TROAP	0	1e-20	0.000254467	1e-20	0.22919	0.355229	2.03718	1.62054	1.35778	1.25899	1.05286	1.4171
EGLN1	0	1e-20	0.387932	0.0319793	0.00447975	0.866545	2.03694	1.7289	2.01341	1	1.83838	1.52577
MRPL12	0	1e-20	0.00396637	0.00017145	0.00035838	0.399373	2.03661	1.92739	1.68116	1.49887	1.74731	1.72282
ARHGAP25	0	1e-20	6.08508e-05	1e-20	0.000459921	0.650084	2.03631	2.26791	1.54888	1	1.28833	1.4758
PTPN22	0	1e-20	0.000318084	1e-20	0.042928	0.000119374	2.03575	1.57116	1.28998	1	1	1.04737
SAMHD1	0	1e-20	0.00123361	1e-20	0.000722733	0.000119374	2.03574	2.19118	1.71368	1	1.21864	1.4026
P2RY8	0	1e-20	0.00724401	0.422104	N/A	N/A	2.03536	1.93389	1.31086	2.51393	N/A	N/A
GPR107	0	1e-20	0.1949	1e-20	0.0463863	0.174018	2.03462	1.71909	1.65316	1.0307	1.24694	1.17412
MRAP2	0	1e-20	8.85103e-05	1e-20	N/A	N/A	2.03391	1.42248	1.35587	2.8418	N/A	N/A
YIF1B	0	1e-20	0.000138297	1e-20	N/A	N/A	2.03379	2.33956	1.83101	1.38078	N/A	N/A
GEN1	0	1e-20	0.190601	1e-20	N/A	N/A	2.03246	1.83359	1.26493	2.47967	N/A	N/A
SOCS1	0	1e-20	5.53189e-05	0.00351867	0.000370326	0.00123553	2.0324	1.94403	1.71182	1	1.03058	1.23455
CCL4	0	1e-20	6.36168e-05	1e-20	0.308661	0.000119374	2.03234	2.19609	1.31946	1.9946	1.12356	2.59413
LOC100129907	0	1e-20	0.0075455	0.188687	N/A	N/A	2.03178	1.31418	1.22017	3.29142	N/A	N/A
PRELID1	0	1e-20	5.53189e-05	0.0103899	N/A	N/A	2.0313	2.1744	1.99185	1.90216	N/A	N/A
TMEM65	0	1e-20	8.02124e-05	1e-20	N/A	N/A	2.03077	1.62237	1.44705	1.93102	N/A	N/A
PGD	0	1e-20	0.010541	1e-20	0.00035838	0.000119374	2.03015	2.17711	1.72321	1	3.07608	2.75436
UCHL3	0	1e-20	0.000860209	1e-20	0.316073	0.000155187	2.03005	1.79639	1.97048	2.06529	1.82809	2.01659
IKZF1	0	1e-20	0.000572551	1e-20	0.327786	0.000119374	2.02851	1.98992	2.70123	1	1.12668	1
GRPEL1	0	1e-20	6.63827e-05	1e-20	0.00257436	0.00268593	2.02752	1.77485	1.83764	1.32566	1.46085	2.00001
ERP27	0	0.000613292	5.53189e-05	0.00125026	N/A	N/A	2.02746	1.58142	1.92184	2.35843	N/A	N/A
DERL1	0	1e-20	0.00198042	0.231117	0.00035838	0.000196968	2.02742	1.91552	1.74746	1.01042	2.90078	1.86301
CEACAM19	0	1e-20	0.296161	0.720875	N/A	N/A	2.02704	1.6365	1.68014	2.30256	N/A	N/A
KLK7	0	0.000139384	0.0200282	0.000337624	0.0411181	0.0787752	2.02614	1.61761	2.08888	1.5602	2.01267	2.27683
TM9SF1	0	1e-20	7.74465e-05	0.000221566	0.00259228	0.698884	2.02564	1.70897	1.57649	1.01749	2.00139	1.6034
METTL1	0	1e-20	5.53189e-05	0.0432818	0.00463505	0.171493	2.02498	2.22031	1.50097	2.07467	1.57213	1.26686
CBLC	0	1e-20	6.36168e-05	1e-20	0.00133795	0.123129	2.02457	1.9994	1.72994	1.02629	1.04947	1.29655
SFXN2	0	1e-20	6.36168e-05	1e-20	N/A	N/A	2.02434	2.1196	1.39792	2.10688	N/A	N/A
ATP1B1	0	1e-20	5.53189e-05	0.00188331	0.00035838	0.000298436	2.02425	1.48456	1.62565	1.01679	28.6332	2.81652
ATP6V1C1	0	1e-20	0.254597	0.146682	0.174065	0.000143249	2.02411	1.85288	1.58698	-1.03238	2.88368	1.89359
HCCS	0	1e-20	0.000185318	0.137015	0.000531597	0.000119374	2.02408	1.73663	1.88837	1.02521	1.62871	1.76211
DUSP14	0	1e-20	8.02124e-05	1e-20	0.00035838	0.0277784	2.0226	1.82588	1.87098	2.23392	1.47799	2.14569
RANBP9	0	1e-20	0.0215357	0.0046476	0.680116	0.122502	2.02223	1.64695	1.6488	-1.13438	1.89571	2.77272
AVEN	0	1e-20	0.00311445	1e-20	0.000627165	0.0108452	2.02135	1.70476	1.74089	2.5966	1.34058	1.42027
HORMAD1	0	0.000167261	5.53189e-05	0.0883388	N/A	N/A	2.02098	2.32495	1.51265	1.59221	N/A	N/A
CCNO	0	1.11508e-05	5.53189e-05	1e-20	0.266354	0.000155187	2.02053	1.08827	1.02781	2.91417	1	1.00421
CWH43	0	1e-20	0.309023	1e-20	0.993418	0.000119374	2.01997	1.9879	1.82725	1.72532	2.43814	1.90206
STX19	0	0.00481155	5.53189e-05	0.00316522	N/A	N/A	2.01817	1.17221	1.30095	3.45335	N/A	N/A
CYB5R2	0	1e-20	0.0015351	0.000298059	0.000453948	0.1362	2.01772	2.22456	1.63741	1.66908	3.00285	2.70478
MAP2K4	0	1e-20	0.298047	1e-20	0.000698841	0.000119374	2.01602	1.56042	1.53827	1.46838	1.58712	1.84251
FAM160A1	0	1e-20	0.00020468	1e-20	N/A	N/A	2.01578	1.50069	1.81548	1	N/A	N/A
EZH2	0	1e-20	0.0831831	0.0503033	0.407036	0.00610004	2.01377	3.3733	1.64864	1.43429	1.26613	1.99549
MICB	0	1e-20	5.80849e-05	0.910524	0.854002	0.67175	2.0125	1.91841	1.39192	-1.1711	1	1.04852
ALOXE3	0	0.000922725	7.19146e-05	0.206971	0.0797097	0.0138295	2.01185	1.84476	2.20334	2.26193	1.90961	1.7219
HEATR7A	0	0.211201	0.891058	1e-20	N/A	N/A	2.01111	1.04276	1.34485	-1.00864	N/A	N/A
RPS6KB2	0	1e-20	5.80849e-05	0.0255407	0.884912	0.000895309	2.01102	2.1029	1.75199	1.95688	2.28562	1.82746
PAPSS2	0	1e-20	0.27062	1e-20	0.389595	0.40875	2.01059	1.73562	1.74955	1.00005	1.83766	1.37261
CCDC85C	0	1e-20	0.43385	0.031188	0.00348823	0.0052286	2.00955	2.16532	1.94558	1.81145	1.0172	1
RHOG	0	1e-20	5.53189e-05	1e-20	0.0333532	0.778375	2.00854	1.67801	1.58942	2.64794	1.39933	1.60557
N95440	0	1e-20	0.327604	2.37392e-05	N/A	N/A	2.00835	2.11653	2.29608	1.77919	N/A	N/A
APITD1	0	1e-20	0.00738784	0.000116058	0.000430056	0.00389161	2.00769	2.01231	1.99419	1.82764	1.00125	1.03435
NPM3	0	1e-20	5.53189e-05	1e-20	0.000436029	0.970813	2.00763	1.95963	2.22823	1.92335	1.28477	1.72737
LOC100134229	0	1e-20	0.320493	0.0398766	N/A	N/A	2.00748	1.47344	1.74242	2.58167	N/A	N/A
CORO2A	0	1e-20	5.53189e-05	0.0251134	0.0150639	0.138982	2.00703	1.55046	1.67308	1.61498	1	1.23457
FGFR1OP	0	1e-20	0.00198871	1e-20	0.0578903	0.000143249	2.00247	2.32535	1.5295	1	1.04311	1.04329
PITPNA	0	1e-20	0.00127787	1e-20	0.00035838	0.000119374	2.00054	1.74854	1.63944	1.05844	2.10505	1.6449
ITGAL	0	1e-20	9.9574e-05	0.16379	0.0490921	0.850364	2.0004	1.50057	1.7311	1.42312	-1.01605	1.02887
BE645480	0	1e-20	0.00180616	0.0144624	N/A	N/A	1.9985	1.65526	3.04564	1.48093	N/A	N/A
SLC30A1	0	1e-20	0.0581015	1e-20	0.00035838	0.000119374	1.99804	1.61674	2.47526	1	-1.08924	1.12548
REL	0	1e-20	0.0345743	0.385121	0.00035838	0.302161	1.99693	2.29955	1.88849	1.25246	1.68575	2.47145
ISG20L2	0	1e-20	0.0125104	0.112373	0.0169932	0.00223827	1.99628	1.64436	1.52317	1	2.27983	1.51863
NUP98	0	1e-20	5.53189e-05	0.0160108	0.0376419	0.0424138	1.99567	1.75363	1.65751	1.13386	1.39143	1.34315
SLC30A7	0	0.0463844	0.191769	1e-20	N/A	N/A	1.99552	2.11627	2.4259	-1.00012	N/A	N/A
DBNL	0	1e-20	0.89113	1e-20	N/A	N/A	1.99538	1.52465	1.51399	2.47475	N/A	N/A
SLC37A2	0	8.64184e-05	0.000135531	0.103677	N/A	N/A	1.99448	1.34467	1.53143	2.82815	N/A	N/A
SQRDL	0	1e-20	0.0442164	0.000182	0.00035838	0.169428	1.99381	2.07194	1.90105	1.83984	1.78053	2.01744
ASCC3	0	1e-20	0.0261797	1e-20	0.0190419	0.000429748	1.99336	1.91098	1.90575	1.95534	1.95841	1.99402
RC3H1	0	0.00608553	0.0931792	1e-20	N/A	N/A	1.99315	1.57643	-1.05161	-1.00344	N/A	N/A
MAP2K6	0	1e-20	0.151834	1e-20	0.000376299	0.460791	1.99172	1.23197	1.17007	-1.02183	1.14124	1.03315
RAP2B	0	1e-20	5.53189e-05	0.204199	0.0775355	0.379999	1.99094	1.75892	1.82133	1	1.61453	1.74158
C12orf4	0	1e-20	0.927986	0.000730639	0.000436029	0.000119374	1.99037	1.73431	1.62437	2.34115	1.04465	1.12101
WDR5	0	1e-20	0.725928	0.339426	N/A	N/A	1.98808	1.89363	1.62866	-1.06576	N/A	N/A
FAM84A	0	1e-20	5.53189e-05	0.933604	N/A	N/A	1.98725	1.91209	1.87218	1	N/A	N/A
TMEM30A	0	1e-20	6.08508e-05	0.2523	0.0596345	0.264504	1.98699	1.61297	1.73796	-1.30474	1.46419	1.2417
NCRNA00105	0.00607937	0.759843	0.00707529	0.126092	0.0469418	0.0254865	1.98694	1.03803	1	1.00003	1	1
PLIN5	0	0.000231378	5.53189e-05	1e-20	N/A	N/A	1.98674	1.39569	1.38734	1	N/A	N/A
C15orf62	0	4.4603e-05	0.000428722	0.0693422	N/A	N/A	1.98622	1.52804	2.20595	2.1632	N/A	N/A
BF196874	0	1e-20	0.115531	1e-20	N/A	N/A	1.98513	1.34255	1.27428	3.0829	N/A	N/A
FSCN1	0	1e-20	5.53189e-05	1e-20	0.0138574	0.000167124	1.98432	2.27005	1.69702	1.07291	2.68713	2.27352
TMCO7	0	1e-20	0.698971	0.00045632	N/A	N/A	1.98408	2.30612	1.70339	1.7488	N/A	N/A
C3orf34	0	1e-20	9.40422e-05	1e-20	N/A	N/A	1.98385	1.67857	1.06119	1	N/A	N/A
CLPX	0	1e-20	5.53189e-05	1e-20	0.262627	0.104465	1.98347	1.75204	1.94155	1.17541	2.98259	2.16787
SFXN1	0	1e-20	5.53189e-05	0.0159633	0.000806355	0.12055	1.98321	2.38418	1.8618	-1.2178	1.40964	2.13872
MYO1E	0	1e-20	5.53189e-05	0.0757148	0.00035838	0.591799	1.98218	2.02332	1.79347	2.01866	1.9177	1.60478
GSDMC	0	1e-20	5.53189e-05	1e-20	N/A	N/A	1.98102	2.33649	1.65274	1.87197	N/A	N/A
ADAM8	0	1e-20	0.966178	1e-20	0.811785	0.000119374	1.97992	1.35464	1.67931	1.00536	1.14456	1.27872
HAPLN3	0	1e-20	0.561678	1e-20	N/A	N/A	1.97904	1.73864	1.36235	2.40731	N/A	N/A
TRIM21	0	1e-20	0.00090723	0.0117166	0.104086	0.845159	1.97769	1.99409	1.39825	2.09386	1.38849	1.54574
FPR1	0	1e-20	0.246938	0.0038563	0.00035838	0.192539	1.97711	3.05565	1.44302	1	1.1916	1.18603
PARP14	0	1e-20	0.17881	1e-20	N/A	N/A	1.97441	2.25825	1.6348	1.24514	N/A	N/A
FLJ45340	0	1e-20	0.000287658	0.137379	N/A	N/A	1.97393	2.0742	1.42098	-1.44393	N/A	N/A
DHRS13	0	1e-20	0.438931	2.63769e-06	N/A	N/A	1.97393	1.79704	1.6603	2.14893	N/A	N/A
MOBKL3	0	1e-20	0.000273829	1e-20	0.0614025	0.136469	1.97319	1.48138	1.71536	1.27615	2.21122	1.96722
MTSS1	0	1e-20	0.0499751	0.0438542	0.010172	0.00452429	1.97319	1.35412	1.30204	-1.0033	1.80538	1.86673
RPS6KA4	0	1e-20	0.138859	1e-20	0.00035838	0.000155187	1.97282	1.64679	1.7018	1	1.51791	1.71689
THOC4	0	1e-20	0.311689	2.63769e-06	N/A	N/A	1.97243	1.77226	1.57571	2.08532	N/A	N/A
MALL	0	1e-20	0.0522211	0.00426514	0.358488	0.000179062	1.97231	1.8172	1.78076	2.16458	1.77446	1.95414
CSNK1D	0	1e-20	0.232021	0.000152986	0.586722	0.199534	1.972	1.52596	1.36229	-1.05577	3.35768	1.54738
GBP6	0	1e-20	0.0131355	0.10684	N/A	N/A	1.97149	4.72816	1.54839	1.06328	N/A	N/A
AW512196	0	1e-20	0.0291033	1e-20	N/A	N/A	1.97129	2.35972	2.19129	1.69279	N/A	N/A
SRPRB	0	1e-20	5.53189e-05	0.0757333	0.000376299	0.0440372	1.97112	1.99002	1.58599	1.76312	1.28185	1.5258
GOLGA6L4	0	1e-20	0.0106738	7.38552e-05	0.0832756	0.651534	1.9703	1.71798	1.53636	1.20908	1.5834	1.44333
LMO7	0	1.11508e-05	0.211233	0.0205608	0.178903	0.538797	1.96957	1.5214	1.81577	1	1	1
EXOC5	0	1e-20	0.0162389	1e-20	0.0606499	0.222442	1.96957	1.91551	1.59255	1	1.7264	2.37273
ATP13A3	0	1e-20	0.0158018	0.00725892	0.00035838	0.00331264	1.96862	1.78279	1.33518	1.19402	2.34736	1.2053
TMEM79	0	1e-20	0.00060021	1e-20	N/A	N/A	1.96688	2.17102	1.71801	1.88761	N/A	N/A
ITSN2	0	1e-20	5.53189e-05	1e-20	0.198519	0.0172138	1.96555	1.55045	1.52321	1.03452	1.7565	1.79454
ARIH2	0	1e-20	0.000630636	0.000350812	0.00035838	0.00955593	1.96538	1.369	1.22791	-1.00939	1.55273	1.23723
DENND2D	0	1e-20	0.0216325	1e-20	0.00286107	0.904286	1.96457	2.12205	1.74939	1.91116	1.48225	1.66246
PDCD2L	0	1e-20	0.000732976	0.78789	N/A	N/A	1.96394	1.75862	1.56303	2.21974	N/A	N/A
PI4K2A	0	1e-20	5.80849e-05	1e-20	0.33947	0.00206518	1.96371	1.61777	1.63797	1.3232	1.34564	1.58829
WHSC1	0	1e-20	0.000719146	0.900011	0.885175	0.595118	1.96352	2.68584	1.36905	1	1.07654	1.29688
SORCS2	0	1e-20	0.136303	0.00791042	N/A	N/A	1.96235	1.56606	1.53273	2.43068	N/A	N/A
RUVBL1	0	1e-20	0.00388339	0.0022394	0.122226	0.000453623	1.96167	1.8917	1.55628	2.27668	1.48422	1.62807
C1orf163	0	1e-20	7.74465e-05	0.150786	0.164556	0.0129521	1.96126	1.44963	1.36655	1.92417	1.2266	1.06111
CASP7	0	1e-20	5.80849e-05	0.000933741	0.343209	0.176113	1.96109	2.07533	1.88355	1.76152	1.84099	1.84574
SEL1L	0.00113886	0.0750112	0.0406594	0.11082	0.00035838	0.496926	1.9597	1.53008	1.32476	1	1.72581	1.31607
PLAC8	0	1e-20	5.53189e-05	1e-20	0.12646	0.00028053	1.95888	2.4037	1.21478	1.90459	1	1
IMPAD1	0	1e-20	0.518158	0.430318	0.182439	0.00355139	1.95634	1.76976	1.6767	1	1.955	2.35727
ZNF518B	0	1e-20	0.000724678	3.16522e-05	N/A	N/A	1.95612	1.77812	1.6237	1	N/A	N/A
AW451259	0	1e-20	0.000185318	1e-20	N/A	N/A	1.9538	1.52973	1.15419	2.13002	N/A	N/A
TMEM117	0	1e-20	0.011144	1e-20	N/A	N/A	1.95355	1.84805	1.79465	2.07211	N/A	N/A
PMAIP1	0	0.00174231	0.000420424	7.64929e-05	0.00035838	0.000155187	1.9525	1.27201	1.31794	1.28952	1.29525	2.26076
MINPP1	0	1e-20	0.308859	1e-20	0.0889141	0.624418	1.95152	1.42381	1.98112	2.58739	1.42883	1.95961
MCM6	0	1e-20	0.173975	1e-20	0.905185	0.00023278	1.95103	1.83655	1.75032	2.09609	1.71902	1.4519
TP63	0	2.78769e-06	0.0109283	1e-20	0.00703022	0.00216665	1.95098	2.14699	1.08585	1	6.39661	3.20271
MTO1	0	1e-20	0.0311031	0.0423059	0.0117071	0.64131	1.95092	1.66001	1.43927	1.90362	1.31892	1.7379
C16orf75	0	1e-20	5.53189e-05	1e-20	N/A	N/A	1.95068	1.53221	1.64568	2.21209	N/A	N/A
PSME2	0	1e-20	0.000376169	0.0260709	0.000680922	0.000298436	1.95068	2.45132	2.07835	1.44107	1.88955	1.82834
SELPLG	0	1e-20	5.53189e-05	4.74784e-05	0.913457	0.000119374	1.94925	2.07087	1.98497	1.0212	1.27348	1.15767
GANC	0	1e-20	0.0587155	0.991206	N/A	N/A	1.94847	1.49905	1.10867	1.00013	N/A	N/A
AW026243	0	0.000830731	5.53189e-05	0.477166	N/A	N/A	1.94785	1.37293	1.0336	2.80811	N/A	N/A
ZC3H12D	0	1e-20	0.00204127	1e-20	N/A	N/A	1.94654	2.07782	1.98051	1.81904	N/A	N/A
CDV3	0	2.78769e-06	0.976769	0.111751	0.922315	0.0769965	1.94592	1.54758	1.23176	1.11272	2.60958	3.35557
TBC1D20	0	1e-20	0.652348	0.000113421	N/A	N/A	1.94581	1.55535	1.46535	1.05543	N/A	N/A
SP100	0	1e-20	5.53189e-05	1e-20	0.000436029	0.0141399	1.94514	1.83522	1.37777	1	1.11813	1.26227
ALDH4A1	0	1e-20	0.028976	0.0152775	0.11185	0.139006	1.9435	2.20148	1.45402	1.76927	1.19604	2.05117
ACY1	0	1e-20	5.53189e-05	1e-20	0.0496954	0.00528232	1.94152	2.08533	1.44126	1	1.15573	1.41198
ALG14	0	1e-20	0.00219893	0.347737	N/A	N/A	1.94104	1.53685	1.62007	1.69055	N/A	N/A
AW271106	0	1e-20	0.000578083	1e-20	N/A	N/A	1.93968	1.60417	1.27073	2.29655	N/A	N/A
TDP1	0	1e-20	8.29784e-05	1e-20	0.00100944	0.000119374	1.93906	2.06166	1.58085	1	1.11026	1.38138
ECE2	0	1e-20	5.53189e-05	0.00035345	0.543681	0.0258088	1.93736	2.28093	1.75746	1	1	1
POLB	0	1e-20	0.839329	1e-20	0.177028	0.869882	1.9332	1.99225	1.6304	1.99804	1.67467	1.84316
SLMO2	0	0.000345674	0.0660425	1e-20	0.00935969	0.00949624	1.93157	1.88225	2.27206	1.35855	1.73478	1.46966
GTPBP2	0	1e-20	5.53189e-05	0.451994	0.0792378	0.453337	1.92996	1.9095	1.88988	1.0068	1.09653	1.3423
USP2	0	0.0655414	0.000262765	0.00684744	0.00514873	0.395124	1.92868	1.51415	1.52058	1.07845	1	1
CALML5	0	1e-20	5.53189e-05	1e-20	0.66185	0.000119374	1.92782	1.44896	1.96237	2.45739	1.69819	1.39859
PSENEN	0	1e-20	5.53189e-05	1e-20	0.0187612	0.00162946	1.92782	1.50747	1.52974	-1.00145	11.9777	1.87204
TANK	0	1e-20	0.00991868	1e-20	0.912185	0.0405694	1.92632	1.48984	1.79054	1.01186	1.34492	1.96997
MCM2	0	1e-20	0.394147	0.121249	0.00035838	0.000119374	1.92584	1.77415	1.53425	2.07673	1.66529	1.67588
ITPKC	0	1e-20	5.53189e-05	0.00168548	0.00035838	0.00208905	1.92484	1.79815	1.54216	2.27794	1.16147	1.93417
ATP6V1D	0	1e-20	0.00829231	1e-20	0.000722733	0.267644	1.92332	1.75462	1.57457	1	1.78603	1.71197
ICOS	0	2.78769e-06	0.000428722	1e-20	0.000573408	0.000781903	1.92331	1.26394	1.29446	3.05453	1.0022	1.00054
PPAPDC1B	0	1e-20	0.175248	6.33045e-05	N/A	N/A	1.92327	1.87575	1.74705	1.03409	N/A	N/A
DNM1L	0	1e-20	5.53189e-05	0.0106457	0.432583	0.719655	1.92291	1.79545	1.47135	1	2.05834	1.96018
CDC25A	0	1e-20	0.000630636	0.039225	0.0487696	0.000119374	1.92241	1.72886	1.2697	-1.00149	1.10298	1.17953
MYO1G	0	2.78769e-06	5.53189e-05	1e-20	N/A	N/A	1.92228	1.42554	2.1908	1	N/A	N/A
BF115851	0	1e-20	0.0682165	0.235907	N/A	N/A	1.92201	1.91789	1.55175	2.15801	N/A	N/A
SEC23B	0	1e-20	0.000672125	2.63769e-05	0.000866085	0.976656	1.92113	1.66746	1.66341	1.35407	1.79838	2.39177
MTF1	0	1e-20	5.53189e-05	0.197819	0.00423486	0.000119374	1.92052	1.57931	1.52924	1.34038	4.90588	1.68211
C9orf40	0	1e-20	0.415108	2.63769e-06	0.383598	0.000119374	1.91791	1.49185	1.53241	1.29775	1	1
XPO5	0	1e-20	9.12762e-05	1e-20	N/A	N/A	1.91744	1.72503	1.46648	1.26937	N/A	N/A
FCN1	0	1e-20	0.118432	3.42899e-05	0.0463147	0.000119374	1.91702	1.96973	1.11699	1.05967	1.56684	1.00028
UBE2M	0	1e-20	5.53189e-05	2.63769e-06	0.00035838	0.0658589	1.91666	1.52618	1.48476	2.52702	2.14813	1.75364
FAM100B	0	1e-20	5.53189e-05	0.250517	N/A	N/A	1.91643	1.72725	1.68775	1.73606	N/A	N/A
DPAGT1	0	1e-20	5.53189e-05	0.392517	0.0792438	0.0134953	1.91617	2.65969	1.62202	1.4018	1.44805	2.63853
AI807404	0	1e-20	5.53189e-05	1e-20	N/A	N/A	1.91615	2.01201	1.48779	1.98039	N/A	N/A
MRPL20	0	1e-20	0.0157604	1e-20	0.00495759	0.00879193	1.91601	1.28214	1.40354	1.00403	1.18113	1.1799
MRPS15	0	1e-20	0.796255	1e-20	0.0995819	0.0227528	1.91553	1.59876	1.57609	1.34475	1.28821	1.63018
WDFY4	0	1e-20	0.936663	0.000654146	N/A	N/A	1.91458	1.40763	1.44346	1	N/A	N/A
CCDC99	0	1e-20	0.578885	6.06668e-05	0.000686895	0.0138594	1.91442	1.56099	1.18344	2.37071	1.09304	1.18814
IDO1	0	1e-20	0.119248	1e-20	0.00211444	0.000119374	1.91235	3.08548	2.25591	1.21075	1.19271	1.01828
COX5A	0	1e-20	7.19146e-05	1e-20	0.00035838	0.000931121	1.91185	1.54889	1.81684	1	1.1603	1.34359
RAB22A	0	1e-20	5.53189e-05	1e-20	0.00309402	0.00134296	1.91066	1.92348	1.77533	-1.25984	1.77864	2.37895
CDC42EP1	0	1e-20	0.663512	0.209179	0.000382272	0.000119374	1.91062	1.69105	1.49819	2.25817	1.8773	1.36516
XPO4	0	0.846072	0.01105	1e-20	0.0512722	0.000119374	1.91045	1.18454	1.39443	1.03884	1	1
PMM2	0	1e-20	0.00119765	0.400928	0.0157269	0.000119374	1.90911	1.64055	1.57516	2.41301	1.30837	1.38397
PNKP	0	1e-20	0.101723	0.00400928	0.00655836	0.360099	1.90827	1.6911	1.69117	2.14271	1.25399	1.47865
HSPBP1	0	1e-20	0.0470709	0.633665	0.970983	0.0715531	1.90704	1.67152	1.47721	2.40506	1.81199	1.62604
LOC154761	0	1e-20	6.08508e-05	0.0128218	N/A	N/A	1.90395	1.81694	1.5869	1.84898	N/A	N/A
TLR3	0.0106611	0.128861	0.234093	0.0645046	0.482117	0.00167721	1.90389	1.08072	1.15358	3.61036	-1.00496	1.17477
CCDC109B	0	1e-20	8.02124e-05	0.0108303	0.729811	0.000119374	1.90376	2.11429	1.6855	1.85152	1.62426	1.35621
PSMB9	0	1e-20	0.313542	1e-20	0.0172142	0.000155187	1.90322	1.9728	1.83446	1.46274	1.08598	1.5669
SPTLC1	0	1e-20	5.53189e-05	1e-20	0.00771115	0.000119374	1.90243	1.6251	1.57749	-1.04693	1.50608	1.45213
ENDOU	0	1e-20	0.000185318	0.00413589	0.000376299	0.000119374	1.90169	2.1867	1.71827	1.75595	2.41917	2.05774
DFFA	0	1e-20	0.00685401	0.0086226	0.093579	0.000960965	1.9014	2.03813	1.61759	1.50314	1.20562	1.13665
BAX	0	0.0044157	0.294452	0.0234912	0.00816509	0.00032828	1.90097	1.56865	1.93971	1.87765	1.26674	1.82208
SCYL2	0	1e-20	0.00208276	0.000406204	0.161671	0.445673	1.90074	2.40655	1.61157	1	1.02397	1.17087
PQLC2	0	1e-20	5.53189e-05	1e-20	0.230295	0.000131312	1.90005	1.63597	1.41671	1	1.03279	1.02126
EME1	0	1e-20	0.0107291	0.353086	N/A	N/A	1.89989	2.09597	2.05454	1.15763	N/A	N/A
UQCR10	0	1e-20	9.12762e-05	1e-20	0.00035838	0.00974693	1.89919	1.7799	1.49494	1.12277	1.16376	1.34547
CSTB	0	1e-20	0.00641976	4.48407e-05	0.955537	0.000381998	1.8989	1.95721	1.86926	1.70507	1.60538	2.21524
CDCA7	0	1e-20	0.0134287	0.0497151	N/A	N/A	1.89846	1.84027	1.38611	-1.11221	N/A	N/A
CYTIP	0	1e-20	0.0160591	1e-20	0.000621192	0.811454	1.89809	1.81587	2.20917	1.7008	1.21125	1.26565
CENPL	0	1e-20	8.02124e-05	0.0166333	N/A	N/A	1.89707	2.08028	1.56751	-1.0171	N/A	N/A
DEPDC7	0	1e-20	0.262845	1e-20	N/A	N/A	1.89655	2.25087	1.33576	1.79465	N/A	N/A
EHBP1L1	0	1e-20	5.53189e-05	1e-20	0.586615	0.0421093	1.89633	1.97973	1.52361	1	1.70583	1.91441
TTC39B	0	1e-20	0.177037	1e-20	N/A	N/A	1.89511	1.82141	1.74157	1.24381	N/A	N/A
LIN7C	0	0.00021744	0.753964	1e-20	0.207036	0.06069	1.89477	1.2392	1.17925	-1.00925	3.05909	2.3143
GOT1	0	1e-20	0.00358467	0.206148	0.371843	0.548126	1.89472	2.08076	1.73752	1.64148	1.72089	2.10114
FTSJ1	0	1e-20	0.418922	0.00190969	0.00370923	0.0657813	1.89362	1.69347	1.55315	1.41144	1.35468	1.25614
AA173465	0	1e-20	0.014748	1e-20	N/A	N/A	1.89291	2.04388	2.22398	1.63828	N/A	N/A
ZNF35	0	1e-20	0.000243403	1e-20	0.804241	0.505199	1.89282	1.57377	1.29707	2.64011	-1.01063	1.03112
PSD4	0	1.11508e-05	0.000431488	0.0634337	0.413708	0.16189	1.89277	1.66763	1.70044	1	1.15939	1.16816
HEATR3	0	1e-20	8.57443e-05	1e-20	0.000639111	0.719351	1.89248	2.12206	2.35184	1.47867	1.36014	1.90625
NOP16	0	1e-20	5.53189e-05	1e-20	0.00035838	0.0648741	1.89213	2.19675	1.61692	1.00474	2.02518	2.00558
AW297731	0	1e-20	0.000428722	0.423441	N/A	N/A	1.89165	1.75531	2.15581	1.80244	N/A	N/A
COMTD1	0	1e-20	0.0158433	0.674079	N/A	N/A	1.89118	1.84884	1.65995	1.87723	N/A	N/A
BAK1	0	1e-20	0.00201084	0.0164671	0.00035838	0.000119374	1.89096	2.39807	1.62152	1.59963	1.53062	1.95641
NME2	0	1e-20	0.00019085	1e-20	0.00035838	0.000119374	1.89083	1.99295	1.70617	1.77912	1.6852	1.70475
TMPRSS13	0	2.50892e-05	0.00147978	0.469105	N/A	N/A	1.89073	1.41357	1.65993	1.02343	N/A	N/A
AW303397	0	0.0427436	0.55497	1e-20	N/A	N/A	1.89046	1.22489	1.72359	2.4252	N/A	N/A
PTPRE	0	1e-20	0.00490955	2.11015e-05	0.00035838	0.000179062	1.89022	2.1097	1.74876	1	1.63737	2.28717
PYDC1	0	1e-20	0.0208746	1e-20	N/A	N/A	1.88862	1.68828	1.95762	1.82829	N/A	N/A
PEX3	0	1e-20	0.233966	1e-20	0.00035838	0.000119374	1.88795	1.69179	1.53575	1.20376	1.83665	2.11322
GTF3C6	0	1e-20	0.0938651	1e-20	N/A	N/A	1.88729	1.64325	1.76619	1.93797	N/A	N/A
FASTKD1	0	1e-20	0.20419	0.0039196	0.000364353	0.989125	1.8867	1.97833	1.47286	1.74624	2.13995	1.88556
EIF2B2	0	1e-20	0.000428722	1e-20	0.00339267	0.00273368	1.88641	1.76794	1.79763	1.87154	1.6826	2.00815
C3orf62	0	1e-20	0.0206035	1e-20	N/A	N/A	1.88482	1.74275	1.35386	1	N/A	N/A
EIF5A	0	0.0353284	0.0923854	1e-20	0.702897	0.154429	1.88396	2.01425	1.89608	2.01647	2.56438	4.15432
RRP36	0	1e-20	0.320119	1e-20	N/A	N/A	1.88341	1.71996	1.77196	1.19066	N/A	N/A
SPTLC3	0	0.0112288	0.425461	1e-20	0.00257436	0.000119374	1.88316	1.14513	2.09289	1.14426	1	1
PAG1	0	2.78769e-06	0.50754	1e-20	N/A	N/A	1.88316	1.73522	1.45636	1.09986	N/A	N/A
IL18RAP	0	4.18153e-05	0.000171489	1e-20	0.00253255	0.0257968	1.88115	1.1956	1.32344	2.70596	1	1
CSNK2A1	0	0.00679081	0.0916883	1e-20	0.468289	0.000143249	1.88023	1.42801	1.48123	1.00084	2.0555	2.76052
AA565852	0	1e-20	0.0441832	1e-20	N/A	N/A	1.87969	2.31432	1.63134	1.80261	N/A	N/A
BIK	0	1e-20	0.404608	0.43357	0.899235	0.000155187	1.87961	2.76485	1.41938	1.43542	1.04207	1.29287
GLT1D1	0	1e-20	0.0864247	0.00984649	N/A	N/A	1.87825	1.90176	1.94534	1.76383	N/A	N/A
DLX5	0	0.053493	0.562947	1e-20	0.0850078	0.00954399	1.87801	1.21279	1.54248	2.67228	1.05221	1.38623
RASAL1	0	1e-20	0.00226808	1e-20	0.00221598	0.979832	1.87763	1.63183	1.56249	1	1.29352	1.72142
ALOX5AP	0	1e-20	0.196778	0.00149029	0.00035838	0.000250686	1.87753	1.55515	2.82188	1.72292	-1.07536	1.77853
TNFAIP1	0	1e-20	0.183977	0.0198934	0.0729304	0.000143249	1.87746	1.60666	1.58825	2.39093	1.64484	1.64727
CHST11	0	1e-20	0.197397	2.63769e-06	0.00229961	0.0562731	1.87707	2.30482	1.6181	1.29043	1.05115	1.02493
CSNK1E	0	0.0370651	0.401859	1e-20	0.000364353	0.115137	1.87684	1.3747	1.52787	1.06026	1.29488	1.88534
SLC25A25	0	1e-20	5.53189e-05	1e-20	N/A	N/A	1.87666	1.61834	1.5107	2.22087	N/A	N/A
NCBP2	0	1e-20	5.53189e-05	1e-20	0.00035838	0.0455294	1.87646	1.524	1.32663	-1.06293	1.4242	1.29155
AK095480	0.000184026	0.0200407	5.53189e-05	0.1762	N/A	N/A	1.8757	1.06692	1.25572	3.2493	N/A	N/A
SLC5A6	0	1e-20	0.00412126	0.146985	0.734267	0.124615	1.87562	2.14957	1.6663	1.67863	1.16463	1.31778
ERI1	0	1e-20	5.53189e-05	1e-20	N/A	N/A	1.8755	1.40791	1.40294	1.3515	N/A	N/A
GPN2	0	1e-20	0.815877	0.0361416	0.00532194	0.0378835	1.87522	1.78843	1.56644	2.00215	1.13778	1.31913
SH3GL3	0	2.50892e-05	5.53189e-05	1e-20	0.0850735	0.192509	1.87471	1.3304	1.12105	1	1	1
PSMA5	0	1e-20	0.00134148	1e-20	0.00035838	0.000119374	1.87468	1.86082	1.9103	1.72638	1.5099	2.22526
NCAPH2	0	0.611156	5.53189e-05	0.983401	0.000364353	0.000155187	1.87333	1.03993	1.05138	1.03565	1	1.04048
CASP4	0	1e-20	0.247043	0.000485334	0.000412137	0.000119374	1.87301	1.82257	1.71989	1.6828	1.68456	1.88862
STX17	0	1e-20	5.53189e-05	0.115175	0.0657628	0.502495	1.8717	1.20272	1.48894	1.01702	1.02565	1.46039
SLC15A1	0	1e-20	0.00174808	1e-20	0.940849	0.000119374	1.87138	2.34928	2.02881	1.04253	1.71596	2.88553
CASK	0	1e-20	0.0792775	2.11015e-05	0.18327	0.340486	1.86736	1.81586	1.60341	1	1.35052	1.95705
GALNTL4	0	1e-20	5.53189e-05	0.000195189	N/A	N/A	1.86719	1.57956	1.11406	1	N/A	N/A
AI309438	0	0.790633	5.53189e-05	0.198908	N/A	N/A	1.8662	-1.04221	-1.01964	2.63319	N/A	N/A
EIF4A3	0	1e-20	6.08508e-05	0.00717187	0.443734	0.00459592	1.86527	1.97539	1.77892	1.77232	1.79859	2.06265
PDCD11	0	0.000153323	0.083645	1e-20	0.495222	0.000155187	1.86322	1.39512	1.18536	1.3395	1.81882	1.42751
PL-5283	0	1e-20	0.000428722	1e-20	N/A	N/A	1.86293	1.58793	1.51318	1.08579	N/A	N/A
MCOLN2	0	1e-20	5.53189e-05	0.000920553	N/A	N/A	1.86218	1.30633	1.63142	1.00006	N/A	N/A
FAIM3	0	1e-20	0.000177021	0.930959	0.00347031	0.457324	1.86212	1.92843	1.85089	1.00069	1.33966	1.07453
APOBEC3G	0	1e-20	0.00679869	4.2203e-05	0.07477	0.000238749	1.86199	1.81356	2.04411	1	1.23174	1.22514
CTNS	0	1e-20	5.53189e-05	0.0914038	0.00114084	0.0663245	1.86178	1.61972	1.69958	1.13151	1.16755	1.25535
BC040700	0	1e-20	0.944573	0.0531257	N/A	N/A	1.86153	2.16665	2.09113	1.73407	N/A	N/A
AK024680	0	1e-20	8.57443e-05	1e-20	N/A	N/A	1.86118	1.60978	1.14608	2.48603	N/A	N/A
NUP160	0	0.0050959	0.0292029	1e-20	0.0131466	0.000119374	1.8611	1.21568	1.23945	-1.03429	1	1.00801
IGFBP3	0	1e-20	0.223505	1e-20	0.281364	0.000119374	1.86003	2.12953	1.51529	1.91163	1.78426	1.79321
NOP2	0	1e-20	0.00100404	1e-20	0.295198	0.000483467	1.85877	1.75752	1.45582	2.12513	1.66353	1.58899
SFN	0	1e-20	5.53189e-05	1e-20	0.902431	0.0010684	1.8587	2.06638	1.65639	1.20449	2.30271	1.6041
ZNF710	0	1e-20	5.53189e-05	0.000166174	0.270004	0.0020234	1.8585	1.39505	1.43777	1	1.29044	1.41322
FCER1G	0	1e-20	5.53189e-05	0.000195189	0.0311671	0.22243	1.85789	1.89396	2.2461	1.49264	-1.17247	1.44655
IPO4	0	1e-20	5.53189e-05	0.006159	0.124872	0.0917751	1.85741	1.90653	1.55394	1.88157	1.66347	1.33492
SRA1	0	1e-20	5.53189e-05	0.011102	N/A	N/A	1.8544	2.03716	1.94694	1.49688	N/A	N/A
PET112L	0	1e-20	0.0512945	1e-20	0.00799188	0.667178	1.85437	1.92526	1.90692	1.61196	1.29054	1.73722
MAPKAP1	0	1e-20	0.000309786	1e-20	0.000459921	0.0271756	1.8537	1.62459	1.53444	-1.02782	1.38032	1.3883
SPNS2	0	1e-20	0.0184738	1e-20	N/A	N/A	1.85331	1.80843	1.72814	1.90822	N/A	N/A
LOC285412	0	1e-20	0.123015	1e-20	0.00035838	0.439722	1.8532	1.53397	1.75254	1.67595	3.18335	2.16724
HCLS1	0	1e-20	0.674523	5.01161e-05	0.87437	0.0340934	1.85308	1.79124	2.08835	1.63591	1.45763	1.48043
C8orf38	0	1e-20	5.53189e-05	0.0790251	N/A	N/A	1.85256	1.87618	1.74171	-1.00851	N/A	N/A
HCK	0	1e-20	8.02124e-05	0.00744355	0.742486	0.687973	1.8525	2.28529	1.59486	1.66053	1.48927	1.56777
BNIP3	0	1e-20	0.0019334	0.107014	0.249343	0.729784	1.85245	1.65838	2.02541	1.61107	1.35893	2.35654
PARP12	0	1e-20	0.180464	1e-20	0.00035838	0.000411842	1.85182	2.45047	1.63559	1.60704	1.56419	1.72783
IL32	0	1e-20	0.0782735	1e-20	0.000973599	0.00682225	1.85134	2.09777	2.17601	1.35309	1.83814	1.96953
APEH	0	1e-20	0.000168723	1e-20	0.222739	0.000119374	1.85107	2.0152	1.60868	1.04837	1.68984	1.67533
PPP4R1	0	1e-20	5.53189e-05	0.0172109	0.838299	0.0339441	1.84966	2.02751	1.58551	1.00765	1.81007	1.7562
BG435723	0	1e-20	6.08508e-05	0.019933	N/A	N/A	1.84942	1.65806	2.17705	1.7527	N/A	N/A
DUSP16	0	1e-20	0.00395807	1e-20	N/A	N/A	1.84912	1.50742	1.49518	1	N/A	N/A
PGK1	0	1e-20	0.000456381	1e-20	0.709623	0.000119374	1.84886	2.10746	1.77644	1.33995	1.58095	1.66941
SEPX1	0	1e-20	0.00750954	1e-20	0.0243579	0.115137	1.84701	1.67174	1.84179	1.93028	1.33045	1.91615
KPTN	0	1e-20	0.364969	0.00987286	0.0226855	0.000119374	1.84657	1.43036	1.44097	2.1601	1.26751	1.53935
UBE2S	0	1e-20	0.000295956	0.000561827	0.000531597	0.261532	1.84651	2.9987	2.01179	1.09169	2.83951	2.17101
NLGN4X	0	1e-20	5.53189e-05	0.370062	0.0248955	0.00507342	1.84644	1.97955	1.57098	1	1	1.01083
PARP8	0	1e-20	0.470565	0.469791	0.0136125	0.000119374	1.84638	1.63471	1.78942	1.16412	1.03463	1.09997
EHD4	0	0.820846	0.000210212	0.000622494	0.000495759	0.199618	1.84511	1.3307	1.44056	-1.00675	1.38196	1.55767
ADORA2B	0	1e-20	0.00162361	0.417786	0.0111217	0.0917751	1.84465	2.01566	1.34314	2.12418	1.297	1.32048
KCTD5	0	1e-20	0.118969	0.0404278	0.000394218	0.600692	1.84456	1.69644	1.59123	1.07738	1.96632	2.02227
RAN	0	1e-20	6.63827e-05	0.152717	0.0502807	0.00126537	1.84406	1.85099	1.68807	1.13086	2.03169	1.80533
BATF2	0	1e-20	0.000539359	1e-20	N/A	N/A	1.84359	1.36139	1.45386	2.17543	N/A	N/A
KIAA0513	0	1e-20	0.60754	1e-20	0.113505	0.0416139	1.84314	1.58145	1.36692	1.04869	1.30058	1.64618
RPL22L1	0	1e-20	0.516009	1e-20	N/A	N/A	1.84258	1.63486	1.7797	2.00209	N/A	N/A
KRT9	0	0.0132945	5.53189e-05	1e-20	0.00035838	0.0410171	1.84248	1.52618	2.835	1.51107	1.45326	1.33396
AHCY	0	1e-20	5.53189e-05	4.2203e-05	0.000436029	0.532828	1.84214	1.91186	1.71765	1.78134	1.60386	1.84662
IFI30	0	1e-20	0.979786	1e-20	0.000459921	0.000262624	1.84166	2.1169	1.672	1.65989	1.69768	1.69495
DNMT1	0	1e-20	0.000575317	1e-20	0.00388842	0.0140384	1.84128	1.72988	1.44726	2.04553	1.68597	1.4095
AW874669	0	0.000236954	0.0402251	0.0144229	N/A	N/A	1.84059	1.33517	1.18028	2.53906	N/A	N/A
RHOF	0	1e-20	0.216449	0.00538352	0.0022339	0.000119374	1.84054	1.27908	1.4435	1	1.00885	1.10452
TMEM51	0	1e-20	0.342322	1e-20	0.000424083	0.000901277	1.84015	1.68503	1.51728	1.95463	1.59654	1.25564
ARL11	0	1e-20	6.08508e-05	1e-20	N/A	N/A	1.83973	1.89129	1.41808	1	N/A	N/A
NUDT5	0	1e-20	0.217387	1e-20	N/A	N/A	1.83858	1.75212	1.70998	1.86472	N/A	N/A
RTN4IP1	0	1e-20	0.000597444	1e-20	N/A	N/A	1.83849	1.41328	1.67934	1.69302	N/A	N/A
DOCK8	0	1e-20	5.53189e-05	1e-20	N/A	N/A	1.83569	2.17992	1.56665	1.00969	N/A	N/A
SLC25A15	0	1e-20	5.53189e-05	0.939447	0.660722	0.385872	1.83462	2.19444	1.52355	1	1.38258	1.10972
SNAP29	0	1e-20	5.53189e-05	1e-20	0.0482141	0.00403486	1.83411	1.51826	1.71869	1.10507	1.71372	2.88196
DNAJB1	0	0.000387489	5.53189e-05	0.797737	0.433276	0.000196968	1.83365	1.4374	1.44101	1.29658	2.19387	1.73747
EIF4E	0	1e-20	0.00102063	7.38552e-05	0.196422	0.0635729	1.83364	1.90916	1.98586	1.00115	2.61927	2.33888
MASTL	0	1e-20	0.123555	0.438969	N/A	N/A	1.83353	1.71261	1.63401	1.84788	N/A	N/A
ATG2A	0	1e-20	0.977527	0.0213785	0.00463505	0.0102543	1.83291	1.60575	1.66072	1.96247	1.90077	1.82373
LLPH	0	1e-20	0.00926039	1e-20	0.0921097	0.0033007	1.83237	1.48438	1.77484	1	1	1
SOLH	0	0.00561998	0.00683465	0.026638	0.00035838	0.525331	1.83221	1.36102	1.53132	1.41973	1.38491	1.22836
PTBP1	0	2.78769e-06	0.000212978	1e-20	0.00435432	0.304023	1.83118	1.50104	1.42015	1	8.42548	1.82541
ABCB6	0	1e-20	0.677065	0.464987	0.000412137	0.00655963	1.83055	1.9123	1.42855	1.44019	1.15556	1.31694
CUL4B	0	1.11508e-05	0.000367871	1e-20	0.0717776	0.000381998	1.82931	1.33807	1.25081	1.01709	1.94555	1.79855
C19orf22	0	1e-20	0.00825635	2.63769e-06	0.0184088	0.684565	1.82884	1.66322	1.4536	2.01091	4.37287	1.41641
AEN	0	1e-20	0.0399458	1e-20	0.161217	0.707228	1.82881	1.42371	1.47444	2.32947	1.00277	1.13554
IFIT5	0	1e-20	0.000105106	1e-20	0.000561462	0.000155187	1.82786	1.91011	1.73943	1.89841	1.3691	1.66281
USP32	0	1e-20	6.08508e-05	1e-20	0.000436029	0.000155187	1.82686	1.50372	1.51844	1	1.12503	1.63061
G6PD	0	1e-20	0.549292	0.00418865	0.706528	0.00358123	1.82655	1.87233	1.80381	1.72734	1.35625	1.58314
MAPK7	0	1e-20	5.53189e-05	0.000414117	0.641626	0.000119374	1.82609	1.33916	1.37256	2.10825	1.0743	1.37356
FAM100A	0	0.0785543	5.53189e-05	0.929721	N/A	N/A	1.82592	1.22145	1.15803	1	N/A	N/A
SS18	0	1e-20	5.53189e-05	0.0595854	0.266067	0.144843	1.82541	1.44561	1.43588	-1.01436	3.28449	2.34514
AI022821	0	0.00253401	8.85103e-05	0.222465	N/A	N/A	1.82429	1.23306	1.30565	2.73274	N/A	N/A
LIMK2	0	1e-20	0.000428722	1e-20	0.960262	0.013358	1.82375	1.87276	1.50628	1.05991	1.57017	3.07292
CYP4F2	0	0.00343165	5.53189e-05	0.468113	0.00888185	0.000662528	1.82359	1.47745	1.27262	2.36398	1.4071	1.11447
IL15	0	1e-20	0.896778	0.757312	0.00035838	0.000244718	1.82295	1.48631	1.55953	1.15852	1	1
TRIB2	0	1e-20	5.53189e-05	1e-20	0.0114562	0.0362302	1.82258	2.15012	1.34744	1.31503	2.3264	2.2908
FBXW11	0	1e-20	5.53189e-05	1e-20	0.947485	0.263149	1.82219	1.97603	1.77923	1.30996	2.52979	3.60785
NUDT21	0	1e-20	0.00011617	2.63769e-05	0.000436029	0.278513	1.82095	1.53053	1.54181	-1.06974	1.87722	2.21298
CASP14	0	0.298553	0.735565	1e-20	N/A	N/A	1.82072	1.37063	2.8553	1.91665	N/A	N/A
RAB24	0	1e-20	0.315337	0.000614581	N/A	N/A	1.82063	1.79751	1.46996	1.89574	N/A	N/A
MAPK1	0	1e-20	0.583142	2.63769e-06	0.0132063	0.000119374	1.82052	1.54772	1.40074	-1.00137	1.37811	1.58095
ITK	0	1e-20	7.74465e-05	1.58261e-05	0.429059	0.000525248	1.82045	1.63309	2.14884	1.91711	-1.00041	1.06896
AI741506	0	1e-20	0.013567	1e-20	N/A	N/A	1.8204	1.74952	1.41418	1.84167	N/A	N/A
AI719545	0	0.00677687	6.36168e-05	0.913199	N/A	N/A	1.82024	1.05012	1.07389	2.93964	N/A	N/A
AMDHD1	0	0.535468	0.00656636	0.469289	N/A	N/A	1.81728	1.02153	1.13081	2.93305	N/A	N/A
C7orf40	0	1e-20	5.53189e-05	2.63769e-06	N/A	N/A	1.81686	2.035	1.51036	1.78462	N/A	N/A
BC037197	0	2.23015e-05	0.000926592	1e-20	N/A	N/A	1.81509	1.86709	1.42841	1	N/A	N/A
PAFAH1B1	0	1e-20	0.00152957	0.006159	0.31191	0.0541423	1.81471	1.94464	1.47487	-1.13688	2.86285	2.59441
TMEM185A	0	1e-20	5.53189e-05	1e-20	N/A	N/A	1.81352	1.50925	1.49481	1.82158	N/A	N/A
LOC100128334	0	1e-20	0.00776124	1e-20	0.892086	0.000155187	1.81321	1.734	1.29763	2.29111	1.03238	1.00753
NRIP1	0	0.0158647	5.53189e-05	1e-20	0.00149922	0.00056106	1.81234	1.31781	1.30414	2.82881	1.58973	1.61965
FGG	0	1e-20	0.0256182	3.95653e-05	0.370493	0.13404	1.81172	2.07262	1.68449	1	1	1
TBC1D7	0	1e-20	5.53189e-05	1e-20	N/A	N/A	1.8107	1.83478	1.73834	-1.02505	N/A	N/A
ZNF259P1	0	1e-20	9.9574e-05	1e-20	0.850681	0.61251	1.81064	1.93065	1.80663	1	1.51015	1.47703
PAFAH1B3	0	1e-20	0.291025	0.00172769	0.000447975	0.000119374	1.81058	1.98124	1.40657	1.73366	1.32752	1.41708
AI188104	0	0.0332265	0.00580849	1e-20	N/A	N/A	1.80959	1.18996	1.28096	2.69724	N/A	N/A
IGHV4-31	0.000184026	0.00926349	0.000113404	0.271107	0.256863	0.118622	1.80886	2.76082	1.41854	1	2.32464	3.53794
DNM2	0	0.0011764	0.127848	1e-20	0.00238323	0.386845	1.80844	1.37246	1.26518	1.00533	1.2403	1
AI279536	0	1e-20	7.19146e-05	0.374135	N/A	N/A	1.80815	1.74643	2.20406	1.71361	N/A	N/A
TMX1	0	1e-20	0.00010234	1e-20	0.223211	0.912719	1.80813	1.50309	1.29325	1.21547	6.0098	3.36703
CNKSR3	0	1e-20	0.000113404	0.0218981	N/A	N/A	1.80753	1.82696	1.69156	1	N/A	N/A
MLX	0	1e-20	5.53189e-05	0.00190969	0.779913	0.00249493	1.80733	1.41544	1.30224	1	1.50129	1.42447
PNO1	0	1e-20	0.118789	3.16522e-05	0.229453	0.822806	1.80708	1.60357	1.65915	-1.10233	2.31428	1.59829
MPDU1	0	1e-20	0.000143829	1e-20	0.0305997	0.000119374	1.80528	1.93505	1.59144	1.01058	2.6795	2.01554
TRAPPC3	0	1e-20	0.760978	0.129199	0.0465596	0.65579	1.80526	1.77644	1.53491	1.09914	1.77984	1.51277
MRTO4	0	1e-20	0.653427	0.75192	0.000925815	0.0480542	1.80501	1.69948	1.9972	-1.02304	1.40114	1.93464
FAM82A1	0	1e-20	0.000882337	0.00788405	N/A	N/A	1.80452	1.65238	1.3082	1	N/A	N/A
CLPB	0	1e-20	5.53189e-05	0.000245305	0.000394218	0.178172	1.8038	1.35134	1.3388	1	1.00188	1.01539
RNF19B	0	1e-20	5.53189e-05	1e-20	0.213523	0.00201146	1.80206	1.88144	1.27176	1.93414	1.35383	2.03075
NRAS	0	0.000379126	5.53189e-05	1e-20	0.00118863	0.0724961	1.80195	1.35482	1.37898	-1.08639	1.67115	1.7207
PACRGL	0	1.11508e-05	0.00283233	0.378957	N/A	N/A	1.80188	1.39543	1.31573	1	N/A	N/A
LAPTM5	0	1e-20	0.00619019	0.0030096	0.00129614	0.0227587	1.79978	1.72061	1.89954	1.2268	2.55018	2.27804
DDA1	0	0.00129628	0.31404	0.0134047	0.0195496	0.0478154	1.79976	1.4064	1.52418	1.00926	1.90079	1.38176
BE676062	0	1.11508e-05	0.00851358	0.000944292	N/A	N/A	1.79784	1.16181	1.13404	2.59667	N/A	N/A
GPR110	0	1e-20	0.0269956	0.0124842	0.28373	0.0196968	1.79764	1.56893	1.15257	1	1	1
BEND3	0	0.000540812	0.00607955	1e-20	N/A	N/A	1.79683	1.05404	1.13996	3.01874	N/A	N/A
API5	0	0.201207	0.000235105	0.0932528	0.000465894	0.000119374	1.79661	1.95708	1.8495	-1.11028	1.34267	1.61299
TOMM40L	0	1e-20	0.375715	0.723227	N/A	N/A	1.7964	1.45429	1.42624	2.1645	N/A	N/A
SARS2	0	1e-20	0.00475466	3.95653e-05	0.54819	0.463448	1.79639	1.62475	1.39661	1.8545	1.02211	1.09718
FAM118B	0	1e-20	0.0264175	0.00465024	N/A	N/A	1.79623	1.67738	1.55576	-1.03129	N/A	N/A
COX4NB	0	1e-20	0.374398	0.288202	0.00035838	0.000125343	1.79591	1.5334	1.39881	1.57184	1.26227	1.40869
EIF2C2	0.101471	0.535471	0.0319162	0.0861996	0.983706	0.122037	1.79541	1.40643	1.23808	1.01679	-1.02733	1.17237
FAM119A	0	1e-20	0.00648338	1e-20	N/A	N/A	1.79502	1.82994	1.6983	1.11953	N/A	N/A
AA147933	0	0.00438225	5.53189e-05	0.0248206	N/A	N/A	1.79496	1.28716	-1.05973	2.62427	N/A	N/A
VARS	0	1e-20	0.487479	5.01161e-05	0.00035838	0.221314	1.79428	1.86965	1.55904	1.00237	1.41121	1.46103
NPR3	0	0.0131997	5.53189e-05	2.63769e-06	0.000567435	0.000119374	1.79261	1.56284	-1.01253	1.04924	1	1.02253
COBLL1	0	4.18153e-05	5.80849e-05	0.000377189	0.162209	0.000119374	1.79032	1.36873	1.03252	1	1.09057	1.84682
RNF126	0	1e-20	0.0720722	0.515602	0.755447	0.0886057	1.79011	1.47192	1.52495	1.92991	2.55168	1.62057
STK17B	0	0.00185939	5.53189e-05	1e-20	0.000370326	0.610988	1.7901	1.34492	1.63254	1	1	1.00023
NPM1	0	1e-20	0.000113404	1e-20	0.00035838	0.000119374	1.7901	1.9004	1.73191	1.01526	1.5151	1.86289
AP1G1	0	1e-20	0.00252254	1e-20	0.0343268	0.00451236	1.78934	1.60935	1.338	-1.03288	1.59627	1.54945
UBE3B	0	1e-20	0.228896	0.615758	0.000495759	0.210463	1.78927	1.70812	1.64105	1	1.01539	1.21675
ESRP1	0	1e-20	0.0250041	1e-20	0.00035838	0.000125343	1.78857	1.56258	1.5041	1.1884	2.43032	1.71309
ZC3H8	0	1e-20	0.0109974	1e-20	N/A	N/A	1.78807	1.55674	1.45014	2.07068	N/A	N/A
UBE2D1	0	1e-20	0.00196106	1e-20	0.600287	0.064313	1.78798	1.85628	1.72138	1	1.11204	1.41029
TRNT1	0	1e-20	0.0523538	0.00142435	N/A	N/A	1.78797	1.58346	1.39437	1	N/A	N/A
MRS2	0	1e-20	0.0167782	0.000567103	0.00035838	0.420807	1.78782	1.93359	1.55446	1	1.67417	1.73291
GCLM	0	1e-20	5.53189e-05	1e-20	0.0999761	0.000131312	1.78782	1.5521	1.52285	-1.18341	1.49859	2.21427
CXCL16	0	1e-20	0.13287	1e-20	N/A	N/A	1.78737	2.29885	1.95245	1.47045	N/A	N/A
RFC5	0	1e-20	0.283686	0.437136	0.00649863	0.0896264	1.78714	2.27555	1.67996	1.08503	1.05141	1.3007
STAM	0	1e-20	5.53189e-05	0.0335382	0.00035838	0.203146	1.7868	1.58556	1.64929	2.07025	1.66915	1.70233
DEDD2	0	1e-20	0.00139127	0.11604	N/A	N/A	1.78631	1.4444	1.56344	2.08289	N/A	N/A
SLC25A39	0	1e-20	0.0401588	2.63769e-06	N/A	N/A	1.78587	1.7358	1.42463	1.81856	N/A	N/A
COG8	0	1e-20	5.53189e-05	0.88645	0.00363159	0.000119374	1.78525	1.4402	1.53037	2.15417	1.82285	1.50745
BYSL	0	1e-20	6.36168e-05	0.879199	0.588651	0.221129	1.78522	1.38763	1.34145	2.46269	1.09202	1.07524
TRAF3IP3	0	0.000105932	0.00202744	0.051543	0.798811	0.0600573	1.7849	1.36378	2.23741	1	1	1.18951
KLRC2	0	0.0217942	0.000201914	0.784828	0.00035838	0.0123254	1.78432	1.20813	1.07306	2.67717	1	1
AI225238	0	1e-20	5.53189e-05	0.0387424	N/A	N/A	1.78378	1.79963	1.62795	1.89753	N/A	N/A
AP2S1	0	1e-20	0.0308126	0.000116058	0.112352	0.270753	1.7837	1.84948	1.8178	1.59454	1.85074	1.86517
PYGL	0	1e-20	5.53189e-05	1e-20	0.00035838	0.844306	1.78357	1.98529	1.51167	1.6938	1.79686	1.56343
CCDC137	0	1e-20	7.19146e-05	0.213107	N/A	N/A	1.78315	1.60103	1.21536	2.17709	N/A	N/A
HSPA6	0	0.0268482	5.53189e-05	0.359662	0.915243	0.000244718	1.78234	1.27183	1.26508	1.94733	1.31111	1.42
ANKRD5	0	1e-20	0.00480168	1e-20	0.00287899	0.682434	1.78176	1.30859	1.23301	1	1.02338	1.15132
TSTA3	0	1e-20	0.00021851	0.94018	0.0059073	0.105837	1.78174	2.1844	1.66864	1.49418	1.8042	1.5609
FLJ11235	0	0.00157504	5.53189e-05	0.988721	0.00035838	0.000119374	1.78171	1.09198	1.06358	2.48631	1	1
PTGFRN	0	1e-20	0.0224512	0.344421	N/A	N/A	1.78169	1.59913	1.44826	-1.0269	N/A	N/A
CLEC5A	0.00978404	0.314248	0.0142612	0.0462387	0.0152312	0.973821	1.78011	1.03864	1.04059	3.26863	-1.00435	1
UBR1	0	0.0015388	0.0490209	1e-20	N/A	N/A	1.7797	1.0958	1.21211	-1.24634	N/A	N/A
FANCD2	0	1e-20	5.53189e-05	0.0298665	N/A	N/A	1.77939	2.01504	1.66897	1	N/A	N/A
ACER3	0	1e-20	0.260458	0.00680787	N/A	N/A	1.77909	1.94608	1.90241	1.28969	N/A	N/A
RDH10	0	1e-20	0.266416	0.0159738	N/A	N/A	1.77898	2.39159	1.79719	1	N/A	N/A
ZFAND2A	0	1e-20	0.00243403	1e-20	N/A	N/A	1.77876	1.60858	1.75414	1.78294	N/A	N/A
EFHD2	0	1e-20	0.139888	1e-20	0.0188747	0.000435717	1.77848	2.09052	1.62066	1.42295	1.28745	1.55236
AI269471	0	1e-20	0.0105134	0.477342	N/A	N/A	1.77812	1.66484	1.41423	2.04568	N/A	N/A
C2orf49	0	2.78769e-06	0.180619	1e-20	0.000459921	0.00122359	1.77701	1.29803	1.48112	1	1.11565	1.33173
KRT24	0	2.23015e-05	0.00422913	0.00943237	0.465494	0.305718	1.77679	1.40753	1.10484	2.37751	1.01054	1.01951
DTYMK	0	1e-20	5.53189e-05	1e-20	0.00035838	0.000519279	1.77606	2.17649	1.6802	-1.01143	1.14903	1.16596
LOC728344	0	1e-20	0.0123278	1e-20	0.00317764	0.000119374	1.77554	1.81428	1.86787	1.16617	1.26344	1.46744
KLF3	0	0.00159735	0.000171489	0.032069	0.0390575	0.402471	1.77493	1.29984	1.44716	1.52698	1.92347	2.12847
SLC35B4	0	1e-20	0.0150108	1e-20	N/A	N/A	1.77487	1.64434	1.37807	1.21111	N/A	N/A
ARPC5L	0	1e-20	0.00021851	2.63769e-06	0.000394218	0.0123254	1.77439	1.66681	1.79284	1.50871	1.46657	1.49871
HSPA14	0	1e-20	5.53189e-05	0.0126398	0.0609485	0.0160738	1.77361	1.78434	1.5903	1.46529	1.82275	1.85062
MUC4	0	0.283349	0.000439785	1e-20	0.0124477	0.0581533	1.77242	1.36643	1.17885	1	1.16682	1.13744
SPINK7	0	0.0486452	0.0447862	1e-20	N/A	N/A	1.77185	1.45129	1.31572	2.15403	N/A	N/A
SLC25A16	0	1e-20	0.000177021	0.04703	0.182451	0.390605	1.77138	1.6278	1.43707	1.00593	1.0237	1.00007
TRAC	0	1e-20	0.00154063	1e-20	0.143	0.974454	1.77128	1.81828	1.92921	1.00485	1.77606	2.32806
C12orf52	0	3.90277e-05	0.00392764	1e-20	0.000436029	0.655258	1.77079	1.32681	1.48323	2.66579	1.38989	1.21596
MAPRE1	0	1e-20	0.00029319	1e-20	0.00035838	0.650084	1.76828	1.42577	1.56212	1.06721	1.96324	1.70835
LYPD1	0	1e-20	0.793201	1e-20	0.317501	0.115089	1.76785	2.06227	-1.09431	1.92003	1.01631	1
IL4I1	0	1e-20	0.00380871	0.000443131	0.201905	0.0521487	1.76778	1.83973	1.44159	1.01368	1	1
DGCR11	0	0.939044	0.000713614	1e-20	0.00518457	0.019279	1.76722	-1.00729	1.08023	3.65247	1.0057	-1.02052
CDC42SE2	0.00505232	0.673851	0.374343	0.0450253	N/A	N/A	1.76619	1.68789	1.38706	-1.02527	N/A	N/A
ZFYVE16	0	1e-20	0.00922719	0.836833	0.17115	0.0978334	1.76591	1.42514	1.50289	1	-1.16952	-1.08208
GGCT	0	1e-20	0.00196935	0.000113421	0.0403178	0.753468	1.76547	1.62915	1.93514	1.76547	1.68444	1.69
LOC645513	0.000111441	0.0553468	5.53189e-05	0.0108778	N/A	N/A	1.76469	1	1.025	-1.50426	N/A	N/A
LOC729680	0	8.64184e-05	0.963899	1e-20	N/A	N/A	1.76449	1.49295	1.45746	1.99008	N/A	N/A
EIF4E2	0	1e-20	0.0931902	1e-20	0.00169036	0.172228	1.76401	1.73502	1.72349	1.10322	1.72102	1.55165
MCTS1	0	1e-20	5.53189e-05	1e-20	0.014598	0.0808523	1.76371	1.79911	1.78551	1	1.23764	1.74251
LINS1	0	1.11508e-05	5.53189e-05	1e-20	0.000364353	0.000752059	1.76366	1.59479	1.2529	1.37346	-1.00523	-1.00449
GOT2	0	1e-20	0.709548	2.63769e-06	0.0196392	0.788116	1.76317	1.95145	1.6136	1.50974	1.77404	2.07585
BHLHE40	0	1e-20	0.248188	1e-20	0.310023	0.278686	1.7631	1.49866	1.73066	1.44929	4.38569	4.00251
AI652899	0	1e-20	0.0351469	1e-20	N/A	N/A	1.76277	1.71608	1.49574	1.87223	N/A	N/A
GLTP	0	0.00120707	5.53189e-05	1e-20	0.000376299	0.0766742	1.76277	1.52803	1.96142	1.73914	3.75959	2.53106
PPP1R2P4	0	1e-20	5.53189e-05	1e-20	0.346076	0.00319327	1.76218	1.9806	1.40574	1.84383	1.07817	1.02698
INVS	0	0.319238	0.13326	1e-20	0.159181	0.113191	1.76184	1.06193	1.16046	1	1	1.00952
AW880875	0	0.00994648	0.596595	1e-20	N/A	N/A	1.76155	1.53189	1.6675	2.05493	N/A	N/A
PCGF3	0	1e-20	0.09974	0.000113421	0.227237	0.151785	1.76155	1.35611	1.10761	-1.04471	1.00613	1.5461
DOCK2	0	1e-20	0.196595	1e-20	0.0365369	0.0184195	1.76064	1.51656	1.89656	1	1.12816	1.44581
UBE2J1	0	0.0369982	5.53189e-05	1e-20	0.00164258	0.000119374	1.76055	1.48561	1.63088	1.08954	1.14229	1.25021
ISOC2	0	0.000847458	0.000710848	1e-20	0.0580695	0.561412	1.7599	1.6113	1.63588	1.70073	1.3758	1.49309
C1orf212	0	1e-20	0.000318084	0.000258493	N/A	N/A	1.75916	1.67118	1.62296	1	N/A	N/A
LOC339400	0	0.0164028	0.000163191	1e-20	N/A	N/A	1.7591	1.0747	1.06687	3.17893	N/A	N/A
PSMC4	0	1e-20	0.155286	1e-20	0.000394218	0.0918169	1.75838	1.87527	1.68535	1.72908	1.41316	1.65004
YARS	0	1e-20	5.53189e-05	0.129007	0.00035838	0.000119374	1.75814	1.8532	1.69102	-1.02379	1.62317	1.53288
ITGB2	0	1e-20	0.043453	7.91306e-06	0.00263409	0.853175	1.75813	1.85146	2.0246	1.00802	1.37272	1.48622
CTSB	0	1e-20	0.142006	0.590167	0.00035838	0.209783	1.75788	2.06098	1.7205	1.17151	3.24022	2.24947
SLC2A5	0	1e-20	0.772296	0.00455001	0.188759	0.00213083	1.75787	1.37816	1.24803	1	1	1.00991
TAP1	0	1e-20	0.00493445	0.279547	0.690485	0.242109	1.75765	2.03668	1.56073	1.61702	1.64958	1.49126
ORMDL2	0	1e-20	0.0206229	1e-20	0.798226	0.000155187	1.75559	1.84644	1.82326	1.63499	1.36697	1.67654
SGK1	0	1e-20	5.53189e-05	0.00117377	0.959796	0.000405873	1.75548	2.17626	1.93482	1.26809	2.44811	2.49762
RGS18	0	1e-20	6.08508e-05	0.00137951	N/A	N/A	1.75508	1.84916	1.03901	2.04335	N/A	N/A
ZNF593	0	1e-20	5.53189e-05	0.00352659	0.0506929	0.728232	1.7542	2.04001	1.83289	1.32663	2.06453	1.75384
ZNF200	0	0.0237065	5.53189e-05	0.00908683	0.00035838	0.000298436	1.75395	1.21756	1.10476	1.0225	1	1
TDO2	0	4.18153e-05	0.123663	0.00326282	0.00035838	0.0173212	1.75358	1.84871	1.29866	1	1	1
BCKDK	0	1e-20	0.00440615	0.0864054	0.00312388	0.123433	1.75333	1.56479	1.66619	1.96955	1.34402	1.70179
AI936724	0	1e-20	0.0844582	0.177854	N/A	N/A	1.75331	1.42579	1.18944	2.15135	N/A	N/A
SLC38A5	0	1e-20	5.53189e-05	0.0724995	N/A	N/A	1.75216	1.74038	1.43373	1.00832	N/A	N/A
BTBD11	0	2.78769e-06	6.36168e-05	4.74784e-05	N/A	N/A	1.75106	1.47365	1.70019	2.16107	N/A	N/A
PTX3	0	1.39384e-05	0.0765946	1e-20	0.921276	0.288134	1.75057	1.90954	1.49635	1.54114	1.77081	2.33176
TNFRSF11A	0	0.0293683	5.53189e-05	0.0118511	0.0997551	0.753468	1.74977	1.28366	1.79859	1.36693	1	-1.00128
CXCL11	0	0.000197926	0.0184765	0.0194424	0.312782	0.000489435	1.74931	2.09975	1.82033	1.00609	1.30364	1.40066
AGPS	0	1e-20	0.65772	0.00264032	0.00035838	0.347236	1.74825	1.79049	1.58004	-1.01691	2.3906	2.66918
GNB5	0	1e-20	0.24763	0.977791	0.774639	0.000119374	1.74759	2.04624	1.57129	1	1.13691	1.20563
RHBDF2	0	1e-20	0.528379	0.00249261	0.966169	0.000119374	1.74721	1.76423	1.31093	2.07214	1.42471	1.3027
BAIAP2	0	0.00820417	0.00245893	0.102495	0.00903715	0.000453623	1.74721	1.30502	1.28239	1.01413	1.08337	1.13039
MNDA	0	1e-20	6.08508e-05	0.00600338	0.735259	0.121863	1.745	1.60286	2.02161	1.539	1.01202	2.18384
FRMD8	0	1e-20	5.53189e-05	0.0020785	0.0686836	0.000381998	1.74493	2.06763	1.97174	1	1.28831	1.00746
BF512556	0	1e-20	0.0632129	1e-20	N/A	N/A	1.74491	1.84492	1.2519	1.98437	N/A	N/A
JUNB	0	1e-20	5.53189e-05	0.182533	0.000436029	0.000119374	1.74487	2.00752	1.70536	1.50629	1.8412	2.04258
PATL1	0.000255366	0.0122129	0.000160425	0.0352395	N/A	N/A	1.74356	1.89113	1.31742	1	N/A	N/A
AW270158	0	1e-20	0.0041102	1e-20	N/A	N/A	1.7434	1.65501	1.66922	1.89316	N/A	N/A
RAD51	0	1e-20	0.56609	1e-20	0.274113	0.000119374	1.74285	2.02011	1.84233	1.02964	1.08867	1.43134
ATOX1	0	1e-20	0.00762018	0.27965	0.00035838	0.0343261	1.74222	1.9129	1.85265	1.49545	1.5176	1.95515
BF438002	0	0.000328947	0.0967445	0.0113473	N/A	N/A	1.74219	1.17043	1.03218	2.12721	N/A	N/A
AA227879	0	0.000822368	0.000580849	1e-20	N/A	N/A	1.74198	1.40456	1.24346	2.0604	N/A	N/A
MAP2	0	1e-20	5.53189e-05	1e-20	0.568457	0.00207712	1.74183	1.0262	1.72812	-1.05509	1.13566	1.06931
TST	0	1e-20	0.162986	1e-20	0.498501	0.000143249	1.74146	1.43762	1.64255	1.95476	1.33171	2.25383
CHCHD4	0	1e-20	7.19146e-05	0.0289328	N/A	N/A	1.7412	1.6539	1.47865	1.80414	N/A	N/A
SIK3	0.0306336	0.0120066	0.701353	0.0293364	0.517154	0.925295	1.74112	1.60789	1.46113	1	1.64537	1.31952
AK027199	0	1e-20	0.361805	1e-20	N/A	N/A	1.74092	1.32956	1.48927	2.44215	N/A	N/A
OSTM1	0	0.0141866	5.53189e-05	0.0357169	0.319753	0.000119374	1.74085	1.76463	1.47108	1.12775	-1.14009	1.28469
SRSF6	0	0.00487846	5.53189e-05	1e-20	0.0020129	0.000119374	1.73954	1.65528	1.24432	-1.04155	1	3.7302
FCGR1C	0	1e-20	0.0654063	0.00528065	0.0128121	0.0011639	1.73938	2.72524	1.19749	1.39419	1.17967	1.00244
AQP3	0	1e-20	5.53189e-05	0.0116691	0.00287899	0.379271	1.73928	1.92268	1.6761	1.04231	3.10703	1.53401
CTSL1	0	1e-20	0.334934	1e-20	0.395908	0.975546	1.73913	1.75002	1.85847	1.58006	1.85709	1.71887
STXBP5	0	0.0095116	0.00492892	0.00286453	N/A	N/A	1.73836	1.13481	1.44072	2.40348	N/A	N/A
BC024936	0	6.96922e-05	0.00490955	0.63401	N/A	N/A	1.73789	1.24916	1.36998	2.27146	N/A	N/A
PTPLA	0	1e-20	0.0190269	1e-20	0.814837	0.0373523	1.73764	1.76217	1.37878	1.00012	-1.09908	1.01161
AF125104	0	1e-20	0.0536593	1e-20	N/A	N/A	1.73761	1.18016	1.45671	2.54112	N/A	N/A
CISD2	0	1e-20	5.53189e-05	1e-20	N/A	N/A	1.73759	1.59953	1.79222	1.05825	N/A	N/A
LOC643008	0	5.57538e-06	0.000171489	0.893685	N/A	N/A	1.73745	1.3427	1.75376	2.07313	N/A	N/A
TOMM40	0	1e-20	0.306384	0.00103134	0.689918	0.0257968	1.73718	1.46714	1.43243	1.94408	1.61219	1.82189
FASTKD5	0	1e-20	0.00516402	1e-20	0.00428264	0.000125343	1.73714	1.33216	1.42881	2.11825	1.33109	2.16139
H16725	0	0.000170049	0.16446	1e-20	N/A	N/A	1.73687	1.16562	1.19752	2.63687	N/A	N/A
MYO5B	0	2.50892e-05	5.53189e-05	0.0278382	N/A	N/A	1.73643	1.40034	1.92076	1	N/A	N/A
CACNA2D3	0	1e-20	0.0811501	1e-20	0.0241847	0.00997971	1.73588	1.2526	1.10543	2.34286	1.04482	1.01654
RGS14	0	1e-20	0.205609	0.0812724	0.715088	0.868622	1.7355	1.84571	1.57729	1.00947	1.27109	1.27287
MCART1	0	1e-20	5.53189e-05	0.802622	N/A	N/A	1.7349	1.31086	1.17681	1.05111	N/A	N/A
EIF6	0	1e-20	0.0071472	0.515001	0.00035838	0.000119374	1.73484	1.79025	1.79643	1.58044	1.63942	1.68758
KIFC1	0	1e-20	5.53189e-05	0.110013	0.304856	0.0829772	1.73467	1.33799	1.30736	1.95594	1.43132	1.16244
PSMG1	0	1e-20	0.424072	5.53914e-05	0.00035838	0.000119374	1.73442	1.78945	1.5657	1.41334	1.20341	1.33121
PHF23	0	1e-20	0.00389998	1e-20	N/A	N/A	1.73433	1.60459	1.53573	1.08121	N/A	N/A
CCNF	0	1e-20	5.53189e-05	1e-20	0.170243	0.00445864	1.73432	1.54501	1.28242	1.00004	1.22058	1.30555
PLK3	0	1e-20	5.53189e-05	1e-20	0.24303	0.432906	1.73432	1.47959	1.51266	1.00011	1.51359	1.83079
ACOX1	0	0.171825	0.000821486	1e-20	0.00237725	0.0300286	1.73329	1.01913	1.32067	1	1.11769	1.84762
GPR65	0	1e-20	5.53189e-05	1e-20	0.0138574	0.00457801	1.73307	1.70245	1.22349	1.98152	1	1
SHMT2	0	1e-20	0.0631133	1e-20	0.231609	0.00028053	1.73264	1.83498	1.43634	1.50753	1.98931	1.89349
SPTY2D1	0	1e-20	5.53189e-05	1e-20	N/A	N/A	1.73255	1.24979	1.28455	1.2513	N/A	N/A
RBM47	0	1e-20	0.369398	0.00958799	0.000453948	0.000119374	1.73246	1.73689	1.72559	1	1.46889	1.65044
HELLS	0	0.000532449	0.0233501	1e-20	0.0535539	0.000155187	1.73217	2.56805	2.3637	1	1	1.25067
MAPK6	0	1e-20	0.125859	0.802722	0.00117668	0.185765	1.73191	1.79007	1.77353	1.68008	1.89011	1.7464
AI055865	0	1e-20	0.155988	1e-20	N/A	N/A	1.73113	1.20063	1.05677	2.75184	N/A	N/A
CRIPT	0	2.78769e-06	0.0353377	2.63769e-05	0.00035838	0.000125343	1.73071	1.62751	1.8528	1.55268	-1.15883	1.18684
MIAT	0	0.066676	0.738607	0.00659949	N/A	N/A	1.73045	1.19133	2.06538	1	N/A	N/A
LEO1	0	1e-20	0.0142916	1e-20	N/A	N/A	1.73009	1.62167	1.50869	1.90036	N/A	N/A
TOP1	0	1.11508e-05	0.0669387	0.423668	0.0174471	0.000119374	1.72969	1.82866	1.58156	1.47758	2.27745	2.33958
PDE8A	0	1e-20	0.433736	0.117994	0.600854	0.000119374	1.72943	1.87148	1.19614	1	1.85543	1.34242
SNHG12	0	1e-20	0.000235105	1e-20	N/A	N/A	1.72877	1.77056	1.2072	1.09627	N/A	N/A
C6orf192	0	1e-20	9.9574e-05	1e-20	N/A	N/A	1.72869	2.22457	1.64089	1.41489	N/A	N/A
AW503390	0	1e-20	5.53189e-05	0.0285952	0.058858	0.0847618	1.72854	1.57715	1.61141	2.10075	1.04185	1.16219
GBP4	0	1e-20	5.53189e-05	0.0601525	N/A	N/A	1.72847	1.69631	1.234	1.1901	N/A	N/A
MTG1	0	1e-20	0.000569785	0.000234754	0.736734	0.000131312	1.72846	1.59768	1.35735	1.89732	1.31458	1.46339
SLC25A33	0	1e-20	5.53189e-05	0.47548	N/A	N/A	1.728	1.79551	1.98903	1.41168	N/A	N/A
CYB561D2	0	1e-20	5.53189e-05	1e-20	0.0341178	0.0537305	1.72791	1.54013	1.72319	1.94433	1.16167	1.80441
MARK1	0	1e-20	5.53189e-05	1e-20	0.0444391	0.0280411	1.72782	1.31755	1.21692	-1.01788	1.06931	1.06073
SCAPER	0	1e-20	0.37176	0.97447	0.00132601	0.0091023	1.72715	1.66086	1.27829	2.04718	3.14132	2.45633
SAMD8	0	1e-20	0.414275	0.10834	N/A	N/A	1.72694	1.66054	1.29236	2.06155	N/A	N/A
FAM169A	0	1e-20	5.53189e-05	2.63769e-06	0.0173516	0.000119374	1.7269	2.22528	1.80163	1	1	1
AK2	0	1e-20	0.108915	0.0017356	0.429584	0.000155187	1.72636	1.78516	1.54686	-1.00167	1.79178	1.98141
FBXL19	0	1e-20	0.000127234	0.000648871	N/A	N/A	1.72588	1.4811	1.40913	1.9573	N/A	N/A
AGFG1	0	1e-20	0.805878	0.0356985	0.848489	0.000119374	1.72564	1.67439	1.7177	1	1.48695	1.82969
GAPVD1	0	0.00180085	0.00127787	1e-20	0.00035838	0.000119374	1.72505	1.24488	1.35388	1.00109	1.92156	2.01957
CAPRIN1	0	1e-20	0.000304254	0.0299087	0.814837	0.000119374	1.72459	1.7888	1.19675	1	1.59076	1.41536
SLC47A2	0	1.95138e-05	0.00934613	0.00145337	N/A	N/A	1.72408	1.62504	1.13191	2.06657	N/A	N/A
ODZ2	0	1e-20	6.36168e-05	0.00388531	N/A	N/A	1.72363	1.62314	1.23725	2.06615	N/A	N/A
NUDT15	0	1e-20	0.00463849	0.0250422	0.00035838	0.566886	1.7231	1.81715	1.7204	1.59565	1.75703	1.78161
SH2D3A	0	2.78769e-06	5.53189e-05	1e-20	0.266432	0.000119374	1.72276	1.30912	1.28817	-1.41877	1.34576	1.16079
OTUB1	0	1e-20	5.53189e-05	0.856993	0.0014813	0.844222	1.7226	1.6448	1.52474	1.25975	1.89745	1.54597
ICAM1	0	1e-20	0.922518	0.423304	0.278228	0.00741316	1.72225	2.05688	1.32846	1	1.21348	1.15855
RRP12	0	1e-20	0.0130746	0.000345537	0.0675845	0.0669691	1.72223	1.57461	1.41294	1	1.27226	1.35286
CD69	0	1e-20	0.000539359	0.00182792	0.00035838	0.000119374	1.72178	1.54521	1.89752	1.7556	1	1.18316
COMMD2	0	1e-20	6.36168e-05	0.349008	N/A	N/A	1.72165	1.39216	1.60113	1.99414	N/A	N/A
NPRL3	0	0.0076773	0.589722	0.0838494	0.000406164	0.000125343	1.721	1.65682	1.62948	1.01222	1.85478	1.29347
SLURP1	0	0.228231	0.468706	1e-20	0.552861	0.000155187	1.72042	1.12318	1.98096	2.91912	-1.02271	1.35102
C10orf46	0	0.000200714	0.098487	2.63769e-06	N/A	N/A	1.72037	2.04907	1.38528	1.14444	N/A	N/A
TLR8	0	1e-20	0.00480721	0.274523	0.00737666	0.309592	1.71982	2.90462	1.55938	1	1	1
UEVLD	0	0.0018566	0.00266084	0.139027	0.277667	0.00361705	1.71966	1.37855	1.48571	1.07669	1.68636	1.61314
IL10RA	0	1e-20	8.02124e-05	1e-20	0.0337355	0.0380029	1.71944	1.57363	2.07461	1.72555	1.09661	1.43289
BE892293	0	2.78769e-06	0.0029236	0.36216	N/A	N/A	1.7192	1.42228	1.07894	2.37792	N/A	N/A
GEMIN6	0	1e-20	0.429457	1e-20	0.648746	0.245661	1.71897	1.58515	1.47184	1.87582	1.156	1.38295
CIAO1	0	1e-20	0.154166	0.179503	0.83674	0.0510087	1.71777	1.732	1.50648	-1.01023	1.33124	1.56623
TCF19	0	1e-20	0.000171489	0.294809	N/A	N/A	1.71712	1.45734	1.45503	1.90168	N/A	N/A
POLR3B	0	1e-20	5.53189e-05	1e-20	0.0333831	0.732482	1.717	1.51088	1.5333	-1.0204	1.01329	1.33624
FAM3D	0	1e-20	8.85103e-05	1e-20	N/A	N/A	1.71614	1.9411	1.18469	1.5415	N/A	N/A
ANAPC7	0	4.18153e-05	0.00011617	1e-20	N/A	N/A	1.71601	1.55401	1.23436	1.39501	N/A	N/A
SEMA4A	0	1e-20	0.471068	0.0103345	0.0182654	0.158314	1.71586	1.60373	1.54894	-1.07393	1.35594	1.48402
ATP6V1C2	0	1e-20	0.176998	1e-20	N/A	N/A	1.71558	2.4815	1.32589	1.69464	N/A	N/A
C10orf2	0	1e-20	5.53189e-05	0.309662	0.00385856	0.076907	1.71521	1.43976	1.3034	2.17437	1.08954	1.00158
C14orf143	0	1e-20	0.000124468	1e-20	0.00677936	0.00170706	1.71509	1.55177	1.47932	1	1.05732	1.27655
AA894564	0	1e-20	0.741412	1e-20	N/A	N/A	1.71504	1.15998	1.07929	2.52777	N/A	N/A
CDK2AP2	0	1e-20	5.53189e-05	0.00220511	0.00317166	0.00802196	1.71502	1.56298	1.51266	1.83678	1.52383	1.4728
YWHAZ	0	1e-20	0.00149084	1e-20	0.0375105	0.00114003	1.71406	1.55436	1.39716	1.04573	2.74402	1.91021
PPAN	0	1e-20	0.477552	1e-20	0.00035838	0.786726	1.71333	1.42452	1.34962	2.14793	1.42071	1.12731
STAT2	0	1e-20	0.710682	1e-20	0.0138454	0.000119374	1.71202	1.9282	1.32257	1	1.71261	3.85618
LOC643988	0	1e-20	0.086126	4.48407e-05	N/A	N/A	1.71191	1.5686	1.54107	1.72995	N/A	N/A
PSMD1	0	1e-20	0.237465	0.627701	0.766223	0.036457	1.71167	1.45396	1.48039	1.93139	1.89817	1.60786
VPS37B	0	1e-20	0.00183106	0.00941127	0.103046	0.000817715	1.71144	1.33279	1.25491	2.14189	1.59593	1.5106
TMEM30B	0	1e-20	0.0308126	0.0619276	0.00035838	0.0257968	1.71136	1.63305	1.73469	1	1.76029	2.02408
SENP5	0	1e-20	0.0497981	1e-20	0.673617	0.356142	1.71136	1.37914	1.30753	1.01003	1	1
KIAA0020	0	1e-20	0.151519	0.0155465	0.561558	0.35841	1.71124	1.58677	1.43918	-1.03219	1.75461	1.82151
SLC36A4	0	1e-20	0.386292	0.17385	N/A	N/A	1.71065	1.41015	1.54779	2.13324	N/A	N/A
C22orf27	0.000217019	0.0373439	0.0431626	0.0776139	N/A	N/A	1.71064	1.13871	1.74445	2.27923	N/A	N/A
PHLDB3	0	0.000802855	0.199458	0.132201	N/A	N/A	1.71014	1.47434	1.38524	1.00159	N/A	N/A
ZNF589	0	1e-20	0.00271339	0.979162	0.278856	0.399123	1.71001	1.44389	1.52975	-1.13569	1.02091	1.32342
AP1M2	0	1e-20	0.00234829	1e-20	0.157962	0.0161514	1.70935	1.49287	1.47437	2.0939	1.09802	1.19799
CCNYL1	0	1e-20	0.653427	0.0960435	N/A	N/A	1.7083	1.81174	1.57664	1.71853	N/A	N/A
ZNF259	0	1e-20	8.02124e-05	0.00560245	0.60258	0.0266384	1.70723	1.84246	1.5871	1.72653	1.20501	1.28374
KCNK10	0	1e-20	0.0231759	1e-20	0.0809103	0.681557	1.70677	1.9587	1.37416	1	1	1.00688
IL15RA	0	1e-20	5.53189e-05	0.27073	0.000459921	0.502656	1.70651	1.68473	1.34463	1.82961	1.02523	-1.00265
MECOM	0	1e-20	5.53189e-05	0.00552068	0.464371	0.0341113	1.70587	2.25637	1.2869	1	1.45008	1.21308
SUSD1	0	1e-20	0.904439	1e-20	N/A	N/A	1.70572	1.26709	1.1849	2.64823	N/A	N/A
DCAF13	0	1e-20	0.17161	1e-20	0.0994744	0.0010684	1.7057	1.78135	1.74363	1	1	1
MARS	0	1e-20	0.0109974	1e-20	0.00726914	0.0516354	1.70523	1.73255	1.35158	1.86345	1.46555	1.48927
ATXN3	0.000184026	0.0119062	0.00662167	0.00203893	0.722626	0.0324699	1.70412	1.58027	1.5881	1	1.6363	1.17373
SLA	0	1e-20	0.000406594	1e-20	0.0261379	0.000119374	1.70404	1.66506	1.48509	-1.05317	1.28272	1.16421
SAAL1	0	1e-20	0.000226808	0.00173824	N/A	N/A	1.70372	1.8826	1.4808	1.60478	N/A	N/A
ASAP1	0	0.284938	0.000602976	1e-20	0.0593298	0.000119374	1.70371	1.2589	1.13723	1.00849	1.11139	1.0319
CEP76	0	2.78769e-06	0.14137	0.00213916	0.798453	0.000119374	1.70368	1.36023	1.59557	1.91137	1.13029	1.64913
THY1	0	1e-20	0.367768	1e-20	0.683628	0.00663125	1.7027	1.88151	1.25772	1.36594	3.30747	1.78746
ZNF598	0	1e-20	0.637636	7.91306e-06	N/A	N/A	1.70125	1.60572	1.46738	1	N/A	N/A
MRRF	0	1e-20	6.08508e-05	0.0779779	N/A	N/A	1.69987	1.88552	1.45016	1.60597	N/A	N/A
BCL2L13	0	1e-20	0.000127234	5.53914e-05	0.00420499	0.000119374	1.69958	1.54292	1.57999	1.00142	-1.41979	-1.32046
RGS19	0	1e-20	0.00133872	0.00403039	0.000406164	0.000119374	1.69939	1.35267	1.36028	2.14916	1.24268	1.50422
SILV	0	1e-20	0.000110638	1e-20	0.00661809	0.000119374	1.69928	2.25154	1.04921	1.51218	1.38483	1.1411
AA687916	0	0.000150535	5.53189e-05	1e-20	N/A	N/A	1.69812	1.15332	1.3998	2.25918	N/A	N/A
UBE2CBP	0	1e-20	0.00199701	0.0370041	N/A	N/A	1.69752	1.22435	1.22304	1	N/A	N/A
CD58	0	1e-20	5.53189e-05	0.0091686	0.000364353	0.504357	1.697	1.36438	1.52098	1.14617	1.37958	1.25915
ALDH3A1	0	1e-20	0.000968081	0.00218401	0.483526	0.0220485	1.69666	1.77782	1.2619	1.75846	1.7561	1.25868
TSN	0	1e-20	5.53189e-05	0.00598491	0.0229722	0.000781903	1.69664	1.30492	1.36395	1.00144	2.18243	1.7755
LCP1	0	1e-20	5.53189e-05	1e-20	0.165165	0.146085	1.69483	1.63094	1.79	1.57297	1.42609	1.72454
TUSC3	0	1e-20	0.00011617	1e-20	0.027649	0.0886475	1.69475	1.67298	1.38587	-1.02564	1.01423	1.61348
NPEPL1	0	0.000370763	0.0071472	0.0984939	0.729817	0.00163543	1.69404	1.53953	1.59946	1.02015	1.17181	1.08602
SEMA4B	0	1e-20	6.36168e-05	0.0226867	N/A	N/A	1.69334	1.65589	1.31044	1.79138	N/A	N/A
PPP6R1	0	1e-20	0.00502019	0.323436	0.0487935	0.000119374	1.69286	1.32743	1.45896	2.10694	1.5844	1.68748
ITGA4	0	1e-20	0.000127234	0.00617219	0.212896	0.307097	1.69281	2.01	1.39196	1	1.0172	1.1262
ARL5A	0	2.78769e-06	0.219279	1e-20	0.0207144	0.0850961	1.69193	1.23765	1.80358	1.79802	2.11948	1.34638
AGPAT5	0	1e-20	0.00275765	0.010411	0.000436029	0.0418408	1.69146	1.59689	1.55068	1.13481	1.80726	1.7492
MYC	0	1e-20	0.00010234	1e-20	0.00035838	0.324818	1.69099	1.60757	1.35099	1	2.1503	1.64848
NDUFAF2	0	1e-20	0.382475	0.31504	N/A	N/A	1.69077	1.59322	1.5523	1.7039	N/A	N/A
CREM	0	1e-20	0.000652763	1e-20	0.000615219	0.857628	1.69039	2.19125	1.70092	1	1.29975	1.44253
LOC401233	0.0115629	0.0303775	0.479197	0.00304653	N/A	N/A	1.69039	1.14721	1.49133	2.30179	N/A	N/A
KCNJ18	0.00190398	0.00361563	0.402257	0.82611	0.00470673	0.455223	1.69039	1.58663	2.01776	1.00365	1.01353	1.84571
CD1B	0	2.50892e-05	5.53189e-05	0.567857	0.00035838	0.00051331	1.69027	1.53018	1.70997	1.79863	1.0248	1.00104
AW589793	0	0.132424	0.118737	3.95653e-05	N/A	N/A	1.69003	1.17693	1.22381	2.79212	N/A	N/A
SNHG9	0	0.0163275	5.53189e-05	0.143234	N/A	N/A	1.68905	1.26063	1.17034	2.18492	N/A	N/A
CDC7	0	1e-20	0.509656	1e-20	0.0667961	0.000131312	1.6889	1.62117	1.33483	1.7497	1.02091	-1.02085
AOAH	0	1e-20	0.00698401	0.160854	0.0249433	0.387215	1.6884	1.80497	1.10301	1.56631	1.00584	1
CCT2	0	1e-20	0.00760082	1e-20	0.140073	0.0319506	1.68829	1.70376	1.54562	1.27743	3.14557	1.90703
C5orf35	0	5.01784e-05	0.000998506	2.63769e-06	N/A	N/A	1.68749	1.5406	1.29974	1	N/A	N/A
MARCH5	0	1e-20	0.00510594	1e-20	0.0312627	0.000119374	1.68743	1.72561	1.61339	-1.10445	1.75614	2.46943
MINA	0	1e-20	0.128713	2.63769e-06	0.125642	0.000143249	1.68639	1.36617	1.52201	-1.00078	1.76419	1.72661
PIGW	0	1e-20	0.0238701	1e-20	N/A	N/A	1.68553	1.61516	1.73393	1.61361	N/A	N/A
GIYD1	0	1e-20	0.437503	0.000453682	0.021013	0.100286	1.68536	1.84462	1.55138	1.12717	1.43733	1.51854
TRIM5	0	1e-20	0.00466338	0.504877	0.000412137	0.63555	1.68518	1.45339	1.34597	1	1.41794	1.39854
HDAC8	0	0.00731769	0.000885103	1e-20	N/A	N/A	1.68436	1.28081	1.30862	1.01261	N/A	N/A
HPCAL1	0	1e-20	0.010068	1e-20	0.00035838	0.612391	1.68432	1.4846	1.3891	1.2792	1.18244	1.38059
FAM89A	0	1e-20	5.53189e-05	0.143751	N/A	N/A	1.68383	1.53503	1.30673	2.17561	N/A	N/A
MRPL13	0	1e-20	0.581576	1e-20	0.000860112	0.989686	1.68344	1.83734	1.62946	1.47616	2.12473	1.76792
CKAP2	0	1e-20	5.53189e-05	0.0804706	0.000746625	0.748645	1.68321	1.45958	1.32658	1.01906	1.53455	1.59128
GRN	0	1e-20	0.000177021	0.892939	0.017931	0.0184255	1.68215	1.62488	1.43517	1.87486	1.60716	1.5668
TSPAN5	0	0.263412	0.00915251	1e-20	0.0600406	0.0623015	1.68212	1.10929	1.36467	1.07978	1.86491	1.56879
GBA2	0	1e-20	0.000746805	1e-20	N/A	N/A	1.68196	1.66459	1.41867	1.50766	N/A	N/A
C1QBP	0	1e-20	0.00168999	1e-20	0.0715924	0.164295	1.68182	1.8795	1.81906	1.39568	1.73076	1.79443
PTS	0	1e-20	5.53189e-05	1e-20	0.692074	0.000143249	1.6813	1.80564	1.61173	1.57518	1.51417	1.62573
ORC6L	0	1e-20	0.0801931	1e-20	0.130462	0.168127	1.68106	1.51017	1.40747	1.7185	1.06795	1.17596
TDP2	0	1e-20	0.0134757	1e-20	0.818415	0.000155187	1.68078	1.54773	1.58379	1.72561	1.82257	1.94375
AASDHPPT	0	0.0215349	5.53189e-05	0.000910002	0.90433	0.000179062	1.68058	1.1543	1.19428	1	3.3904	2.64319
APOL4	0	1e-20	0.00635338	4.2203e-05	N/A	N/A	1.67987	1.49357	1.49917	1	N/A	N/A
LY6D	0	1e-20	0.171306	0.243435	0.00695257	0.247016	1.67984	1.78879	1.64385	1.59528	2.18588	1.48668
SLC23A1	0	0.0365968	5.53189e-05	1e-20	N/A	N/A	1.67969	1.12337	1.13724	2.47442	N/A	N/A
SLC24A3	0	1e-20	0.169281	0.0816048	0.00041811	0.842342	1.67962	1.68015	1.70585	1.56583	1.2791	2.01015
ALDH7A1	0	1e-20	0.00658018	1e-20	0.0026759	0.275331	1.67943	1.79578	1.28884	-1.20556	1.86823	1.87711
C1QC	0	1e-20	6.63827e-05	1e-20	N/A	N/A	1.67941	1.6144	1.528	1.80266	N/A	N/A
MID1IP1	0	1e-20	0.00011617	7.91306e-06	0.975493	0.0298138	1.67924	1.50005	1.58756	1.87162	1.31834	1.32463
CD52	0	1e-20	0.00021851	1e-20	0.000370326	0.00795631	1.67873	1.76927	2.1647	1.19566	1.39195	1.9418
FKBP1A	0	1e-20	0.0400758	0.0773686	0.0151117	0.000817715	1.67829	1.79849	1.82818	-1.00436	1.77775	1.48089
TARP	0	0.00776093	0.00161255	1e-20	0.000806355	0.191136	1.67813	1.28971	1.14258	1	1.03743	1
ZNF655	0	0.764371	0.000622338	0.846582	N/A	N/A	1.67812	1.92451	1.71844	-1.00176	N/A	N/A
FARSA	0	1e-20	0.000240637	0.713877	0.0353363	0.420479	1.67806	1.73691	1.43038	1.75028	1.50654	1.65761
TTC12	0	1.11508e-05	0.545071	1e-20	0.08275	0.000131312	1.67722	1.54571	1.30145	1	1	1.04632
SNX13	0.000590421	0.278053	5.53189e-05	0.0371518	0.51102	0.93241	1.67692	1.26696	1.1526	1	1.24489	1.14993
NUP37	0	1e-20	7.74465e-05	1e-20	0.000364353	0.27757	1.67677	1.59931	1.46307	1.72383	1.34583	1.77962
CD86	0	1e-20	0.482104	0.00181209	0.260489	0.0100155	1.6763	2.12374	1.53626	1.25531	1.02701	1.00282
DGAT1	0	1e-20	5.53189e-05	1e-20	0.30301	0.0014504	1.67575	1.68962	1.43518	1.70352	1.25406	1.07586
SDR42E1	0	1e-20	0.274556	1e-20	N/A	N/A	1.67509	1.27072	1.36397	2.29646	N/A	N/A
BOLA2B	0	1e-20	0.175311	0.166976	0.00952097	0.816593	1.67496	1.98145	1.61302	1.40674	1.50864	1.69981
MRPS7	0	1e-20	0.000179786	0.0761289	0.0040258	0.0018503	1.67459	1.82717	1.6673	1.38351	1.54431	1.95799
GARS	0	1e-20	5.53189e-05	0.00312566	0.00035838	0.000119374	1.67389	1.65768	1.54584	1.63519	1.84007	1.88996
GPATCH4	0	1e-20	6.36168e-05	0.0342161	0.0578545	0.0050197	1.67377	1.63207	1.54187	-1.00636	1	1
BATF3	0	1e-20	0.475181	0.641884	0.0237248	0.29495	1.67334	1.20228	1.41071	2.19211	1.01143	1.13712
ATG7	0	1e-20	0.976097	1e-20	0.00035838	0.548609	1.67309	1.32944	1.28196	-1.3337	1.02496	1.08651
MTHFD2	0	1e-20	5.53189e-05	0.0194292	0.817889	0.000119374	1.6728	1.71297	1.60376	1.67722	1.5777	1.47049
CYBA	0	1e-20	0.457283	0.00975944	0.0117489	0.000125343	1.67166	1.57981	1.60674	1	1.63543	1.56944
TXNRD1	0	1e-20	0.00265531	1e-20	0.349337	0.868318	1.67157	1.74908	1.43008	1	1.99793	1.95689
TMC8	0	0.000195138	0.185194	1e-20	N/A	N/A	1.67154	1.26617	1.59375	-1.00063	N/A	N/A
SLC7A8	0	1e-20	5.53189e-05	0.0675934	0.000991518	0.00467351	1.67149	1.98319	2.17331	1.02321	1.1726	1.09207
DNAJB6	0	1e-20	0.0104608	0.0591871	0.0155059	0.000119374	1.66985	2.08958	1.77879	1.45683	2.9625	2.13444
MOSPD1	0	1e-20	0.821538	0.0600628	0.00035838	0.219858	1.66956	1.40612	1.67492	1.41439	-1.14296	1.68007
SURF4	0	1e-20	5.53189e-05	0.000374552	N/A	N/A	1.6689	1.86794	1.64473	-1.02763	N/A	N/A
PDE12	0	1e-20	5.53189e-05	1e-20	0.00133795	0.0120568	1.66888	1.71198	1.60573	1	1	1
FAM72A	0	1e-20	0.00276318	1e-20	N/A	N/A	1.66876	1.83265	1.24212	1.68729	N/A	N/A
RANBP10	0	1e-20	0.0423107	0.00114476	0.0792378	0.000119374	1.6679	1.63717	1.25059	1	1.1642	1.41788
SMPD1	0	1e-20	0.00422636	1e-20	0.000615219	0.324472	1.66775	1.61973	1.9142	1	1.38116	1.64241
STAU2	0	1e-20	0.000121702	0.000448407	0.00755585	0.668199	1.66722	1.63365	1.38387	-1.16185	1.19059	1.37213
SLC1A1	0	3.06646e-05	5.53189e-05	1e-20	0.768928	0.00402292	1.66673	1.50027	1.41817	1	1.23025	1.24814
WDR36	0	0.0184768	0.745685	1e-20	N/A	N/A	1.66665	1.30782	1.03144	1.12181	N/A	N/A
REEP1	0	0.0334383	5.53189e-05	0.00104189	0.75276	0.00168915	1.66643	1.17459	1.31275	1.09616	1.1061	1.08396
MTFR1	0	1e-20	0.0118078	3.95653e-05	0.000436029	0.010881	1.66533	1.67141	1.46295	1.12003	1.89048	1.45798
AA329676	0	0.313866	5.53189e-05	0.0113948	N/A	N/A	1.66444	1.09162	1.7926	2.27825	N/A	N/A
CSTF2	0	1e-20	0.297682	0.00159844	0.0122745	0.324394	1.66438	1.63831	1.4135	1.85288	1.29669	1.3341
CLDN17	0	1e-20	5.80849e-05	0.801084	0.514198	0.0509968	1.66437	2.95339	1.20356	1.35556	1.42598	1.25129
IL20	0	1e-20	0.000605742	0.0358198	N/A	N/A	1.66381	1.96746	1.53318	1.4664	N/A	N/A
BDKRB2	0	1e-20	0.000381701	0.374174	0.000567435	0.00459592	1.66352	1.50219	1.27622	2.07179	1.16965	1.31101
MRPL15	0	1e-20	5.53189e-05	0.817746	0.819956	0.792288	1.66345	1.58643	1.67828	1.68578	1.42964	1.54421
LOC729580	0.000369294	0.000139384	0.850752	0.748486	0.0226437	0.553569	1.66323	1.29166	1.38497	1.27061	1.03536	1.14674
IRAK1	0	1e-20	5.53189e-05	0.136619	0.960238	0.00365883	1.66323	1.56507	1.51408	1.32895	1.25331	1.47366
ENAH	0	1e-20	5.53189e-05	1e-20	0.50052	0.0295273	1.66227	2.13414	1.94581	1.20707	1.19707	1.35621
LPXN	0	1e-20	0.0145184	6.06668e-05	0.000388245	0.000119374	1.66209	2.66569	1.65006	1.07861	1.88892	1.23702
OR7E37P	0	1e-20	6.36168e-05	0.422273	0.781729	0.00239346	1.66195	1.88014	1.4284	1.50512	1.0797	1.68229
CCDC51	0	1e-20	0.0275212	0.137635	0.106803	0.0243046	1.66168	1.40108	1.26191	2.13579	1.00395	1.19728
BE044272	0	1e-20	0.781294	1e-20	N/A	N/A	1.66153	1.26826	1.34144	2.2087	N/A	N/A
THOP1	0	1e-20	0.00175638	1e-20	0.590748	0.0114062	1.66095	1.48875	1.45826	1	1	1.20561
RRP15	0	1e-20	0.0931322	0.000896814	0.00035838	0.000447654	1.66088	1.58045	1.71163	1.64147	1.28816	1.76893
FH	0	1e-20	5.53189e-05	1e-20	0.146518	0.000119374	1.66019	1.81471	1.7994	1	2.41744	2.03604
FRY	0	0.172971	5.53189e-05	0.17729	0.547527	0.000853528	1.65999	1.11868	1.2613	1.17736	1.34718	1.30645
SAR1A	0	0.64513	5.53189e-05	2.63769e-06	0.00130809	0.0415841	1.6588	2.48876	1.77887	2.09518	1.71104	2.34214
TTF2	0	1e-20	5.80849e-05	1e-20	0.0151535	0.140945	1.65828	1.5064	1.30897	1	1.25258	1.10332
RIOK2	0	1.11508e-05	0.000735742	0.486925	0.00454545	0.894258	1.65787	1.27182	1.27951	-1.07343	1.05979	1.06078
NUDT22	0	1e-20	0.000406594	2.63769e-06	N/A	N/A	1.6572	1.62028	1.48043	1.42605	N/A	N/A
RAB25	0	1e-20	0.205466	7.91306e-06	0.000686895	0.000119374	1.65708	1.68507	1.58133	1.65528	1.64991	1.5958
PSRC1	0	1e-20	0.0378852	0.134082	0.591375	0.000477498	1.65706	1.53277	-1.01795	1.77151	1	-1.15758
EDEM3	0	1e-20	0.0069204	1e-20	0.943812	0.000483467	1.65645	1.73134	1.23307	1.0432	1.21143	1.58063
BST2	0	1e-20	0.000132765	0.000197827	0.00035838	0.000131312	1.65592	1.77296	1.25131	1.5677	1.7688	1.46466
FAM162A	0	1e-20	0.00160978	0.506267	0.00113487	0.786899	1.65583	1.67252	1.80535	-1.00027	1.49894	1.83645
ZNF662	0	1e-20	0.0105687	0.783831	N/A	N/A	1.65572	1.98504	1.92019	1.43018	N/A	N/A
DUS3L	0	1e-20	5.53189e-05	0.842952	N/A	N/A	1.65539	1.36805	1.21954	1.01688	N/A	N/A
CHN1	0	1e-20	5.53189e-05	1e-20	0.000394218	0.0194163	1.65484	1.73568	1.28293	1.56346	1.19342	1.59635
SPATA5L1	0	1e-20	0.000201914	1e-20	0.961701	0.013364	1.65395	1.65666	1.45137	1	1.36631	1.56607
SF3B3	0	1e-20	0.0961166	1e-20	0.0994744	0.402161	1.65371	1.51528	1.31477	2.05551	1.43886	1.51419
ERAP2	0	0.273977	0.780569	1e-20	0.000561462	0.000119374	1.65365	1.46441	1.4769	1	1.87029	1.57692
C20orf11	0	1e-20	0.0143691	1e-20	0.736262	0.000244718	1.65356	1.77348	1.54417	1.229	1.97832	2.20024
PLCG2	0	1e-20	5.53189e-05	0.0387265	0.00035838	0.0309896	1.65305	1.75221	1.46332	1	1.32844	1.17112
ZNF101	0	2.78769e-06	5.53189e-05	0.04751	N/A	N/A	1.65287	1.32767	1.81571	1.17105	N/A	N/A
FBXO46	0	1e-20	6.08508e-05	1e-20	0.549224	0.147804	1.65211	1.53848	1.39376	1.86242	1.23456	2.0946
ZC3H12C	0	1e-20	0.189738	0.0901562	N/A	N/A	1.65053	1.71622	1.51767	1	N/A	N/A
ALDH5A1	0	0.000105932	0.0902998	1e-20	0.330707	0.0546974	1.65016	1.4203	1.47584	1.03493	1.35221	2.59333
C9orf16	0	0.00562835	0.000110638	1e-20	0.000394218	0.318425	1.6495	1.32694	1.37847	1	1.27584	1.3169
SDK2	0	1e-20	5.53189e-05	0.0166992	0.00035838	0.1362	1.64816	1.25833	1.20893	1	-1.01582	1.00614
PAQR4	0	1e-20	0.000177021	0.00248206	0.00035838	0.870371	1.64795	1.44596	1.31839	1.97667	1.44103	1.10641
UBXN8	0	1e-20	0.013401	0.0541781	0.00035838	0.994813	1.64751	1.53489	1.38102	1.73835	1.00009	1
POLR1B	0	1e-20	0.00137468	0.979658	0.000376299	0.720413	1.64743	2.07958	1.431	-1.05543	1.02525	-1.15826
MRPL51	0	1e-20	0.000251701	0.00193342	N/A	N/A	1.64612	1.60336	1.4673	1.42425	N/A	N/A
GNAI3	0	0.00463872	5.53189e-05	1e-20	0.00035838	0.0110362	1.6457	1.38404	1.64345	1.24836	1.54039	1.70242
E2F6	0	1e-20	0.000177021	1.05507e-05	0.075003	0.000268593	1.64542	1.47231	1.34807	1.97781	-1.01798	1.06724
RBKS	0	1e-20	0.43232	0.378128	0.579835	0.725098	1.64541	1.31999	1.26765	1.86983	1.03975	1.02787
CCNL1	0.00195854	0.669408	0.781319	0.0557317	0.00035838	0.749737	1.64511	1.06007	1.14315	1.03413	1.64471	1.18701
AI341383	0	5.57538e-06	6.36168e-05	1e-20	N/A	N/A	1.6451	1.32381	1.39361	2.022	N/A	N/A
SSR1	0.000395842	0.38922	0.000694252	0.00136368	0.954522	0.330822	1.64495	1.82331	1.69532	-1.02646	2.41027	2.21246
SIAH2	0	1e-20	5.53189e-05	0.576791	0.00312388	0.00534201	1.64482	1.26035	1.38208	2.36794	1.12692	1.48513
GTPBP5	0	0.000713649	0.00453615	0.879785	N/A	N/A	1.64414	1.48273	1.64773	1	N/A	N/A
ZDHHC12	0	1e-20	0.0407673	1e-20	N/A	N/A	1.64395	1.52531	1.31412	1.70445	N/A	N/A
EXOSC4	0	1e-20	0.000135531	1e-20	0.0190001	0.00282918	1.64353	1.76018	1.4412	1	1.64183	1.46674
FHDC1	0.000135518	0.013353	0.445843	0.119854	N/A	N/A	1.64294	1.15183	1.23444	2.35882	N/A	N/A
DDX18	0	1e-20	0.254672	0.604094	0.854038	0.151444	1.64293	1.37661	1.26095	1.02565	5.18731	1.57495
TNIP2	0	1e-20	0.333584	1e-20	0.00353602	0.0985138	1.64232	1.51298	1.48812	1.83885	1.11396	1.302
ATP6V1B2	0	1e-20	0.00999613	0.00136368	0.00100944	0.486564	1.64221	1.78681	1.58514	1.6	1.59588	1.77345
KPNA4	0	0.000479483	0.0278863	0.0182264	0.00035838	0.000125343	1.64158	1.54146	1.2003	1.12593	1.15764	1.7173
ATP6V0D1	0	1e-20	5.53189e-05	0.0173191	0.0159957	0.000155187	1.6411	1.64418	1.64919	1.64629	1.50141	1.67296
CAB39	0	1e-20	0.206846	1e-20	0.0176741	0.0189507	1.64078	1.38913	1.33491	2.57375	1.0278	1.21223
CD28	0	0.0293404	5.53189e-05	0.00546265	0.00035838	0.0192193	1.64063	1.13559	1.23502	1	1	1
BC040914	0.000631623	0.0726472	5.53189e-05	0.824742	N/A	N/A	1.64028	1.0875	1.08837	2.55229	N/A	N/A
CNDP2	0	1e-20	0.558505	0.00307291	0.354247	0.0204369	1.64024	1.78796	1.57847	1.02112	1.39044	1.57628
CXorf38	0	0.176845	0.129474	1e-20	N/A	N/A	1.63979	1.16406	1.25192	-1.20311	N/A	N/A
PTRH2	0	1e-20	0.0147231	1e-20	0.000447975	0.176113	1.6389	1.40363	1.43837	1.91804	1.26002	1.33179
GGCX	0	1e-20	0.00108978	0.0112286	0.00035838	0.115065	1.63818	1.6268	1.70599	1.26308	1.05649	2.00273
SLFN12	0	1e-20	5.53189e-05	0.292311	0.290939	0.450281	1.63793	1.32523	1.18337	2.03542	1	1
IFITM1	0	1e-20	0.45117	1e-20	0.900842	0.706494	1.63792	1.7785	1.73063	1.53328	1.42291	1.60605
CNOT6	0.000590421	1e-20	5.53189e-05	1e-20	0.00035838	0.000119374	1.63759	1.94148	1.40187	1.16819	2.02755	1.85556
VTA1	0	1e-20	5.53189e-05	7.64929e-05	N/A	N/A	1.63755	1.31375	1.44448	1.14647	N/A	N/A
TSEN15	0	1e-20	5.53189e-05	1e-20	N/A	N/A	1.6361	2.73453	1.68463	-1.02896	N/A	N/A
NFKB1	0	1e-20	5.53189e-05	0.00334723	0.163684	0.276698	1.63602	1.60547	1.35683	1.73597	1.32988	1.46965
PLSCR3	0	1e-20	0.0187503	1e-20	0.00035838	0.469524	1.63587	1.68051	1.63259	1.67144	1.3006	1.3527
ACTR2	0	0.0218527	0.0700503	1e-20	0.226454	0.013161	1.6353	1.76465	1.61965	1	3.83718	3.31821
TIMM17A	0	1e-20	8.02124e-05	0.000237392	0.11544	0.0222454	1.63522	1.68063	1.68621	-1.06692	1.80671	1.70745
CIT	0	1e-20	0.000135531	1e-20	0.911396	0.000119374	1.63444	1.25323	1.00024	1.01603	1.10573	1.20527
RPL26L1	0	1e-20	0.0174476	1e-20	0.000388245	0.257664	1.63327	1.67827	1.49144	1.57862	1.38375	1.63553
NSDHL	0	1e-20	0.186223	1e-20	0.554635	0.00248896	1.63276	1.53465	1.49523	1.64255	1.15517	1.78206
PDAP1	0	0.0350078	0.000110638	1e-20	0.375845	0.00350364	1.63204	1.33266	1.64253	-1.0504	6.34102	1.56218
NKIRAS2	0	1e-20	0.261188	0.0383282	0.000394218	0.000119374	1.63099	1.41514	1.42103	1.55839	1.33725	1.43953
ATP1B3	0	1e-20	5.53189e-05	0.0826387	0.818086	0.000119374	1.63086	1.96885	1.96313	1	1.34219	1.36624
PRRC1	0	0.834972	0.329629	0.000187276	0.000406164	0.135502	1.62906	-1.06629	1.09189	1.04339	1.87692	1.68856
PTPN2	0	1e-20	0.210079	2.11015e-05	0.523946	0.106709	1.62895	1.53256	1.35089	-1.06046	1.55876	1.62975
EIF1AD	0	1e-20	0.0800105	2.63769e-06	N/A	N/A	1.62891	1.49032	1.79825	1.59692	N/A	N/A
LAP3	0	1e-20	0.90621	1e-20	0.000436029	0.000119374	1.62884	1.71201	1.68095	1.48993	1.71155	1.59619
GLRX2	0	1e-20	0.000121702	1e-20	0.000459921	0.424334	1.62809	1.4312	1.35845	1.96248	1.25317	1.31252
TOM1	0	1e-20	0.0716767	1e-20	0.802807	0.000119374	1.62599	1.26269	1.39066	2.24907	1.12723	1.33675
ETF1	0	1e-20	5.53189e-05	1e-20	0.324465	0.0596335	1.62589	1.71114	1.59469	-1.06464	1.62529	1.61325
AV715309	0	1e-20	5.53189e-05	0.731067	N/A	N/A	1.62485	1.52966	1.4512	1.86733	N/A	N/A
MIB2	0	1e-20	0.000697018	1e-20	N/A	N/A	1.62469	1.82014	1.55319	1.10842	N/A	N/A
FAM45A	0	1.11508e-05	0.00177574	1e-20	0.647252	0.937937	1.62428	1.29806	1.43313	1	1.04892	1.11621
CSNK1G3	0	1e-20	5.53189e-05	0.00286453	0.384016	0.19495	1.62407	1.3655	1.19331	1.01802	1.45937	1.56411
ALG3	0	1e-20	5.53189e-05	1e-20	0.400962	0.0144742	1.62388	1.51367	1.56158	1.55027	1.41749	1.36284
RELL2	0	2.78769e-06	0.231925	1e-20	N/A	N/A	1.62383	1.18238	1.36917	1.94553	N/A	N/A
PCNA	0	1e-20	0.000420424	1e-20	0.471909	0.342682	1.62367	1.73613	1.60539	1	1.52691	1.40581
RAP2A	0	0.0257638	5.53189e-05	1e-20	0.00129614	0.0063746	1.62344	1.34758	1.10235	1.02797	1.82898	1.48362
TNFRSF12A	0	1e-20	5.53189e-05	0.154336	0.192402	0.115065	1.6234	1.80323	1.28106	1.61956	1.65954	1.41037
CD2BP2	0	1e-20	5.53189e-05	0.713666	0.00035838	0.0020413	1.6232	1.45352	1.47734	1.11846	1.66995	1.67321
ACTR1A	0	1e-20	0.111075	0.597017	0.802521	0.000119374	1.62308	1.43078	1.50246	-1.01902	1.35468	1.37149
TRIM27	0	1e-20	0.00380871	1e-20	0.0852228	0.00204727	1.62308	1.67304	1.31098	1.18639	1.19735	1.23199
MED25	0	0.00608274	0.0105631	0.000714813	0.924477	0.000125343	1.62263	1.24981	1.23856	1.00086	1.03364	1
CYBB	0	1e-20	0.902423	1e-20	0.00035838	0.189041	1.62171	1.58158	1.40338	1	1.38892	1.61413
TLR1	0	2.23015e-05	5.53189e-05	1e-20	0.516945	0.00258446	1.62108	1.53609	1.37996	1.72082	1	1
PLD2	0	1e-20	5.53189e-05	0.618796	0.109999	0.138803	1.6208	1.4718	1.32616	1.72796	1.53299	1.59853
RABEP2	0	1e-20	0.173071	0.00109728	0.00035838	0.209222	1.62009	1.33528	1.10679	1.10673	1.17981	1.01167
AGGF1	0	1e-20	5.53189e-05	0.925823	0.114885	0.000298436	1.61981	1.50817	1.29385	-1.00009	1.52656	1.44659
COL4A1	0	1e-20	6.36168e-05	1e-20	0.000866085	0.000119374	1.61971	1.87828	1.13345	1.58499	2.04091	1.49966
EEF1E1	0	1e-20	0.0302014	0.461419	0.950012	0.248687	1.61951	1.55448	1.58107	1.61574	1.58958	1.51907
SIRPA	0	1e-20	5.53189e-05	0.00207322	0.00035838	0.000381998	1.6192	1.58172	1.64463	-1.02311	1.45042	1.47717
PTPRCAP	0	1e-20	5.53189e-05	0.115947	0.18327	0.00840993	1.61868	1.65852	1.31804	1.57525	1.42043	1.57109
S100A16	0	1e-20	0.000254467	0.00038774	N/A	N/A	1.61764	1.7192	1.61705	1.52308	N/A	N/A
AI632259	0	6.13292e-05	0.333418	1e-20	N/A	N/A	1.61739	1.2083	1.2747	2.04632	N/A	N/A
TSPAN10	0	1e-20	5.53189e-05	1e-20	N/A	N/A	1.61672	1.51075	1.27891	1.74107	N/A	N/A
C17orf81	0	1e-20	0.154865	1e-20	0.95522	0.422615	1.61657	1.60367	1.31152	-1.19489	1.19171	1.34379
SLC4A11	0	1e-20	0.00127787	1e-20	N/A	N/A	1.61634	1.46546	1.58964	1.36757	N/A	N/A
NAPRT1	0	1e-20	0.000630636	1e-20	N/A	N/A	1.61576	1.55249	1.41727	1.66879	N/A	N/A
IPPK	0	1e-20	5.53189e-05	1e-20	0.908302	0.708959	1.61564	1.75026	1.54112	1.04582	1.83885	1.72639
RFC3	0	1e-20	0.205792	1e-20	0.00336877	0.136666	1.61555	1.69331	1.45865	-1.00106	2.11649	1.40973
CHCHD5	0	1e-20	0.0554738	0.00359253	N/A	N/A	1.61517	1.81817	1.62507	1	N/A	N/A
LGALS9	0	1e-20	5.53189e-05	0.696764	0.137672	0.52985	1.61461	1.40681	1.45384	1.77705	1.33492	1.13487
BE966748	0	1e-20	5.53189e-05	1e-20	N/A	N/A	1.61453	2.024	1.69082	1.46166	N/A	N/A
AI546970	0	1e-20	0.424747	1e-20	N/A	N/A	1.61419	1.48092	1.29381	1.69363	N/A	N/A
RPS6KA3	0.00224209	0.000186775	0.0977679	0.486062	0.568958	0.216951	1.61417	1.20096	1.36476	1.05277	1.47574	1.23628
CITED2	0	0.280687	5.53189e-05	0.062012	0.000495759	0.00433329	1.614	1.02758	1.46554	1.04097	1.26696	1.79137
NCOA3	0	0.839348	0.0122919	1e-20	0.00264604	0.0209443	1.61355	1.24654	1.33394	1	1.25847	1.21632
STON2	0	0.000496209	5.53189e-05	7.91306e-06	N/A	N/A	1.6131	1.47236	1.12083	1	N/A	N/A
FAM59A	0	1e-20	0.00128893	4.74784e-05	0.30875	0.00102662	1.61279	1.37338	1.28666	1.69165	3.37286	1.49162
C7orf25	0	1e-20	0.0681972	0.282462	0.781316	0.603611	1.6125	1.48494	1.23049	1.85344	1.01885	1.01806
EME2	0.000111441	0.0594754	5.53189e-05	0.0620279	N/A	N/A	1.61248	1.19066	1.21136	1.37027	N/A	N/A
RND1	0	1e-20	0.00010234	0.270089	0.00127225	0.00102662	1.61213	1.99973	1.64791	1.3052	1.14352	1.26248
UTP11L	0	1e-20	0.826025	0.0189201	0.456528	0.00801003	1.61201	1.4824	1.55139	1	1.30528	1.87894
ODF2L	0	1e-20	0.0117857	1e-20	N/A	N/A	1.61148	1.37165	1.23789	1.00059	N/A	N/A
GTPBP4	0	1e-20	5.53189e-05	0.00402511	0.242151	0.00246508	1.61125	1.5485	1.50962	1.72231	1.9455	1.3899
RRM1	0	1e-20	0.889202	0.00273792	0.0250209	0.000119374	1.61018	1.46204	1.34889	1	2.09703	1.90146
GPR87	0	1e-20	0.00080489	3.95653e-05	0.000394218	0.0411782	1.61013	1.46313	1.44791	1.86622	1.36973	1.60388
OSBPL6	0	0.540413	0.0223322	0.000440494	N/A	N/A	1.60973	1.29815	1.30521	-1.03342	N/A	N/A
CD164	0	0.37677	0.448883	1e-20	0.204175	0.377707	1.6097	1.1245	1.10633	-1.04594	2.10337	1.42636
GTF2IRD2	0	1e-20	0.000168723	1e-20	N/A	N/A	1.60966	1.37118	1.37261	-2.36946	N/A	N/A
ZFP36	0	1e-20	5.53189e-05	1e-20	0.00577589	0.266402	1.60962	1.35626	1.49777	1.81306	1.88204	1.71074
SLC25A10	0	1e-20	5.53189e-05	0.000553914	0.0252419	0.291166	1.60937	1.47722	1.33283	1.7506	1	1.09467
CPA4	0	1e-20	9.40422e-05	0.917807	0.00265201	0.360815	1.60903	1.72426	1.79973	1.49135	1.4386	2.72366
NCAPG2	0	1e-20	0.000727444	1e-20	0.142803	0.000131312	1.60895	1.6643	1.33201	1.5401	1.15723	1.58233
SLC12A6	0	0.204176	5.53189e-05	0.473832	0.000567435	0.000119374	1.60884	1.03367	1.05075	-1.01879	1	1
H2AFV	0	1e-20	0.717464	0.00172769	0.843047	0.868318	1.60878	1.64002	1.4842	1.27445	1.26789	1.42362
RTCD1	0	1e-20	0.00146042	1e-20	0.569102	0.50068	1.6083	1.58186	1.39804	-1.00319	1.85534	1.51176
POF1B	0	0.00030107	0.00162914	0.284377	0.793035	0.210027	1.60783	1.01252	1.9792	1	-1.0072	-1.07458
LOC90784	0	8.64184e-05	5.53189e-05	0.00337624	N/A	N/A	1.6074	1.1535	1.25906	2.37286	N/A	N/A
MYBL2	0	1e-20	0.016557	1e-20	0.000436029	0.780178	1.60704	1.76131	1.31678	1.02416	1.45663	1.04646
TIPIN	0	0.0162801	0.00060021	0.0798613	0.490324	0.000119374	1.60674	1.1732	1.59518	1.77736	1	1.01106
APOOL	0.0298384	0.409785	0.0638574	0.0513584	0.0572034	0.0515578	1.6064	1.07091	1.38995	1.08158	1.094	1
LTBR	0	1e-20	0.000221276	1e-20	0.764234	0.000119374	1.60629	1.94593	1.38601	1.00241	1.17008	1.23924
C6orf218	0	0.00122937	5.53189e-05	0.000105507	N/A	N/A	1.60622	1.23852	1.02251	2.03052	N/A	N/A
PGP	0	2.78769e-06	6.36168e-05	1e-20	0.192026	0.446234	1.60622	1.30182	1.31281	-1.00438	1	1
TP53AIP1	0	0.0212756	5.53189e-05	2.63769e-05	0.849289	0.0483109	1.60592	1.4399	1.07099	1.1327	1.00713	-1.06057
SLC39A4	0	1e-20	0.000342977	9.75944e-05	0.00035838	0.000119374	1.60562	1.46383	1.52326	2.03104	1.1626	-1.0251
STIP1	0	1e-20	5.53189e-05	1e-20	0.0259766	0.000119374	1.60503	1.80948	1.673	-1.01517	6.1488	2.15546
PAK1	0	0.0775173	6.08508e-05	2.11015e-05	0.00041811	0.666689	1.60472	1.15786	1.11826	-1.04837	1	1
SLC12A9	0	0.0415756	0.00171765	0.258588	0.000555489	0.000119374	1.60471	1.07173	1.04796	1	-1.0006	-1.05619
CCDC124	0	1e-20	0.0193146	0.00014771	N/A	N/A	1.60429	1.30193	1.36597	1.00001	N/A	N/A
TRMT5	0	1e-20	0.0618936	0.000176725	0.290449	0.000119374	1.60414	1.2742	1.46255	-1.02537	-1.11633	1.00156
HYOU1	0	1e-20	5.53189e-05	1e-20	0.00035838	0.18127	1.60394	1.60508	1.31308	1.79114	1.33632	1.43003
SPOPL	0	1e-20	0.000536593	1e-20	N/A	N/A	1.60276	1.34749	1.12584	1.05102	N/A	N/A
WDHD1	0	0.000986842	0.114178	1e-20	0.00035838	0.702573	1.60263	1.11436	1.12501	1.31221	1	1.00452
PLA2G2A	0	0.000354037	0.00162914	0.987751	0.513236	0.0363018	1.60251	2.01766	1.45306	1.48488	2.51631	1.34277
LIG4	0	1e-20	0.0568236	0.000783393	0.136167	0.00108631	1.60173	1.46669	1.30289	1.05853	1.08419	1.14176
PRICKLE3	0	0.0310186	0.000326382	1e-20	0.54162	0.0102483	1.6017	1.08775	1.06287	2.43655	1	1
CHCHD1	0	1e-20	0.579532	0.00131884	N/A	N/A	1.6013	1.55596	1.42463	1.6312	N/A	N/A
TIMM10	0	1e-20	5.53189e-05	1e-20	0.0533628	0.000119374	1.60091	1.69998	1.55862	1.43408	1.15808	1.61788
UBE2H	0	0.81185	5.53189e-05	4.48407e-05	0.00035838	0.000298436	1.60038	1.7167	1.86351	1.01346	2.49255	2.82296
NOP56	0	1e-20	5.53189e-05	1e-20	0.00035838	0.0401456	1.59994	1.43975	1.35841	1.67505	1.48093	1.30335
DNASE1L2	0.0023967	0.0373439	0.108325	0.813117	0.000633138	0.438116	1.59978	1.27112	1.70545	2.00727	1.16638	1.61052
TFG	0	0.0434155	0.467398	2.63769e-06	0.00129614	0.000119374	1.5996	1.34868	1.8295	-1.00625	1.31616	1.43766
ZNRD1	0	1e-20	0.00119212	1e-20	N/A	N/A	1.59929	1.51804	1.2303	1.03162	N/A	N/A
AW139300	0	0.00888715	0.265055	0.0455159	N/A	N/A	1.59923	1.62804	2.03301	1.82622	N/A	N/A
GPR1	0	1e-20	0.552478	1e-20	0.0189165	0.500645	1.59892	1.14065	1.06212	2.59534	1.17346	1.09781
GFM1	0	0.0177436	0.15299	1e-20	0.000400191	0.192581	1.5989	1.25393	1.33935	1.03862	1	1
ACAP1	0.000135518	0.194349	5.53189e-05	0.710545	0.671085	0.0155784	1.59889	1.36836	1.50626	1.07849	1	1.02314
C1orf31	0	1e-20	0.00162361	0.000915277	N/A	N/A	1.59879	1.57691	1.43687	1.6367	N/A	N/A
NCKAP1L	0	0.00832683	5.53189e-05	1e-20	0.0038048	0.0376388	1.59828	1.46056	1.43524	1.79902	1.3776	1.07729
KRBA1	0	0.000242529	0.218222	4.2203e-05	N/A	N/A	1.59775	1.16897	1.22497	1.96681	N/A	N/A
PSMA3	0	1e-20	5.53189e-05	1e-20	0.157675	0.0174406	1.59715	1.6891	1.63935	1.00465	1.52459	1.58689
C14orf109	0	1e-20	0.000425956	0.00784712	0.00035838	0.000119374	1.59662	1.44521	1.3603	1.98838	-1.07665	1.24944
TRIL	0	1.11508e-05	5.53189e-05	1e-20	0.00035838	0.0757431	1.59632	1.51214	1.34727	1.47019	1.00846	1.15048
EIF3J	0	1e-20	5.80849e-05	1e-20	0.00035838	0.718425	1.59496	1.58118	1.49926	1.38439	1.53356	1.47474
CDK5	0	1e-20	0.374213	1e-20	0.0163541	0.963394	1.59466	1.85998	1.47771	1.41836	1.26417	1.22983
[truncated: 15,938 more rows]
