# Supplementary material for: Novel Factors in the Pathogenesis of Psoriasis and Potential Drug Candidates Are Found with Systems Biology Approach
Source: PLoS One. 2013 Nov 26;8(11):e80751. doi: 10.1371/journal.pone.0080751 (PMC3841158; doi:10.1371/journal.pone.0080751)
Supplement: Table S4 — Node centralities in each network. Different networks can be found on different worksheets. Columns indicate centrality values calculated by NetworkAnalyzer. Central nodes are highlighted with orange color. (XLSX) [file pone.0080751.s007.xlsx]

## Sheet: PPI_undirected
DEG ID	Fold Change	Average Shortest Path Length	Betweenness Centrality	Closeness Centrality	Clustering Coefficient	Degree	Eccentricity	Neighborhood Connectivity	Radiality	Stress	Topological Coefficient
MYC	1.69099	3.06448	0.0815912	0.32632	0.0559052	74	8	16.527	0.852537	2064534	0.0335891
NFKB1	1.63602	3.0744	0.0704502	0.325267	0.0995025	67	8	21.0299	0.851829	1691806	0.0431417
CTNNB1	-1.64811	3.15189	0.0665919	0.31727	0.0507668	62	8	15.2419	0.846294	1312564	0.0350338
BIRC5	9.30915	3.31432	0.0535638	0.301721	0.260738	58	8	24.8276	0.834691	1421422	0.0735189
STAT3	3.96563	3.03782	0.0583986	0.329184	0.109498	58	8	22.9138	0.854442	1513856	0.0450588
EGFR	-1.60728	3.031	0.0661836	0.329924	0.0871143	58	8	21.4828	0.854929	1545704	0.040382
INS-IGF2	-2.33006	3.3416	0.0906948	0.299258	0.0568663	58	9	11.3966	0.832743	1791210	0.038374
FYN	-1.84939	3.33168	0.0512692	0.300149	0.101328	54	9	16.9444	0.833451	1226884	0.047761
CCND1	-2.34184	3.05394	0.0570433	0.327446	0.128447	53	8	23.6226	0.85329	1406134	0.0457072
STAT1	9.0389	3.24117	0.0421322	0.308531	0.118431	51	8	20.6078	0.839917	1155840	0.052539
MAPK14	4.15293	3.16987	0.0522473	0.31547	0.0901961	51	8	19.9216	0.845009	1133912	0.0480678
MAPK1	1.82052	3.10787	0.0809165	0.321763	0.115102	50	9	23.3	0.849438	1717942	0.049172
CCNA2	8.73754	3.65902	0.0166899	0.273297	0.222789	49	8	22.7755	0.81007	517490	0.0968952
CDC20	5.81149	3.84811	0.00750732	0.259868	0.333333	48	8	23.5	0.796564	223488	0.121762
BUB1B	3.93863	3.93428	0.00607487	0.254176	0.325355	48	9	23.2083	0.790408	220662	0.129539
CCNB1	11.1328	3.52573	0.0174551	0.283629	0.256206	48	8	24.875	0.819591	601056	0.0886905
MAD2L1	3.69951	3.84067	0.00902872	0.260371	0.277521	47	9	22.383	0.797095	249210	0.111809
PIK3R1	-2.95564	3.18909	0.0403465	0.313569	0.154545	45	9	23.6889	0.843637	954068	0.0551153
FN1	-1.75413	3.615	0.0258655	0.276625	0.0803383	44	8	10.6364	0.813214	609100	0.0518996
HDAC1	1.57828	3.40546	0.0256786	0.293646	0.109175	42	9	15.2381	0.828182	560902	0.0514124
JAK1	-1.55988	3.37756	0.0130458	0.296072	0.169512	41	9	20	0.830174	354018	0.0644374
SP1	-1.92355	3.13391	0.055134	0.31909	0.117949	40	8	24.675	0.847578	1621908	0.0545556
LCK	3.60909	3.292	0.015909	0.303766	0.198718	40	9	24.55	0.836286	466932	0.0673764
NDC80	5.27172	3.94048	0.0043758	0.253776	0.366667	40	9	23.375	0.789965	136074	0.149679
FOS	-2.36243	3.14135	0.0356622	0.318334	0.132051	40	8	23.85	0.847046	745192	0.0546083
BCL2	-2.633	3.26162	0.0271285	0.306596	0.122333	38	9	21.9211	0.838455	553086	0.0562356
IL8	67.3111	3.28704	0.0325166	0.304225	0.135135	37	8	22.9459	0.83664	731914	0.0623985
PPARG	-2.55646	3.40546	0.0288638	0.293646	0.102102	37	8	13.8649	0.828182	583100	0.0538412
PCNA	1.62367	3.56045	0.027468	0.280864	0.174174	37	8	18.0541	0.817111	665128	0.0775558
MMP9	3.66105	3.23373	0.0254545	0.309241	0.120635	36	8	24.4722	0.840448	657930	0.0605998
IL1B	4.29391	3.43893	0.0241893	0.290788	0.155556	36	8	19.75	0.82579	586806	0.0677203
AURKB	2.49388	3.9504	0.0203114	0.253139	0.295798	35	8	22.4571	0.789257	577974	0.130066
SMAD4	-1.95146	3.31866	0.0258537	0.301326	0.135472	34	9	21.1176	0.834381	619520	0.0644172
CCL5	2.17802	3.58338	0.00725567	0.279066	0.285205	34	9	19.9706	0.815473	238326	0.0878466
KIF2C	3.62543	4.02356	0.00128328	0.248536	0.439394	33	9	24.4848	0.784032	61374	0.177426
CENPA	3.09177	3.9783	0.00422879	0.251364	0.403409	33	9	24.9394	0.787264	143926	0.160899
RRM2	34.361	3.89523	0.00496021	0.256724	0.314394	33	8	23.3636	0.793198	175270	0.12767
SHC1	3.04485	3.4036	0.0164628	0.293807	0.167339	32	9	21.4375	0.828315	416260	0.0736375
BUB1	3.52642	3.96466	0.00305454	0.252228	0.455645	32	9	25.0625	0.788238	120794	0.160457
PRC1	2.91736	3.99752	0.00437775	0.250155	0.301075	31	9	22.4516	0.785891	155208	0.142388
CDCA8	2.18055	4.03348	0.00170785	0.247925	0.432258	31	9	24.3548	0.783323	74484	0.173963
CDKN1A	1.58389	3.33974	0.0191299	0.299425	0.195699	31	8	26.0645	0.832876	654066	0.0811492
ICAM1	1.72225	3.4098	0.0152395	0.293273	0.151724	30	8	22.4333	0.827872	390122	0.0725108
CXCR4	5.10955	3.51705	0.0162682	0.284329	0.188506	30	8	20.8667	0.820211	494024	0.0876231
IRS1	-2.27749	3.37942	0.0149631	0.295909	0.262069	30	8	22.8667	0.830042	356904	0.0827295
TPX2	5.13769	3.9907	0.00289751	0.250583	0.432184	30	8	26.2333	0.786379	87868	0.162733
CD8A	2.61927	3.7111	0.00905961	0.269462	0.158621	30	8	17.5	0.80635	230890	0.0796043
CYP1A1	-1.59588	4.55859	0.0312078	0.219366	0.275862	30	10	11.8333	0.745815	774870	0.181026
CREBBP	-1.62648	3.29448	0.0318733	0.303538	0.140394	29	9	25.069	0.836108	839038	0.0697404
JAK3	2.48539	3.37384	0.0066029	0.296398	0.246305	29	9	25.6552	0.83044	218674	0.081445
ZWINT	2.44297	3.94854	0.00759648	0.253258	0.433498	29	9	24.3103	0.78939	150990	0.168797
TOP2A	3.59888	3.99876	0.00217164	0.250078	0.473545	28	8	28.2143	0.785803	76110	0.173721
CXCL10	21.4764	3.75573	0.00438852	0.266259	0.335979	28	9	21.1786	0.803162	159788	0.113671
MCM2	1.92584	4.10415	0.00263346	0.243656	0.324786	27	9	21.5556	0.778275	98246	0.145395
KIF20A	7.30797	4.01178	0.00094395	0.249266	0.498576	27	9	26.6667	0.784873	39704	0.181406
PTK2	-2.06569	3.49039	0.0125612	0.286501	0.148148	27	9	19.5556	0.822115	315182	0.0774815
CCL2	2.89684	3.57223	0.00691656	0.279938	0.205128	27	8	22.0741	0.81627	200390	0.0944206
AR	-1.64999	3.30192	0.0142993	0.302854	0.150997	27	9	23.4074	0.835577	324664	0.069934
CYP3A5	-1.92242	5.42777	0.0030578	0.184238	0.353846	26	11	13	0.68373	58422	0.248521
CDC6	1.50137	3.75449	0.0051591	0.266347	0.378462	26	8	22	0.80325	175528	0.11148
CCR7	3.14958	3.84997	0.00346793	0.259742	0.369231	26	8	18.2308	0.796431	107208	0.127219
TLR4	-1.52209	3.48357	0.00688533	0.287062	0.22	25	8	21.68	0.822602	205402	0.0850196
CENPF	3.30338	4.031	0.00094755	0.248078	0.62	25	9	28.8	0.7835	44368	0.207194
TFDP1	4.61213	3.48605	0.00818546	0.286858	0.24	25	8	23.84	0.822425	269148	0.091341
CYP2E1	3.6293	5.0651	0.00780493	0.19743	0.343333	25	10	12.88	0.709636	176746	0.245385
CENPE	3.9587	4.00496	0.00080462	0.24969	0.596667	25	9	27.92	0.78536	49504	0.199429
ITGB1	-1.6423	3.7111	0.0128219	0.269462	0.14	25	8	13.8	0.80635	302128	0.0760221
NUP37	1.67677	4.04836	0.00762887	0.247014	0.373188	24	9	23.1667	0.78226	220604	0.166367
AURKA	7.69206	4.0341	0.0030761	0.247887	0.373188	24	9	23.6667	0.783279	119968	0.18314
CAV1	-1.92578	3.32424	0.0186039	0.300821	0.101449	24	9	22.7083	0.833983	416322	0.0732899
PPARA	-2.55107	3.68506	0.0135297	0.271366	0.141304	24	9	14	0.80821	292308	0.0768518
SOCS3	3.31564	3.51643	0.00462135	0.284379	0.253623	24	9	23.375	0.820255	135818	0.0994681
TGFB1	1.50734	3.50031	0.0145999	0.285689	0.166667	24	9	18.0833	0.821406	324756	0.076773
CXCR2	7.73737	4.11655	0.00126112	0.242922	0.43083	23	9	17.087	0.777389	47250	0.175706
INSR	-1.64647	3.55363	0.0143338	0.281403	0.173913	23	9	18.6957	0.817598	296320	0.0877808
CD28	1.64063	3.6119	0.00355644	0.276862	0.203463	22	8	22.7727	0.813435	117918	0.101258
MYD88	2.1459	3.62058	0.0035367	0.276199	0.285714	22	8	23	0.812816	122952	0.103139
CDC45	3.13869	4.09857	0.00173719	0.243987	0.437229	22	8	17.6818	0.778673	92046	0.160744
KIF11	2.6799	4.02852	0.00097674	0.24823	0.471861	22	9	26.9545	0.783677	43362	0.198195
BTRC	2.09175	3.54805	0.0185482	0.281845	0.0995671	22	9	16.1818	0.817997	384274	0.0700675
NUF2	3.75462	4.08493	0.00033741	0.244802	0.714286	22	9	29.1818	0.779648	18142	0.231602
SPC25	3.9891	4.10787	0.00031834	0.243435	0.735931	22	9	29	0.778009	25016	0.237705
DMD	-2.57739	4.52201	0.0134775	0.221141	0.180952	21	10	7.80952	0.748428	232582	0.12619
EDN1	-1.83616	3.52511	0.01862	0.283679	0.0952381	21	8	17.0952	0.819635	398920	0.0779021
CCL19	2.05964	4.07316	0.00170189	0.24551	0.547619	21	9	18.8571	0.780489	55378	0.197995
ITGB2	1.75813	3.6677	0.00866068	0.27265	0.152381	21	8	18.5238	0.80945	209594	0.0839827
CENPN	4.82409	4.11407	0.00068896	0.243068	0.714286	21	9	27.1905	0.777566	30768	0.242772
NUSAP1	3.24028	4.00682	0.00067504	0.249575	0.642857	21	9	29.381	0.785227	26502	0.206908
ISG15	10.8786	4.14693	0.00837007	0.241142	0.228571	21	9	9.33333	0.775219	213982	0.123552
HMMR	5.05954	4.08803	0.00064162	0.244616	0.609524	21	9	29.2857	0.779426	29234	0.219835
RAC2	2.3974	3.92498	0.00845321	0.254778	0.147619	21	9	9.33333	0.791073	219312	0.0967419
FGF2	-1.70252	3.38376	0.0135496	0.29553	0.152381	21	8	26	0.829732	331922	0.0854295
LEP	-6.26683	3.47179	0.0170974	0.288036	0.204762	21	9	21.4286	0.823443	397954	0.0917637
FOXM1	2.33861	3.59082	0.00731587	0.278488	0.378947	20	8	32.55	0.814941	257168	0.146396
PRKCA	-1.67024	3.44203	0.0217108	0.290526	0.0789474	20	8	20	0.825569	368534	0.0777778
CD86	1.6763	3.66274	0.00589313	0.27302	0.236842	20	8	22.3	0.809804	160952	0.113846
FOXO1	-2.63033	3.37818	0.0116972	0.296018	0.231579	20	9	28.6	0.83013	291782	0.0994774
ZWILCH	2.54553	4.15127	5.363e-05	0.24089	0.831579	20	9	29.9	0.774909	5098	0.262281
TYMS	2.38563	4.14817	0.00770603	0.24107	0.257895	20	8	15.95	0.775131	228958	0.128629
FEN1	2.39513	4.07874	0.00429668	0.245174	0.315789	20	8	24.05	0.78009	137856	0.165172
CYP1B1	-4.1002	4.59206	0.0107259	0.217767	0.442105	20	10	14.65	0.743424	408964	0.280769
DES	-3.41787	4.64166	0.0136826	0.21544	0.242105	20	9	9.7	0.739881	323436	0.12
GSTM1	-1.51686	5.40174	0.00032221	0.185126	0.731579	20	11	18	0.68559	33090	0.346154
CCNB2	4.5167	3.88779	0.00171312	0.257216	0.5	20	9	30.25	0.79373	65308	0.18875
TLR2	3.01038	3.66956	0.00333533	0.272512	0.221053	20	8	20.75	0.809317	92466	0.100976
CKAP5	1.53349	4.0713	0.00622666	0.245622	0.4	20	9	24.75	0.780622	165984	0.194094
GSTM3	-4.33164	5.40856	0.00023258	0.184892	0.783626	19	11	18.5789	0.685103	23338	0.364293
CXCL11	1.74931	3.89275	0.00085735	0.256888	0.666667	19	9	22.8947	0.793375	51148	0.176113
NCAPG	4.06416	4.07316	0.00738206	0.24551	0.45614	19	9	25.5789	0.780489	170358	0.194857
NUP98	1.99567	3.91878	0.00757908	0.255181	0.233918	19	8	17.4737	0.791515	179732	0.133823
GSTT2	-1.69652	5.40794	0.00032058	0.184913	0.748538	19	11	18.1579	0.685147	26886	0.34919
TPM1	-2.46179	4.47427	0.00749973	0.2235	0.298246	19	10	8.52632	0.751838	154608	0.148661
MGST3	-1.58656	5.42157	0.00030367	0.184448	0.766082	19	11	18.1579	0.684173	28686	0.370569
GSTM2	-1.64597	5.40236	0.00031145	0.185104	0.77193	19	11	18.3158	0.685546	32834	0.352227
PBK	6.08678	4.11035	0.00044789	0.243288	0.578947	19	8	29.4211	0.777832	20372	0.214752
DLGAP5	10.4239	4.10043	6.433e-05	0.243877	0.699346	18	9	31.8889	0.77854	4168	0.243427
EPHX1	-1.84787	5.45567	6.494e-05	0.183295	0.72549	18	11	17.8889	0.681738	1492	0.388889
NEK2	3.06447	4.28952	0.00359615	0.233126	0.588235	18	9	30.8333	0.765034	167808	0.265326
SOCS1	2.0324	3.85865	0.0030136	0.259158	0.20915	18	9	17.9444	0.795811	86510	0.123843
RBBP4	-1.55423	3.9442	0.00462474	0.253537	0.150327	18	9	12.5556	0.7897	133138	0.0988626
GSTO1	1.58829	5.42219	0.00018487	0.184427	0.810458	18	11	18.6111	0.684129	23608	0.379819
BMP4	-1.52719	3.85555	0.00663047	0.259366	0.104575	18	9	12.2778	0.796032	149296	0.0902256
UBE2C	3.26965	4.04588	0.00094422	0.247165	0.522876	18	8	30.7222	0.782437	42018	0.213349
GSTA3	-6.39225	5.416	0.00020011	0.184638	0.830065	18	11	18.7778	0.684572	29746	0.38322
PLAU	2.2057	3.38004	0.011847	0.295855	0.183007	18	9	27.7778	0.829997	286128	0.0941043
CXCL9	14.6616	3.91569	0.00142769	0.255383	0.640523	18	9	23.7222	0.791737	57008	0.176617
GSTA1	-1.62936	5.416	0.00020011	0.184638	0.830065	18	11	18.7778	0.684572	29746	0.38322
GSTM4	1.5687	5.42281	0.0001177	0.184406	0.849673	18	11	19.0556	0.684085	20200	0.396991
MGST1	-3.3166	5.42219	0.00029792	0.184427	0.810458	18	11	18.5	0.684129	28504	0.377551
TK1	4.21211	3.68754	0.0142434	0.271184	0.267974	18	8	25.9444	0.808033	349110	0.131033
RAN	1.84406	3.81463	0.010045	0.262149	0.150327	18	8	14.5	0.798955	213430	0.0895833
SDC2	-3.10471	3.60012	0.0133793	0.277768	0.130719	18	8	20.8333	0.814277	278566	0.0894661
CXCL1	31.0629	4.09919	0.00058021	0.24395	0.562091	18	9	20.9444	0.778629	21558	0.197589
CCL20	50.3781	3.93242	0.0009065	0.254296	0.698529	17	9	22.6471	0.790541	37756	0.193062
CXCL13	8.84343	4.36888	0.00012991	0.228892	0.705882	17	9	18.7059	0.759366	6402	0.287783
CTGF	-2.03718	3.66584	0.00575365	0.272789	0.176471	17	9	18.6471	0.809583	123096	0.0970126
IRS2	-2.33705	3.67638	0.00063761	0.272007	0.455882	17	9	24.4706	0.80883	28040	0.148307
IGF1R	-2.22134	3.39678	0.0111327	0.294397	0.279412	17	9	28.4118	0.828802	259722	0.106369
GSTM5	-2.16506	5.42343	0.00011334	0.184385	0.904412	17	11	19.4706	0.68404	20032	0.405637
ARNT	-1.67414	3.6646	0.0634204	0.272881	0.0367647	17	9	13.4118	0.809671	1705226	0.0808824
E2F3	1.53312	3.7297	0.00195193	0.268118	0.308824	17	8	25.4118	0.805022	84580	0.127402
NCOR2	-1.57119	3.66832	0.00568836	0.272604	0.139706	17	9	16	0.809406	120366	0.0953225
MCM5	2.47573	4.13701	0.00092858	0.24172	0.610294	17	8	19.7059	0.775928	66696	0.193195
PRKAA2	-2.01507	3.72722	0.0117843	0.268297	0.102941	17	9	13.7647	0.805199	200996	0.0916367
CXCR6	3.18759	4.39926	5.101e-05	0.227311	0.713235	17	9	19.0588	0.757196	2410	0.28446
IL15	1.82295	3.75263	0.00184894	0.266479	0.286765	17	8	23.3529	0.803383	60748	0.123249
CEP55	4.06218	4.14135	0.00181192	0.241467	0.475	16	9	24.5	0.775618	47696	0.2125
MCM6	1.95103	4.22009	0.00067693	0.236962	0.616667	16	9	16.875	0.769994	50186	0.248162
SIN3A	-1.60288	3.79355	0.0037207	0.263605	0.191667	16	9	16.25	0.800461	86506	0.102707
RPS20	-2.37551	4.12709	0.0234395	0.242301	0.216667	16	10	9.375	0.776636	451648	0.103472
LRP6	-1.57984	3.77681	0.0067793	0.264773	0.175	16	9	12.5625	0.801656	126180	0.0997984
CCNE1	5.07569	4.05518	0.00234445	0.246598	0.308333	16	8	18.5	0.781773	78682	0.141827
IFIT1	5.93223	4.20769	0.00161321	0.23766	0.416667	16	9	12.3125	0.770879	84696	0.162007
COL1A2	-2.3569	3.67204	0.00431254	0.272328	0.241667	16	9	19.0625	0.80914	119424	0.120253
PAFAH1B1	1.81471	4.13949	0.00748367	0.241576	0.1	16	9	13.6875	0.775751	156832	0.121622
IRF7	8.20233	4.12337	0.00173526	0.24252	0.25	16	9	15.75	0.776902	72756	0.134615
TGFB2	-1.84573	3.71172	0.0046665	0.269417	0.233333	16	9	18.4375	0.806306	106158	0.105491
ASPM	4.97426	4.18227	0.00316357	0.239105	0.5	16	9	24.3125	0.772695	77494	0.21596
PTPRC	2.60501	3.82827	0.00457542	0.261215	0.233333	16	8	18.4375	0.797981	120520	0.123724
ARHGEF7	-2.33145	3.55425	0.0101829	0.281354	0.241667	16	9	27.3125	0.817554	223628	0.111224
MCM4	2.0399	4.42157	0.00025881	0.226164	0.6	16	9	18	0.755602	17174	0.222222
KIAA0101	5.54855	3.7049	0.0188501	0.269913	0.158333	16	8	24.5625	0.806793	399720	0.12279
PIK3R2	1.51264	3.6057	0.00191929	0.277338	0.32381	15	9	26.5333	0.813878	77496	0.134007
RPA3	1.52167	4.35834	0.0034644	0.229445	0.485714	15	8	16.0667	0.760119	91954	0.235294
VCP	2.0952	4.34656	0.00452903	0.230067	0.361905	15	10	9.26667	0.76096	65592	0.207752
POLE2	3.02127	4.44699	0.00097775	0.224871	0.561905	15	9	15.4667	0.753786	24048	0.285185
CCR2	1.56733	4.15127	0.00143318	0.24089	0.333333	15	9	17.1333	0.774909	44132	0.219048
CCDC99	1.91442	4.19219	7.28e-06	0.238539	0.933333	15	9	30.9333	0.771987	572	0.3189
CDC25A	1.92241	3.60136	0.00397207	0.277673	0.152381	15	8	25.2	0.814188	118236	0.107582
PIK3CB	-1.51291	3.53751	0.00246234	0.282685	0.380952	15	9	29.0667	0.818749	101188	0.127485
TGFBR2	-1.62794	3.57781	0.00600105	0.279501	0.171429	15	9	20.8667	0.815871	154882	0.106736
CCL27	-11.2628	4.37322	0.00012228	0.228665	0.752381	15	9	19.2	0.759056	5866	0.3
MCM10	2.82586	3.88965	0.00249002	0.257093	0.571429	15	8	20.6667	0.793597	79834	0.185586
RHOG	2.00854	4.00248	0.00500215	0.249845	0.266667	15	9	9.86667	0.785537	127608	0.1225
CENPK	2.16104	4.12833	0.00064408	0.242229	0.67619	15	8	29.8	0.776548	27388	0.247778
MX1	7.58318	4.20831	0.0022788	0.237625	0.466667	15	9	12.6	0.770835	99172	0.165789
FPR1	1.97711	4.04216	0.00209981	0.247393	0.4	15	8	16.5333	0.782703	50438	0.202469
CD3D	3.64258	3.86423	0.00452413	0.258784	0.32381	15	9	18.4667	0.795412	96074	0.124263
NR1D1	-3.09562	4.17855	0.00145641	0.239318	0.47619	15	9	12.6	0.772961	44166	0.182609
PRIM1	2.15607	4.44265	6.072e-05	0.225091	0.6	15	9	16	0.754096	3046	0.275862
MKI67	8.96526	4.14383	0.00044052	0.241323	0.736264	14	9	31.4286	0.775441	16038	0.273292
CXCL16	1.78737	4.36578	0.00103375	0.229054	0.813187	14	9	20.3571	0.759587	35150	0.321995
APC	-1.77593	3.68692	0.00552386	0.271229	0.252747	14	8	26.2143	0.808077	152108	0.133382
ADCY2	-4.13225	4.44761	0.00817862	0.22484	0.0769231	14	9	5.64286	0.753742	179670	0.120748
IRF1	4.38937	3.6677	0.00335967	0.27265	0.252747	14	9	26.4286	0.80945	96312	0.130481
NCK1	1.52858	3.75697	0.00418048	0.266172	0.186813	14	9	16.0714	0.803073	85798	0.115108
UBE2I	-1.98486	3.88717	0.00580108	0.257257	0.120879	14	8	13.4286	0.793774	127470	0.102121
CDK6	-1.82365	3.68444	0.00179121	0.271412	0.32967	14	8	25.2857	0.808254	55842	0.132386
PSMD12	2.07128	4.46993	0.00054848	0.223717	0.582418	14	10	10.4286	0.752148	18092	0.297959
DNM1	-1.90334	3.57099	0.00872244	0.280035	0.0989011	14	9	21.1429	0.816358	158078	0.108259
PLCG2	1.65305	3.85307	0.00115517	0.259533	0.285714	14	9	18.5714	0.796209	26766	0.148571
CDT1	4.66918	4.14073	0.00116931	0.241503	0.56044	14	8	20.7143	0.775662	35620	0.210641
NFATC1	-2.18794	3.6553	0.00399493	0.273575	0.186813	14	9	19.2857	0.810336	79084	0.106156
MYH14	-2.68467	4.40298	0.00724707	0.227119	0.120879	14	10	6.57143	0.75693	148006	0.15331
HCK	1.8525	3.68072	0.00266108	0.271686	0.263736	14	9	25.0714	0.80852	79432	0.128866
PSMB9	1.90322	4.08927	0.00382497	0.244542	0.494505	14	9	13.4286	0.779338	88156	0.174397
THBS1	-1.66978	3.90453	0.00265367	0.256113	0.25641	13	9	16.4615	0.792534	76486	0.139505
BCR	2.28018	3.69436	0.00392803	0.270683	0.0897436	13	9	20.4615	0.807546	97282	0.112162
RACGAP1	1.52067	3.76689	0.00603144	0.265471	0.333333	13	8	24.6923	0.802365	192754	0.158284
CHEK1	4.82604	4.08555	0.00437916	0.244765	0.115385	13	9	16.3077	0.779603	106874	0.139001
ARRB2	1.50825	3.68196	0.00602198	0.271595	0.0897436	13	9	21	0.808431	135044	0.106265
TJP1	3.83623	3.81463	0.0073313	0.262149	0.141026	13	9	13	0.798955	127228	0.101151
PSMD1	1.71167	4.53069	0.00020116	0.220717	0.666667	13	10	10.6154	0.747808	8054	0.366048
PER1	-2.84611	4.34842	0.00140499	0.229969	0.423077	13	10	10.4615	0.760827	60088	0.222586
EIF4E	1.83364	3.67142	0.0264704	0.272374	0.205128	13	9	19.8462	0.809184	685832	0.114273
GSR	-1.57472	6.04464	0.0011834	0.165436	0.846154	13	11	16.8462	0.639669	91354	0.670769
DNMT1	1.84128	3.57905	0.00565574	0.279404	0.128205	13	8	23.0769	0.815782	116456	0.106398
CDK5	1.59466	3.78177	0.00794011	0.264426	0.0641026	13	9	12.8462	0.801302	148810	0.0975167
PER2	-1.51581	4.34904	0.00117168	0.229936	0.461538	13	10	10.4615	0.760783	52790	0.227425
IFI44	6.09362	4.63918	0.00167781	0.215555	0.448718	13	9	10.0769	0.740058	71256	0.263158
GPX2	5.71065	5.18909	0.0016518	0.192712	0.846154	13	10	17.1538	0.700779	42872	0.588859
WNT5A	8.08924	3.80781	0.00625189	0.262618	0.153846	13	9	15.8462	0.799442	136770	0.110202
NCBP1	2.22605	4.51643	0.00788505	0.221414	0.269231	13	9	8	0.748826	252244	0.193246
CYP2C18	5.00885	5.35586	0.0004594	0.186711	0.487179	13	11	15.8462	0.688867	12494	0.304734
BAX	1.90097	3.64786	0.0029895	0.274133	0.294872	13	9	24.5385	0.810867	71326	0.1311
PSMA3	1.59715	4.06138	0.00419695	0.246222	0.576923	13	9	14.6923	0.78133	89216	0.169052
EPS15	-1.5488	3.85431	0.00678802	0.25945	0.0769231	13	9	9.30769	0.796121	111848	0.104396
GLI2	-1.60703	3.6646	0.00342	0.272881	0.166667	12	8	22	0.809671	71116	0.126938
LPL	-6.01099	3.96404	0.00511723	0.252268	0.151515	12	9	12.5	0.788283	111126	0.122112
NCBP2	1.87646	4.43769	0.00572574	0.225342	0.318182	12	9	10.1667	0.75445	235634	0.181548
CXCR7	-1.93329	4.46745	5.95e-06	0.223841	0.848485	12	9	20.0833	0.752325	424	0.371914
FPR3	2.86225	4.50899	0.00025277	0.221779	0.590909	12	9	16.3333	0.749358	10738	0.333333
IFIT3	4.81054	4.13019	0.00171368	0.242119	0.5	12	9	14.3333	0.776415	72690	0.196347
SMAD9	-2.45541	4.09485	0.00108329	0.244209	0.19697	12	10	11.25	0.778939	24150	0.145022
F2R	-1.9146	3.96218	0.00508016	0.252386	0.151515	12	8	10.3333	0.788416	85092	0.116667
MMP1	7.44646	3.58277	0.00169956	0.279114	0.227273	12	9	27.6667	0.815517	48550	0.13374
TNNI2	-2.83505	4.99876	0.00037165	0.20005	0.606061	12	10	11.3333	0.714374	11528	0.231293
RANGAP1	2.41345	4.13949	0.00127943	0.241576	0.272727	12	9	18.0833	0.775751	37122	0.155891
PSMA5	1.87468	4.2641	0.00170464	0.234516	0.681818	12	10	12.4167	0.76685	28552	0.256944
SDC4	-2.12605	3.76937	0.00410101	0.265296	0.181818	12	9	20.5833	0.802188	91634	0.126294
CD2	3.97838	4.10167	0.0042248	0.243803	0.212121	12	9	12.1667	0.778452	84238	0.154605
KNTC1	1.55263	4.20335	0	0.237906	1	12	9	35.1667	0.771189	0	0.358844
CTLA4	4.62248	3.84129	0.00325954	0.260329	0.212121	12	9	18.75	0.797051	67284	0.142308
DKK1	-1.50301	3.79231	0.0038878	0.263691	0.227273	12	9	16.4167	0.800549	81952	0.117506
FGFR1	-1.81986	3.67018	0.00349003	0.272466	0.121212	12	9	21.0833	0.809273	70500	0.126524
PER3	-1.56904	4.07378	0.00372735	0.245473	0.469697	12	9	12.25	0.780445	114456	0.187179
ITK	1.82045	4.01798	0.00029482	0.248881	0.469697	12	9	18.9167	0.78443	11418	0.176791
YWHAZ	1.71406	3.62616	0.0121427	0.275774	0.0454546	12	9	18	0.812417	203716	0.10492
RHOB	-2.16039	4.24179	0.00279227	0.23575	0.287879	12	9	8.5	0.768444	70318	0.163399
TPR	-1.51656	3.87353	0.010416	0.258163	0.242424	12	9	12.1667	0.794748	202126	0.132407
TGFBI	-1.81816	3.63546	0.00556502	0.275068	0.19697	12	9	25.3333	0.811753	125202	0.123366
NFATC2	-1.63222	3.68816	0.00279356	0.271138	0.212121	12	8	21.1667	0.807989	67216	0.129115
AGTR1	-4.81051	4.0651	0.00474337	0.245997	0.136364	12	9	9.58333	0.781065	96702	0.116667
RORA	-1.75163	4.23373	0.00064093	0.236199	0.575758	12	9	13.9167	0.76902	26112	0.217448
ELN	-1.87079	4.05704	0.00699873	0.246485	0.0909091	11	9	8.90909	0.78164	138484	0.121639
CDKN3	9.61548	4.0713	0.00011947	0.245622	0.727273	11	9	32.7273	0.780622	6226	0.289622
RELN	-1.94309	3.74768	0.00536359	0.266832	0.127273	11	8	17	0.803737	98370	0.121871
SGK1	1.75548	3.78673	0.00901331	0.26408	0.0181818	11	9	14.6364	0.800948	158134	0.1142
HSPG2	-1.56856	3.88841	0.00599593	0.257175	0.145455	11	9	13.1818	0.793685	109452	0.123252
RAD51	1.74285	3.97892	0.00895809	0.251324	0.0909091	11	8	12.7273	0.78722	161618	0.119153
RAB5A	2.47072	3.65654	0.00982787	0.273483	0.145455	11	9	20.6364	0.810247	161768	0.129953
KIT	-2.19917	3.69126	0.00138643	0.27091	0.2	11	9	26.0909	0.807767	47780	0.156627
NRAS	1.80195	3.66336	0.00376956	0.272973	0.454545	11	9	29.9091	0.80976	81656	0.176948
THRA	-1.58418	3.79665	0.00261985	0.26339	0.454545	11	9	18.0909	0.800239	53678	0.150497
CYP2J2	-3.18615	4.86981	0.00547096	0.205347	0.254545	11	10	7.18182	0.723585	101934	0.172727
RFC4	1.55438	4.39554	0.00034094	0.227504	0.581818	11	9	18.5455	0.757462	7004	0.206061
CD3G	1.50922	3.91878	0.00034426	0.255181	0.563636	11	9	21.3636	0.791515	12320	0.176559
PSMB8	1.56029	4.65654	0.00015182	0.214752	0.654545	11	10	10.6364	0.738819	6028	0.393939
NOS1	-1.91712	3.94172	0.0169211	0.253696	0.0727273	11	9	10.2727	0.789877	265614	0.110101
PRKG1	-1.87966	3.98512	0.0179229	0.250933	0.0181818	11	9	8.36364	0.786777	259350	0.0955121
CDC7	1.6889	4.25356	0.00012202	0.235097	0.854545	11	9	19.0909	0.767603	9284	0.318182
PLD2	1.6208	3.71792	0.0107581	0.268968	0.0909091	11	9	16.3636	0.805863	178616	0.112987
APOE	-2.49748	4.00124	0.00335091	0.249923	0.127273	11	8	10.6364	0.785626	75278	0.124459
ADH1B	-5.21712	5.44637	0.00401407	0.183608	0.272727	11	11	12.9091	0.682402	99432	0.28719
PSMA7	1.53453	4.63484	5.004e-05	0.215757	0.818182	11	10	11.5455	0.740368	2256	0.427609
BDKRB2	1.66352	4.23373	0.00203806	0.236199	0.181818	11	9	9.36364	0.76902	40888	0.138462
IL12RB1	2.35771	3.6553	0.00134322	0.273575	0.454545	11	9	31.1818	0.810336	45428	0.170392
RPS23	-1.56077	4.52387	0.00185578	0.22105	0.345455	11	10	6.27273	0.748295	42490	0.206061
ZBTB16	-11.4539	3.80719	0.00445726	0.262661	0.145455	11	8	20.8182	0.799486	87968	0.125488
LCP2	2.69881	4.0124	0.00039073	0.249227	0.381818	11	9	18.5455	0.784829	13326	0.177448
CASP1	2.46132	4.27278	0.00436977	0.234039	0.145455	11	9	9.81818	0.76623	115858	0.169059
FBXO5	2.6239	4.02542	0.0018268	0.248421	0.454545	11	8	29.4545	0.783899	44700	0.20974
KIF4A	4.47463	4.25108	9.417e-05	0.235234	0.527273	11	9	25.0909	0.76778	5340	0.285124
MAPT	-2.27353	4.05022	0.00385634	0.2469	0.181818	11	8	12.2727	0.782127	103530	0.118538
PPARGC1A	-3.52656	3.73528	0.00275308	0.267718	0.345455	11	9	23.1818	0.804623	68024	0.149941
NR3C1	-1.788	3.64724	0.0117755	0.27418	0.0909091	11	9	22.1818	0.810911	273020	0.128564
FBXW11	1.82219	3.98388	0.00330409	0.251012	0.2	10	9	13	0.786866	69962	0.131633
GOT2	1.76317	4.0775	0.0073336	0.245249	0.155556	10	9	13.9	0.780179	163238	0.143617
CDKN1C	-2.24528	3.91197	0.00842427	0.255626	0.0666667	10	8	14.1	0.792002	134042	0.130476
SH3KBP1	-2.16869	3.81711	0.00256151	0.261978	0.133333	10	9	16.2	0.798778	46610	0.146296
PDGFRA	-1.59051	3.85555	0.00232766	0.259366	0.155556	10	9	18.7	0.796032	55048	0.156897
JUNB	1.74487	3.69126	0.00101417	0.27091	0.266667	10	9	21.7	0.807767	23602	0.151049
CFTR	-2.41351	4.09299	0.00824754	0.24432	0	10	8	7.8	0.779072	129022	0.10625
HNRNPR	-2.04852	5.3075	0.00151452	0.188413	0.444444	10	9	8	0.692321	93050	0.307692
OAS1	20.797	4.21203	0.00094789	0.237415	0.6	10	9	15.7	0.770569	48188	0.209333
NPM1	1.7901	3.82641	0.0039465	0.261342	0.2	10	8	22.5	0.798114	89208	0.136196
NUDT21	1.82095	5.30564	0.00188328	0.188479	0.355556	10	10	7.3	0.692454	60242	0.295833
NEB	2.08482	5	0.00029744	0.2	0.688889	10	10	12.7	0.714286	8988	0.259184
KRT18	-3.87792	4.48605	0.00706735	0.222913	0.422222	10	10	7.8	0.750996	113872	0.217143
GINS1	2.48089	4.65902	0.00115561	0.214637	0.488889	10	9	20.7	0.738641	71594	0.232584
TNNT1	-1.91041	5.09919	9.201e-05	0.196109	0.711111	10	10	11.9	0.7072	3254	0.283333
TMEM48	2.78203	4.34036	0.00030381	0.230396	0.511111	10	9	16.2	0.761403	9752	0.2
ADIPOQ	-4.34724	3.86547	0.0015736	0.258701	0.333333	10	9	22.4	0.795324	47792	0.160432
P2RY1	2.24547	4.06882	0.0035783	0.245772	0.155556	10	8	11.5	0.780799	76320	0.135366
NCOA3	1.61355	3.65344	0.00238634	0.273715	0.2	10	9	24	0.810469	56506	0.144848
MAP2	1.74183	4.13763	0.00575921	0.241684	0.2	10	8	11	0.775883	134994	0.127059
TPM2	-2.51432	4.79727	0.0008444	0.208452	0.644444	10	10	10.8	0.728766	26018	0.308571
RSAD2	22.2797	4.91507	7.842e-05	0.203456	0.6	10	10	10.7	0.720352	4416	0.345161
NUP155	1.53079	4.60198	0.00041937	0.217298	0.511111	10	9	10.8	0.742715	17310	0.24
DBF4	2.33176	4.62616	2.17e-06	0.216162	0.933333	10	9	18	0.740988	162	0.4
PSMB10	2.08963	4.54805	0.00018174	0.219875	0.711111	10	10	11.5	0.746568	8568	0.410714
RORC	-3.3569	4.26472	0.0002032	0.234482	0.666667	10	9	14.9	0.766805	9702	0.240323
BMP7	1.58685	4.34594	0.00070981	0.2301	0.133333	10	10	8.7	0.761004	16942	0.175
MITF	-2.07935	3.64104	0.00928428	0.274647	0.133333	10	9	25.5	0.811354	176774	0.136957
MYH11	-2.6273	4.90081	0.0079097	0.204048	0.155556	10	11	5.5	0.721371	159594	0.208333
IL6ST	-1.78082	3.84811	0.00027319	0.259868	0.4	10	9	22.6	0.796564	12018	0.194828
BMPR1A	-1.58564	4.25232	0.00057284	0.235165	0.377778	10	10	10.4	0.767691	18674	0.185714
IRAK1	1.66323	4.11717	0.00139698	0.242885	0.466667	10	9	17.5	0.777345	40876	0.204706
ITGA3	1.51448	4.15871	0.0008603	0.240459	0.288889	10	9	14.9	0.774378	28662	0.163736
NDEL1	1.57113	4.3385	0.00152915	0.230494	0.266667	10	9	19.5	0.761536	33250	0.216667
TCF7L2	-3.35818	3.49473	0.00499555	0.286145	0.422222	10	9	36.8	0.821805	102640	0.152917
PTGS1	-2.03668	4.30006	0.0129325	0.232555	0.333333	9	9	11.6667	0.764281	291304	0.152047
PTTG1	2.98199	4.27774	0.00066705	0.233768	0.5	9	9	27.3333	0.765875	17040	0.260317
AXIN2	-1.86188	3.93242	0.00412638	0.254296	0.277778	9	9	15.3333	0.790541	76018	0.151111
TTK	5.74233	4.60322	1.898e-05	0.217239	0.694444	9	9	33.3333	0.742627	1216	0.374532
PSMC2	-1.6979	4.63608	4.573e-05	0.215699	0.888889	9	10	12	0.74028	2078	0.444444
BID	2.94823	4.0744	0.00083431	0.245435	0.25	9	10	10.3333	0.7804	21756	0.176587
HJURP	2.47718	4.77681	2.639e-05	0.209345	0.833333	9	10	27.6667	0.730228	1044	0.400966
IL12RB2	1.56798	3.75387	0.00090878	0.266391	0.472222	9	9	27.8889	0.803295	34140	0.196401
EPHB2	5.62703	3.84873	0.0038467	0.259826	0.166667	9	9	19.7778	0.796519	66346	0.139888
SMPD1	1.66775	3.96094	0.00579071	0.252465	0.194444	9	9	15.2222	0.788504	102264	0.172414
RFC5	1.78714	4.50899	1.125e-05	0.221779	0.75	9	9	14.6667	0.749358	426	0.287582
MYBL2	1.60704	3.70304	0.00106732	0.270049	0.277778	9	8	33.2222	0.806926	37452	0.190751
RFC3	1.61555	4.50899	1.125e-05	0.221779	0.75	9	9	14.6667	0.749358	426	0.287582
TIMELESS	2.11849	4.61314	0.00174192	0.216772	0.472222	9	10	9.77778	0.741918	43138	0.265432
KIF2A	3.40721	4.77123	8.457e-05	0.209589	0.361111	9	10	19.3333	0.730626	2200	0.284314
IRF9	2.2072	3.9504	0.00298412	0.253139	0.388889	9	9	20.8889	0.789257	92970	0.203704
HNRNPU	-2.19857	5.33044	0.00211557	0.187602	0.305556	9	10	7.44444	0.690683	102642	0.277778
CCNE2	2.95551	4.20831	0.00074109	0.237625	0.25	9	9	14.4444	0.770835	21734	0.204509
EPHA2	3.59506	3.78177	0.0023091	0.264426	0.305556	9	9	26.7778	0.801302	49318	0.177778
CD9	-1.60456	4.38066	0.00461853	0.228276	0.111111	9	9	11.1111	0.758524	118098	0.155229
MCL1	4.46647	3.88283	0.00103714	0.257544	0.361111	9	9	17.1111	0.794084	23890	0.161905
PCK2	1.59387	3.91197	0.00382868	0.255626	0.305556	9	9	18.6667	0.792002	70578	0.157645
MAPRE1	1.76828	4.09547	0.00239624	0.244172	0.222222	9	9	20.4444	0.778895	50532	0.211696
CDC25B	2.08498	3.69002	0.00264753	0.271001	0.361111	9	9	30.7778	0.807856	78286	0.164875
LPAR1	-2.03999	3.739	0.00548062	0.267452	0.111111	9	8	21.6667	0.804357	100984	0.143393
STAT2	1.71202	3.87105	0.00036206	0.258328	0.333333	9	9	24.7778	0.794925	19466	0.183539
F11R	2.24438	4.22691	0.00355414	0.23658	0.111111	9	9	9.22222	0.769507	79246	0.163636
PSMC4	1.75838	4.4036	0.00057545	0.227087	0.638889	9	9	11.3333	0.756886	13384	0.340067
KIF23	3.72693	4.18971	0.00013501	0.23868	0.555556	9	9	27.3333	0.772164	5498	0.303704
NUP50	3.78486	4.60322	0.00036788	0.217239	0.555556	9	9	11	0.742627	15694	0.25
KRT16	16.2025	5.22691	0.00027924	0.191318	0.611111	9	10	7.77778	0.698078	9618	0.299145
ALDH1A1	-1.67247	5.51767	0.00490823	0.181236	0.166667	9	11	9.66667	0.677309	84326	0.24269
NR2F1	-1.7894	4.18847	0.00055461	0.238751	0.666667	9	9	15.4444	0.772252	10032	0.219048
FOSL1	6.4976	3.70552	0.00184658	0.269868	0.25	9	8	27.7778	0.806749	43236	0.165997
HMOX1	3.20744	3.75759	0.00611297	0.266128	0.111111	9	9	21.8889	0.803029	130622	0.14892
LEPR	-5.34003	3.76007	0.00158328	0.265952	0.321429	8	9	27.125	0.802852	26914	0.194746
BARD1	-1.70801	4.42653	0.00372633	0.22591	0.178571	8	8	10.125	0.755248	84018	0.170259
IFI44L	10.3905	4.90639	0.00010063	0.203816	0.75	8	10	12.375	0.720972	4818	0.426724
CPT1A	-1.82677	4.0031	0.00376872	0.249806	0.107143	8	10	12.375	0.785493	70028	0.154221
PLAUR	2.71726	3.95598	0.00299317	0.252782	0.178571	8	9	13.375	0.788858	51064	0.162037
PIAS1	-1.75644	3.74334	0.00072234	0.267141	0.321429	8	9	29	0.804047	21954	0.199138
ALDH3A1	1.69666	4.5871	0.00831769	0.218002	0.464286	8	10	16.625	0.743778	254954	0.3275
SRSF11	-1.65125	4.79045	0.00222266	0.208749	0.357143	8	9	8.375	0.729253	65862	0.335
RBL2	-1.8277	3.85431	0.00016423	0.25945	0.428571	8	8	27.625	0.796121	10620	0.203125
MAP2K6	1.99172	3.99752	0.00273798	0.250155	0.178571	8	9	17.125	0.785891	72570	0.159524
PML	2.40491	3.9907	0.00085111	0.250583	0.178571	8	9	16.875	0.786379	16944	0.177419
ITGA4	1.69281	4.15065	0.0027411	0.240926	0.214286	8	9	18.375	0.774953	74392	0.174757
FBXW7	-1.92319	3.95846	0.00117048	0.252623	0.357143	8	8	20.375	0.788681	26008	0.174145
NOTCH2	-1.51131	4.6863	0.00365133	0.213388	0.0714286	8	10	3	0.736693	93634	0.169643
TPM4	1.5083	4.79851	0.00059735	0.208398	0.714286	8	10	12.125	0.728678	20278	0.346429
DNM2	1.80844	3.78859	0.00492601	0.26395	0.0714286	8	9	23.375	0.800815	95230	0.154762
DTYMK	1.77606	4.55115	0.0021311	0.219725	0.357143	8	9	11	0.746347	55602	0.228723
PPARD	4.93219	3.80595	0.00360499	0.262746	0.357143	8	9	24.125	0.799575	74668	0.177778
SGCB	-1.97828	4.6708	0.00279475	0.214096	0.5	8	10	9.375	0.7378	49484	0.220238
PAK1	1.60472	4.33106	0.00695425	0.23089	0.107143	8	10	8.125	0.762067	130028	0.15
PLA2G2A	1.60251	4.43087	0.00489348	0.225689	0.357143	8	9	6.625	0.754938	81978	0.215517
SGCD	-2.03039	5.20893	0.00050058	0.191978	0.5	8	11	7.625	0.699362	12050	0.3
IL4R	3.09349	3.89089	0.00011441	0.257011	0.714286	8	9	27.75	0.793508	5388	0.245575
ESRRG	-3.2705	4.2796	0.00021175	0.233667	0.5	8	9	14	0.765743	6096	0.237288
BCKDHB	-1.51117	3.93862	0.00277452	0.253896	0.25	8	9	13.5	0.790098	50240	0.176667
CSNK1E	1.87684	4.72474	0.00161528	0.211652	0.428571	8	10	8.5	0.733947	50442	0.299107
PRKCQ	13.2175	3.91073	0.00428788	0.255707	0.214286	8	8	21	0.792091	92180	0.193925
SEH1L	2.41202	4.37508	0.00019775	0.228567	0.607143	8	9	23.25	0.758923	5022	0.24734
PSME3	2.81241	3.90205	0.0021037	0.256276	0.285714	8	9	18.625	0.792711	50300	0.19401
ENO1	2.05909	3.82889	0.00784612	0.261172	0.0714286	8	9	14.375	0.797936	142368	0.133413
AMT	-1.54233	4.66584	0.00334814	0.214324	0.178571	8	9	6.375	0.738154	71012	0.167763
SNRPA1	-2.02422	5.30936	0.00089452	0.188347	0.464286	8	9	8.75	0.692188	62516	0.35
RBPJ	-1.50025	3.90577	0.00486973	0.256032	0.142857	8	9	18.125	0.792445	94800	0.147727
DDX58	3.44244	4.50093	0.00049918	0.222176	0.25	8	10	13.375	0.749934	12170	0.207031
MEF2C	-1.61916	3.84377	0.00160802	0.260161	0.107143	8	9	18.25	0.796874	32980	0.154095
NR1D2	-1.63158	4.30192	0.00015501	0.232454	0.75	8	9	15	0.764148	7474	0.294118
PNP	6.42114	4.61624	0.0059923	0.216626	0.142857	8	9	5.25	0.741697	115760	0.1875
GZMB	22.0458	4.3323	0.00168461	0.230824	0.142857	8	9	9.625	0.761979	53798	0.183824
KRT7	-2.29437	5.22753	0.00019499	0.191295	0.678571	8	10	8.375	0.698034	5988	0.322115
GHR	-2.12638	3.82269	0.00016785	0.261596	0.464286	8	9	28.25	0.798379	8534	0.252232
PRMT5	1.57721	4.27402	0.00375522	0.233972	0.142857	8	10	10.5	0.766141	81472	0.163306
MYH3	-1.76569	5.10043	8.8e-06	0.196062	0.892857	8	10	13.625	0.707112	362	0.324405
DCN	-1.78959	3.83881	0.00103551	0.260497	0.464286	8	9	23.875	0.797228	27686	0.191532
TGFA	3.42109	3.64662	0.00084843	0.274226	0.357143	8	9	34.25	0.810956	18720	0.196121
CCL22	3.64239	4.09733	4.574e-05	0.244061	0.678571	8	9	26.125	0.778762	3592	0.303779
RUVBL1	1.96167	3.76875	0.00239108	0.26534	0.321429	8	9	26.25	0.802232	53168	0.158333
TOLLIP	2.48841	4.27898	0.00067623	0.2337	0.642857	8	9	15.875	0.765787	14288	0.276316
PTCH1	-2.00517	3.85245	0.00280854	0.259575	0.142857	8	9	18.875	0.796254	52630	0.140152
BHLHE41	-5.5751	4.54929	0.0019009	0.219815	0.5	8	10	11.5	0.746479	63348	0.304054
CTSB	1.75788	4.06138	0.00390289	0.246222	0.0476191	7	9	9.85714	0.78133	69024	0.166234
ADRB2	-4.30003	4.31432	0.00218273	0.231786	0.142857	7	10	8.14286	0.763263	52206	0.175325
PTPN3	-1.53824	3.77805	0.00503146	0.264687	0.285714	7	9	30.4286	0.801568	84744	0.226638
MAF	-1.87393	4.0434	0.00538908	0.247317	0.190476	7	9	11.7143	0.782614	79170	0.187354
TF	-1.92774	4.18351	0.0129741	0.239034	0.0476191	7	10	13.5714	0.772606	260264	0.153061
IFI6	6.56648	4.92002	1.263e-05	0.203251	0.809524	7	10	13.1429	0.719998	1038	0.438095
MRPS12	2.17585	5.10973	0.00042449	0.195705	0.571429	7	11	6.71429	0.706448	17898	0.305195
MRPS7	1.67459	5.10973	0.00042449	0.195705	0.571429	7	11	6.71429	0.706448	17898	0.305195
GNAS	-1.93153	5.14631	0.00049958	0.194314	0.238095	7	10	5.57143	0.703835	12888	0.229814
NCF2	2.29636	3.84873	0.00161831	0.259826	0.333333	7	9	18.5714	0.796519	38338	0.178918
FST	-3.62428	4.44575	0.00060683	0.224934	0.238095	7	10	8.85714	0.753875	13414	0.247899
FCER1G	1.85789	4.17669	0.0037328	0.239424	0.190476	7	10	16	0.773094	97220	0.204887
PTGER3	3.93367	4.42529	0.00065611	0.225974	0.47619	7	9	19.5714	0.755336	14934	0.332512
ALOX15B	-2.04881	4.28704	0.00673508	0.233261	0.47619	7	9	12.7143	0.765211	127632	0.188312
FANCD2	1.77939	4.90515	0.00314984	0.203868	0.285714	7	9	4.85714	0.721061	66266	0.24812
PRKCB	-2.91696	3.86051	0.00093279	0.259033	0.238095	7	9	29.8571	0.795678	23574	0.219048
SMARCA5	1.50024	4.30192	0.00050461	0.232454	0.380952	7	9	12.2857	0.764148	17402	0.199063
SUV39H1	1.51746	3.91878	0.00013659	0.255181	0.619048	7	9	24	0.791515	4350	0.242424
SELP	1.5252	4.21327	0.00212338	0.237345	0.0952381	7	9	9	0.770481	39800	0.165266
BHLHE40	1.7631	4.55053	0.00066097	0.219755	0.666667	7	10	13	0.746391	26588	0.34749
REN	2.61436	4.06448	0.00295145	0.246034	0.142857	7	9	15.7143	0.781109	39198	0.159057
ITGAL	2.0004	4.15685	0.00035636	0.240567	0.47619	7	9	19.4286	0.774511	10308	0.218299
ECT2	3.30731	4.42529	0.00037372	0.225974	0.571429	7	9	15.4286	0.755336	15886	0.26601
SMARCA2	-2.20503	3.94916	0.00292334	0.253218	0.190476	7	9	21.7143	0.789346	59600	0.188369
MECP2	-1.73819	4.21141	0.00369363	0.23745	0.190476	7	9	12.5714	0.770614	67848	0.195853
PLEK	3.12497	4.40174	0.00299491	0.227183	0.0952381	7	10	9.42857	0.757019	62672	0.196825
BLNK	3.0181	3.97954	6.578e-05	0.251285	0.571429	7	10	25.1429	0.787176	2354	0.260417
ITPR1	-1.50229	4.15375	0.00346894	0.240746	0.0476191	7	10	9.57143	0.774732	59326	0.167116
PDE4A	-1.51693	5.28642	0.00054176	0.189164	0.190476	7	10	6	0.693827	13564	0.300752
PSRC1	1.65706	4.23621	0.00052687	0.23606	0.619048	7	9	22.8571	0.768842	12878	0.283929
CSNK2A1	1.88023	3.76565	0.0035044	0.265558	0.0952381	7	9	24.8571	0.802453	64680	0.174717
NUP210	2.08955	4.60942	0.00012246	0.216947	0.666667	7	9	11.5714	0.742184	6394	0.28223
ALDH1A2	-1.78488	6.41785	0.00133834	0.155815	0	7	12	3.57143	0.61301	39126	0.197802
ITGA7	-1.74473	4.15685	0.00454187	0.240567	0.238095	7	9	17.4286	0.774511	84788	0.190476
ACAT1	-1.9641	4.71668	0.00632988	0.212014	0.0476191	7	10	3.57143	0.734523	126106	0.168067
CDON	-2.37744	3.85555	0.00361365	0.259366	0.238095	7	9	20.5714	0.796032	57870	0.170238
BAK1	1.89096	4.18661	0.00125318	0.238857	0.52381	7	10	11.7143	0.772385	25624	0.241071
TJP2	1.58048	4.02604	0.00256178	0.248383	0.380952	7	9	15.2857	0.783854	51334	0.17608
EIF2S2	1.50139	4.39058	0.00187762	0.227761	0.428571	7	10	8.28571	0.757816	33672	0.242424
UGT1A1	3.42075	5.44947	0.00011318	0.183504	0.47619	7	11	19.1429	0.68218	3600	0.390671
LAMA4	-1.73598	4.29138	0.00223224	0.233025	0.428571	7	9	9.57143	0.764901	42736	0.201863
IL7R	5.3501	3.83323	0.00010384	0.260877	0.52381	7	9	33	0.797626	5958	0.251908
CPSF2	2.5186	4.89833	0.00124264	0.204151	0.428571	7	9	11.4286	0.721548	47268	0.272109
TGFBR3	-2.90928	4.06572	0.00048797	0.245959	0.333333	7	9	15.5714	0.78102	13362	0.228145
GFM1	1.5989	5.0775	0.00319141	0.196947	0.333333	7	11	6.57143	0.70875	42278	0.257143
ITGB5	-2.41545	3.71048	0.00205019	0.269507	0.285714	7	9	30.8571	0.806394	70530	0.19407
SNCA	-3.454	4.21389	0.00291355	0.237311	0.0952381	7	9	11.8571	0.770437	58736	0.163561
TCF4	-1.5264	3.63856	0.0010265	0.274834	0.47619	7	9	39	0.811531	27124	0.194286
UCHL5	2.25679	4.87477	0	0.205138	1	7	10	11.5714	0.723231	0	0.642857
CEBPD	3.86291	3.58215	0.00225049	0.279162	0.285714	7	9	43.4286	0.815561	65070	0.199735
MYBPC1	-1.90779	5.00186	0.00021674	0.199926	0.809524	7	10	14.8571	0.714153	6486	0.303207
SGCA	-1.6471	5.39926	1.85e-05	0.185211	0.761905	7	11	8.42857	0.685767	622	0.35119
IRAK3	2.35487	4.28084	2.79e-06	0.233599	0.761905	7	9	18.1429	0.765654	44	0.312808
CKS2	4.31191	4.33974	0.00012695	0.230429	0.666667	7	9	33.8571	0.761447	5228	0.352679
RHOF	1.84054	4.59826	0.00015202	0.217473	0.571429	7	9	9.71429	0.742981	10206	0.313364
CD69	1.72178	4.06696	0.00128885	0.245884	0.333333	7	9	19.7143	0.780932	26072	0.21118
PPP2R2B	-1.82228	4.93366	0.0152415	0.202689	0.142857	7	10	3.85714	0.719024	273768	0.210084
PRF1	2.28264	4.42219	0.00110331	0.226132	0.380952	7	9	12.2857	0.755558	35314	0.240896
GINS2	3.08269	4.99256	0.00026312	0.200298	0.733333	6	9	13.8333	0.714817	27118	0.532051
FZD5	4.20576	4.03968	0.00059964	0.247545	0.533333	6	9	19.3333	0.78288	14982	0.224806
RFC1	-1.53861	4.53069	0	0.220717	1	6	9	16	0.747808	0	0.372093
PMAIP1	1.9525	3.87415	0.0001721	0.258121	0.6	6	9	28	0.794704	5710	0.229508
BYSL	1.78522	5.69622	0.00495278	0.175555	0.266667	6	11	3.16667	0.664556	98658	0.333333
WEE1	-3.20153	4.21265	0.00045761	0.23738	0.133333	6	9	18.5	0.770525	12292	0.21124
GSN	-2.02795	3.84563	0.00866109	0.260035	0.133333	6	9	25.6667	0.796741	172356	0.19359
BCL3	2.38796	3.82083	0.00165964	0.261723	0.266667	6	9	28.8333	0.798512	33470	0.219231
C3AR1	1.55993	4.49039	3.68e-06	0.222698	0.733333	6	9	21.1667	0.750686	248	0.440972
GZMA	6.13692	4.3385	0.00022875	0.230494	0.2	6	9	12.1667	0.761536	6624	0.235294
SGCE	-2.33046	5.39988	1.815e-05	0.185189	0.8	6	11	9.16667	0.685723	618	0.381944
JAM2	-1.55562	4.41042	0.00022465	0.226736	0.333333	6	9	12.6667	0.756399	5304	0.238994
KRT6C	5.07176	5.48171	5.534e-05	0.182425	0.8	6	11	7	0.679878	2596	0.636364
GUCY1B3	-1.50377	4.89027	0.00050594	0.204488	0.333333	6	10	6.16667	0.722124	14366	0.293651
STAM2	2.79134	3.77495	0.00029245	0.264904	0.6	6	9	36.8333	0.801789	8362	0.242325
NOD2	3.84546	3.9783	0.0002257	0.251364	0.533333	6	9	24.6667	0.787264	8434	0.254296
IGFBP3	1.86003	3.95474	0.00095605	0.252861	0.333333	6	9	23.6667	0.788947	23154	0.204023
ETF1	1.62589	5.12027	0.00124044	0.195302	0.533333	6	11	6.66667	0.705695	24316	0.361111
CALD1	-1.66346	4.02604	0.0128287	0.248383	0.466667	6	10	18.5	0.783854	262484	0.232068
CSTF2	1.66438	5.81339	0.00012294	0.172017	0.6	6	10	8.33333	0.656186	8484	0.416667
SNTB1	-3.23291	5.21079	0.00014752	0.19191	0.733333	6	11	9	0.699229	3856	0.36
PLCB4	-3.45039	4.07688	0.00121412	0.245286	0.266667	6	10	13.5	0.780223	21482	0.218579
LTB4R	3.21528	4.48233	6.935e-05	0.223098	0.333333	6	9	8	0.751262	1960	0.279762
CLDN1	-2.04814	4.63174	0.0002726	0.215901	0.6	6	10	7.16667	0.74059	11576	0.325758
F3	-3.83508	5.20025	0.00298629	0.192299	0.266667	6	11	4.83333	0.699982	52316	0.236842
IDO1	1.91235	4.21017	0.00241847	0.23752	0.0666667	6	9	11.3333	0.770702	43124	0.187135
CSNK1D	1.972	4.9535	0.00062375	0.201877	0.6	6	10	9.16667	0.717607	29886	0.436508
SPTAN1	-2.82257	4.23249	0.00386873	0.236268	0.333333	6	10	13.1667	0.769108	92118	0.191176
CYBB	1.62171	3.90391	0.00140761	0.256154	0.466667	6	9	20.6667	0.792578	34772	0.202614
RAB27A	14.2777	5.29324	0.00522171	0.18892	0.0666667	6	11	2.66667	0.69334	125134	0.285714
FZD8	-2.13077	4.57161	0.00124645	0.218742	0.466667	6	10	8.83333	0.744885	32472	0.309524
IKBKE	2.74764	4.0465	0.00080158	0.247127	0.4	6	9	19.1667	0.782393	27222	0.218391
ALOX12	1.50751	4.9225	0.00089934	0.203149	0.666667	6	10	7.16667	0.719821	18954	0.333333
TYMP	11.9421	4.59764	0.00249789	0.217503	0.266667	6	9	9.16667	0.743025	66678	0.25
SOX9	-1.73106	3.9628	0.00218999	0.252347	0.2	6	9	21.3333	0.788371	42414	0.203883
ASL	2.07397	4.90825	0.00245615	0.203739	0.133333	6	10	3.33333	0.72084	29452	0.217949
SETD2	-1.66886	3.81711	0.00172818	0.261978	0.2	6	9	23	0.798778	48226	0.206061
P2RY2	2.2532	4.46497	4.874e-05	0.223966	0.6	6	9	11	0.752502	1710	0.305556
KRT6A	4.99729	5.48171	5.534e-05	0.182425	0.8	6	11	7	0.679878	2596	0.636364
CHRM3	-1.94901	4.66274	3.699e-05	0.214466	0.6	6	9	9.16667	0.738376	948	0.295699
STAM	1.7868	3.77495	0.00029245	0.264904	0.6	6	9	36.8333	0.801789	8362	0.242325
PLAT	10.007	4.10291	0.00072413	0.243729	0.0666667	6	9	16.3333	0.778363	15690	0.203463
MRPL4	2.53636	5.10911	0.00229444	0.195729	0.533333	6	11	7.5	0.706492	71152	0.318841
LAMC3	-2.29243	4.646	8.269e-05	0.215239	0.666667	6	9	9.5	0.739571	2200	0.306452
NTN1	-2.11298	4.19281	0.00325771	0.238504	0.2	6	10	17.3333	0.771942	74598	0.205285
GLUD1	-1.51861	4.72908	0.00192816	0.211458	0.266667	6	10	6.33333	0.733637	36976	0.22619
TNFSF10	2.24378	3.80471	0.00103251	0.262832	0.133333	6	8	24.8333	0.799663	24426	0.219219
SPTBN1	-3.37514	3.99566	0.00552971	0.250272	0.333333	6	10	18	0.786024	134590	0.191756
BAMBI	-1.72814	4.7328	2.327e-05	0.211292	0.466667	6	10	9.33333	0.733372	516	0.316092
NUP160	1.8611	4.61004	5.425e-05	0.216918	0.666667	6	9	11.1667	0.74214	1462	0.385057
TAF1	-1.54881	3.91445	0.00602135	0.255464	0.0666667	6	8	19.3333	0.791825	84534	0.188552
REL	1.99693	3.72102	0.0001926	0.268744	0.466667	6	9	40.5	0.805642	10348	0.227528
HSD3B1	-3.4885	5.32858	0.00578646	0.187667	0.2	6	11	11.1667	0.690816	130274	0.288288
PRKD1	-2.01705	4.14383	0.00495278	0.241323	0.266667	6	9	14.1667	0.775441	114014	0.259259
TFPI	-1.91971	4.67142	0.00209863	0.214068	0.333333	6	10	7.5	0.737756	43224	0.241935
PLIN1	-4.69591	3.99132	0.00249697	0.250544	0.333333	6	9	21.8333	0.786334	46056	0.212871
F5	-1.5933	4.45071	0.00415964	0.224683	0.266667	6	10	7.83333	0.753521	74096	0.22549
RANBP9	2.02223	4.52883	0.00536927	0.220808	0	6	9	7.16667	0.747941	94438	0.17619
ICOS	1.92331	4.38128	0.00138951	0.228244	0.333333	6	9	12.5	0.75848	30484	0.243333
GUCY1A3	-1.59845	4.89027	0.00050594	0.204488	0.333333	6	10	6.16667	0.722124	14366	0.293651
EFNB2	-4.12544	4.16615	0.00226755	0.24003	0.133333	6	10	11.5	0.773846	40806	0.207547
NES	2.39549	4.74582	0.00107527	0.210712	0.666667	6	10	9.66667	0.732442	22824	0.316667
TAP1	1.75765	4.20583	0.00071169	0.237765	0.466667	6	9	16.1667	0.771012	23900	0.248718
RAD51AP1	3.59855	4.36702	0.00143196	0.228989	0.333333	6	9	27.1667	0.759499	38946	0.291667
TK2	-1.56455	4.60322	0.00018016	0.217239	0.6	6	9	10.6667	0.742627	2686	0.266667
MUC1	-2.80456	3.74644	0.00149749	0.26692	0.133333	6	8	32.5	0.803826	25672	0.210526
PDGFA	-1.95085	3.6584	0.00047961	0.273344	0.266667	6	9	37.6667	0.810114	24544	0.226263
BIRC3	2.4772	3.82021	0.00770862	0.261766	0	6	9	25	0.798556	151138	0.181818
KRR1	-1.66704	4.70304	0.0088035	0.212629	0.2	6	10	4	0.735497	160118	0.233333
MTHFD2	1.6728	5.06076	0.00370619	0.197599	0.2	6	9	6.16667	0.709946	114074	0.216049
EIF5A	1.88396	4.43273	0.00128845	0.225594	0.466667	6	9	16.8333	0.754805	26476	0.252525
GATA2	-1.63497	3.88841	0.00126497	0.257175	0	6	9	19.3333	0.793685	28606	0.183333
GYS1	3.09756	4.3323	0.00741443	0.230824	0	6	10	11.1667	0.761979	129216	0.172316
SMURF1	1.59085	4.23063	0.00017545	0.236372	0.4	6	10	15.1667	0.769241	6180	0.270833
GAS6	-1.66526	4.32672	0.0027442	0.231122	0.133333	6	9	13.8333	0.762377	50490	0.205128
CASK	1.86736	4.5933	0.00619117	0.217708	0.0666667	6	9	4.16667	0.743335	115528	0.184211
LDLR	5.24626	3.94048	0.00205397	0.253776	0.2	6	9	17.3333	0.789965	35662	0.195076
EZH2	2.01377	3.89151	0.00121914	0.25697	0.266667	6	9	28	0.793464	28572	0.206173
NRIP1	1.81234	3.78859	0.00076738	0.26395	0.333333	6	10	25.6667	0.800815	23786	0.212121
CRY2	-2.78553	4.98512	4.662e-05	0.200597	0.6	6	10	10	0.715349	2818	0.427536
ITPR3	-1.64726	4.21513	0.00208449	0.237241	0.266667	6	10	8.33333	0.770348	39218	0.214912
NFASC	2.2857	4.91878	0.00295734	0.203302	0.2	6	11	3.5	0.720087	72420	0.3
BAIAP2	1.74721	4.35958	0.00503782	0.22938	0	6	10	6.66667	0.76003	77074	0.166667
PTAFR	2.09515	4.26162	0.0011767	0.234652	0.266667	6	9	11.3333	0.767027	24634	0.23913
PTBP1	1.83118	6.24055	0.00124561	0.160242	0.4	6	10	6.33333	0.625675	87412	0.440476
RAB11A	1.54067	4.76937	0.00801195	0.209671	0.0666667	6	10	4.83333	0.730759	188568	0.219298
GAL	-9.1784	4.12647	0.00140687	0.242338	0.1	5	9	22	0.776681	23450	0.240449
LTB	2.29142	4.33664	0.00133286	0.230593	0.2	5	10	8.2	0.761669	21542	0.251613
SPRY2	-2.2551	3.85617	0.00012834	0.259325	0.5	5	9	24.2	0.795988	4066	0.254737
TMOD1	-1.82797	5.26038	0	0.1901	1	5	10	14.2	0.695687	0	0.489655
LRP8	3.89585	4.22505	0.0005873	0.236684	0.3	5	9	17.6	0.76964	11012	0.235135
MYO5B	1.73643	5.76007	0.00301373	0.173609	0.3	5	11	3.8	0.659995	78676	0.36
S100B	-1.60484	4.30812	0.00733155	0.23212	0.1	5	10	14.6	0.763706	166444	0.237288
SOS2	-1.65697	3.85121	0.00015852	0.259659	0.5	5	9	30.6	0.796342	5968	0.285981
COL17A1	-1.66936	4.86113	6.695e-05	0.205714	0.6	5	10	5.4	0.724205	1116	0.472727
ANK2	-1.51589	4.78983	0.00283944	0.208776	0.3	5	11	8.2	0.729298	50202	0.251613
ITPR2	-2.32032	4.83323	8.566e-05	0.206901	0.4	5	11	4.4	0.726198	2582	0.4
CAPN3	-1.90951	5.4005	1.621e-05	0.185168	0.8	5	11	9.8	0.685679	516	0.408333
TICAM1	1.56639	4.4098	6.28e-06	0.226768	0.5	5	9	17.8	0.756443	140	0.386957
CD47	3.38872	4.53379	0.00131124	0.220566	0.2	5	9	10	0.747587	20836	0.252632
EPHA1	2.32098	4.13081	0.00018195	0.242083	0.4	5	10	22.6	0.776371	6304	0.306849
RPL37	-2.27114	5.12089	7.7e-07	0.195278	0.8	5	11	8	0.705651	6	0.421053
HPGDS	-3.08314	5.23063	0.00042551	0.191182	0.2	5	10	10.2	0.697812	11492	0.37037
CYP26B1	-1.95207	5.52325	0.00109298	0.181053	0.5	5	11	17	0.676911	34160	0.409756
FBXO6	5.5903	4.41785	5.842e-05	0.226354	0.6	5	9	10.6	0.755868	1502	0.297143
PPP2CA	1.50955	4.07192	0.0180478	0.245585	0.3	5	10	13.2	0.780577	337774	0.224138
IL22RA1	1.50291	3.93366	0.00206205	0.254216	0.4	5	9	27.6	0.790453	42808	0.3
ATXN3	1.70412	4.97396	0.00255711	0.201047	0.2	5	9	6.4	0.716146	33734	0.22963
ZHX2	-1.96012	3.81463	0.00249205	0.262149	0.5	5	9	36	0.798955	46108	0.269173
MRPL13	1.68344	6.10353	0.0024832	0.16384	0.1	5	12	3	0.635462	70918	0.342857
SELL	2.90096	4.52573	0.00059636	0.220959	0.1	5	9	9.8	0.748162	8622	0.219048
EIF4EBP1	3.877	3.79851	0.00160164	0.263261	0.4	5	9	29.6	0.800106	52228	0.255172
NPRL3	1.721	5.03348	0.00371747	0.19867	0.1	5	10	2.6	0.711894	55668	0.25
TLE1	-2.65362	3.74272	0.00019258	0.267186	0.6	5	9	47.2	0.804092	8480	0.289571
ITGA8	-2.53797	4.19777	1.942e-05	0.238222	0.8	5	9	24.8	0.771588	664	0.291765
MAPK7	1.82609	4.02604	0.00133271	0.248383	0.1	5	10	14.4	0.783854	20658	0.22623
SLURP1	1.72042	4.24303	0.00131257	0.235681	0.2	5	10	13.4	0.768355	23016	0.25
LMO4	-3.15328	3.9318	1.99e-06	0.254336	0.8	5	9	28.2	0.790585	94	0.331765
UGT1A3	5.186	5.46683	4.75e-06	0.182921	0.6	5	11	22.8	0.680941	270	0.542857
PARD3	-2.76533	4.09609	0.00040338	0.244135	0.3	5	9	17.2	0.77885	11834	0.229333
NPY1R	-2.36167	4.58958	6.69e-05	0.217885	0.6	5	9	17.2	0.743601	2024	0.5
TCF7L1	-2.27081	3.77371	0.00141772	0.264991	0.4	5	9	39.8	0.801878	26828	0.275
SELPLG	1.94925	4.49535	0.00130747	0.222452	0.2	5	9	7.8	0.750332	27722	0.23871
ALDH6A1	-2.21106	6.29076	0.00119468	0.158963	0.3	5	12	4.2	0.622088	30370	0.307692
CASC5	2.92941	4.75759	1.18e-06	0.21019	0.9	5	9	32.8	0.7316	38	0.489552
STX6	2.86955	4.55487	0.00368876	0.219545	0	5	9	3.8	0.746081	46104	0.2
PVRL1	2.28704	4.03968	0.00053593	0.247545	0.2	5	9	17	0.78288	12812	0.215584
CLDN5	-1.66501	4.70366	0.00023793	0.2126	0.7	5	10	7	0.735453	10672	0.4375
FZD1	-1.72179	4.6212	0.00103202	0.216394	0.4	5	10	9.4	0.741343	28238	0.340741
IFI27	5.74702	3.90763	0.0027716	0.25591	0.2	5	8	30	0.792312	73696	0.25913
CCNF	1.73432	4.45691	1.75e-06	0.224371	0.8	5	9	10	0.753078	24	0.357143
IKZF1	2.02851	4.30936	0.00100322	0.232053	0	5	9	9.8	0.763617	22690	0.22
HES1	-1.87265	4.09981	0.00106878	0.243914	0.3	5	9	17.8	0.778585	31082	0.237333
XCL1	1.51849	4.30254	5.445e-05	0.232421	0.1	5	9	23.2	0.764104	2922	0.383051
DPYSL2	-1.52207	4.25418	0.00092574	0.235063	0.3	5	10	15.6	0.767558	30096	0.229851
LGALS1	-1.74617	3.75821	0.00168316	0.266084	0.1	5	9	35.2	0.802985	52000	0.240278
FANCA	1.51805	4.94916	0.00108578	0.202054	0.3	5	9	5.6	0.717917	19442	0.3
FASN	-1.65051	4.21699	0.00679621	0.237136	0.2	5	10	18	0.770215	140852	0.257971
IRAK2	4.46571	4.28332	1.5e-07	0.233464	0.9	5	9	22.2	0.765477	8	0.396429
ACACB	-3.34138	4.6274	0.00109705	0.216104	0.1	5	10	8	0.7409	21022	0.23871
EPS8	-1.83825	3.98698	0.00109971	0.250816	0.3	5	9	16.4	0.786644	18342	0.228571
CCT2	1.68829	5.03844	0.00107451	0.198474	0.4	5	11	3.8	0.71154	32170	0.345455
ADCY6	-1.53279	4.49349	0.00118868	0.222544	0.6	5	9	10.6	0.750465	40274	0.265
MPDZ	-2.28439	5.17917	0.00126578	0.193081	0.2	5	10	4.8	0.701488	38648	0.366667
PDE5A	-1.94153	4.88469	0.00125944	0.204721	0.1	5	10	8.2	0.722522	19956	0.292308
SGCG	-2.8034	5.51767	6.116e-05	0.181236	0.5	5	11	8.6	0.677309	2268	0.381818
ALOX12B	4.43545	4.92622	0	0.202995	1	5	10	8.2	0.719555	0	0.41
NEO1	-1.6783	4.6863	0.00380686	0.213388	0	5	10	3.8	0.736693	61592	0.2
FZD7	-2.48361	4.37384	0.00022966	0.228632	0.6	5	10	10.6	0.759012	4184	0.297143
EIF5	2.9205	4.52883	4.383e-05	0.220808	0.9	5	10	10.4	0.747941	944	0.358621
ABAT	-2.05811	6.62244	0.00249709	0.151002	0.2	5	12	3.2	0.598397	47818	0.35
FAM48A	-2.6214	3.79665	0.00063303	0.26339	0.2	5	9	37.2	0.800239	18616	0.24698
GLUL	4.65055	4.57843	0.00442607	0.218416	0.2	5	10	6	0.744398	91582	0.233333
SMC4	3.56651	4.86919	0.00196628	0.205373	0.5	5	9	12.8	0.723629	71698	0.261224
MYL9	-2.78736	5.24737	0.00154116	0.190572	0.2	5	11	6.6	0.696617	29420	0.248
SKI	-1.60986	3.92622	0.0001185	0.254698	0.6	5	9	35.6	0.790984	4122	0.278125
LAMB4	-4.79952	4.64848	5.795e-05	0.215124	0.9	5	9	9.6	0.739394	1608	0.331034
FBXL3	-1.95998	4.45319	0.00013874	0.224558	0.6	5	9	9.2	0.753343	4486	0.310345
NLRP1	-1.98052	3.99938	0.00116077	0.250039	0.1	5	8	19.4	0.785759	27086	0.250667
ETV1	-2.09363	4.07192	0.00042222	0.245585	0.1	5	9	14.4	0.780577	9122	0.222581
KPNA2	2.66782	4.52263	0.00094659	0.22111	0.3	5	9	19.4	0.748384	30350	0.265753
KIAA0368	-2.30853	4.89523	0	0.204281	1	5	10	13.4	0.72177	0	0.582609
KRT2	-1.73333	5.48233	0	0.182404	1	5	11	7.8	0.679833	0	0.709091
DLX5	1.87801	4.56107	0.00109606	0.219247	0	5	10	9	0.745638	22148	0.258065
MRPS11	1.53802	5.11965	0.00306421	0.195326	0.4	5	11	7.4	0.705739	70738	0.352381
OASL	103.977	5.09919	0	0.196109	1	5	10	13.2	0.7072	0	0.573913
SELE	4.1627	3.92746	0.00077977	0.254617	0.3	5	8	28	0.790895	17104	0.273267
RAB11FIP2	-1.52945	5.677	0.00087432	0.176149	0.3	5	10	4	0.665929	29124	0.345455
DYNC1I1	-1.54671	4.49039	0.00017558	0.222698	0.3	5	9	22.2	0.750686	5394	0.314286
PIAS2	2.14477	3.80657	0.0005917	0.262704	0.1	5	9	38.8	0.799531	25716	0.244872
ITSN1	-1.97929	4.71978	0.00262435	0.211874	0.1	5	10	4.2	0.734302	41026	0.257143
SF3B3	1.65371	5.46125	0.00081083	0.183108	0.3	5	10	7.6	0.681339	22052	0.342857
HOXA10	-2.01826	4.63422	0.00139083	0.215786	0.2	5	10	4.2	0.740413	26070	0.333333
ACTA1	-2.35621	4.70924	0.00174728	0.212349	0.4	5	10	10.2	0.735054	34124	0.283333
NAMPT	8.10758	3.90577	0.0016992	0.256032	0.3	5	8	31.2	0.792445	35388	0.256198
COL3A1	-2.15902	4.38004	0.00046463	0.228309	0.4	5	9	14.4	0.758569	15406	0.278431
E2F6	1.64542	4.30812	0.00017852	0.23212	0.3	5	9	15	0.763706	2062	0.269091
ACOX1	1.73329	4.60756	0.00196653	0.217034	0.2	5	10	8.8	0.742317	44584	0.233333
SGOL2	2.4896	4.81153	0	0.207834	1	5	9	30.6	0.727748	0	0.51
ACSS1	-1.59293	5.4129	0.003721	0.184744	0	5	11	4.6	0.684793	85006	0.211765
MAP1A	-2.62956	4.79479	0.00019182	0.20856	0.6	5	9	8.4	0.728943	5824	0.311111
AHRR	-2.15201	4.93366	0.00262923	0.202689	0	5	10	2.4	0.719024	46124	0.2
PAG1	1.88316	4.0589	0	0.246372	1	5	9	30	0.781507	0	0.337079
XAF1	4.30544	3.9442	0.00179116	0.253537	0.4	5	9	28.4	0.7897	62062	0.247368
SORT1	3.11442	4.0434	0.00173598	0.247317	0	5	9	10.8	0.782614	28212	0.204167
CD274	41.0209	3.92808	0.00038699	0.254577	0.4	5	9	25.6	0.790851	9570	0.267368
EVI5	-1.68827	4.18413	0.00695984	0.238998	0.1	5	9	22.8	0.772562	164158	0.284615
MYO5A	3.9443	5.75635	0.00203183	0.173721	0.2	5	11	4	0.66026	49116	0.3
DARC	-1.78296	4.17731	0.00011769	0.239389	0.3	5	9	24.2	0.773049	3140	0.338028
ALDH7A1	1.67943	6.33974	0.00115094	0.157735	0.2	5	12	5.4	0.61859	24722	0.263158
PRKAR2B	-2.34164	4.98326	0.00113921	0.200672	0.3	5	9	6.2	0.715481	16740	0.29
IL1RN	3.08477	4.10973	0.00014002	0.243325	0.7	5	9	26	0.777876	5402	0.317073
LAMC2	-2.16405	4.64848	5.795e-05	0.215124	0.9	5	9	9.6	0.739394	1608	0.331034
EIF3J	1.59496	4.6553	0.00123993	0.214809	0.6	5	10	7.4	0.738907	19980	0.342857
SYNM	-2.73732	5.22939	0	0.191227	1	5	10	10.6	0.697901	0	0.407692
AXL	-1.82582	4.30874	0.00298123	0.232086	0	5	9	9.6	0.763661	50928	0.220513
CD34	-2.60076	4.50403	0.00014613	0.222023	0	4	9	8.5	0.749712	3466	0.277778
SMC2	2.52306	5.06944	0.00056845	0.197261	0.666667	4	10	7.5	0.709326	24836	0.357143
NR3C2	-4.67956	4.10415	0.00059017	0.243656	0.166667	4	10	15	0.778275	11488	0.273585
AASS	3.38913	6.09609	0.00183721	0.164039	0.166667	4	12	2.75	0.635993	34398	0.321429
TNNC1	-1.85045	5.28952	1.226e-05	0.189053	0.833333	4	11	13.75	0.693606	404	0.528846
XPC	-1.73755	5.3137	0.00232143	0.188193	0	4	9	5.75	0.691878	58102	0.25
RAB27B	7.33267	5.29572	0.00274263	0.188832	0.166667	4	11	3.5	0.693163	86544	0.428571
C10orf2	1.71521	4.94296	0.00141302	0.202308	0.166667	4	10	5.5	0.71836	28524	0.277778
MAP1B	-3.13115	4.44761	0.00129347	0.22484	0.166667	4	9	10.25	0.753742	19218	0.295455
JAM3	-1.79259	4.48729	4.448e-05	0.222852	0.5	4	9	11.25	0.750908	1230	0.321429
GNRH1	-1.81372	3.97892	0.0003489	0.251324	0.166667	4	9	23.75	0.78722	9122	0.298077
CYP51A1	2.29546	4.33726	0.0037167	0.23056	0.166667	4	10	15.75	0.761624	55408	0.258475
UGT1A9	4.91568	5.46745	3.78e-06	0.182901	0.5	4	11	25.25	0.680896	210	0.60119
MAPK13	2.32071	4.14445	0.00033363	0.241286	0.5	4	9	16	0.775396	3930	0.286364
HSD17B2	4.53949	5.53813	7.48e-06	0.180566	0.666667	4	11	20.5	0.675848	60	0.554054
TACC1	-2.3269	4.85307	0.00371516	0.206055	0.5	4	9	20.25	0.724781	164370	0.384615
CAB39	1.64078	4.6615	0.00135084	0.214523	0.166667	4	10	5.5	0.738464	19220	0.277778
WIF1	-21.8035	4.12833	0.00021111	0.242229	0.666667	4	9	24	0.776548	7006	0.315789
CYBA	1.67166	3.97892	1.222e-05	0.251324	0.833333	4	9	25	0.78722	624	0.3125
NUMB	-1.79234	4.11407	0.00153279	0.243068	0	4	9	20.25	0.777566	26940	0.260135
GRB14	-2.25275	4.07564	0.00012754	0.245361	0.5	4	9	30.75	0.780312	3204	0.358824
PGM2	3.77851	5.3261	0.0012471	0.187755	0	4	11	2.5	0.690993	18524	0.375
MAP2K4	2.01602	4.08865	0.00150322	0.244579	0.166667	4	9	17.75	0.779382	38394	0.27381
S100A9	40.7638	5.92188	0.0111216	0.168865	0	4	11	3.5	0.648437	192874	0.25
SRSF4	-1.50564	5.74396	0.0002282	0.174096	0.5	4	10	7	0.661146	10476	0.411765
AGT	-1.67691	4.85741	0.00010346	0.205871	0.333333	4	10	5.75	0.724471	1264	0.34375
PLCB1	-2.18336	4.08803	5.212e-05	0.244616	0.666667	4	9	21.25	0.779426	1378	0.317164
DEFB4A	95.5846	4.05022	0.001325	0.2469	0.333333	4	9	28.5	0.782127	24332	0.344512
G6PD	1.82655	6.17421	0.00177089	0.161964	0.166667	4	10	3	0.630414	27268	0.3125
CENPL	1.89707	4.89461	0	0.204307	1	4	9	25	0.721814	0	0.543478
UPP1	12.2826	5.40422	0.00010282	0.185041	0.333333	4	10	5.25	0.685413	1076	0.357143
SCNN1G	2.04872	4.75821	0.0001262	0.210163	0.166667	4	9	5.75	0.731556	2334	0.308824
UCK2	2.63525	4.78859	0.00114788	0.20883	0.166667	4	10	4.25	0.729386	23240	0.3125
ARHGAP31	-1.73755	4.84935	2.78e-06	0.206213	0.833333	4	10	13.75	0.725047	152	0.55
GNPAT	-1.51501	5.79479	0.00371747	0.172569	0	4	11	1.75	0.657515	47988	0.25
PDCD6IP	-1.87683	4.59826	0.00212394	0.217473	0	4	9	8	0.742981	37866	0.25
MECOM	1.70587	4.32796	5.774e-05	0.231056	0.333333	4	10	14.5	0.762289	1272	0.309783
FLNC	-1.80125	5.55239	0.00022556	0.180103	0.166667	4	10	8.75	0.67483	7092	0.317308
CDC73	-1.50974	4.68878	0.00860762	0.213275	0	4	9	5.25	0.736516	135672	0.25
PKP1	4.34498	5.63732	0.00010606	0.177389	0.666667	4	10	10.25	0.668763	3684	0.445652
EPRS	1.55515	4.23807	0.00619903	0.235957	0	4	9	12.5	0.76871	108498	0.261364
LMNB1	2.05297	4.22629	0.0042336	0.236614	0	4	8	13	0.769551	60804	0.25
LGALS3	-1.78528	4.05332	0.00062944	0.246712	0	4	9	22.5	0.781906	10304	0.259036
RPS6KA4	1.97282	3.88159	5.192e-05	0.257627	0.666667	4	9	35.75	0.794172	1170	0.35049
MRVI1	-2.13153	4.76565	0.00013966	0.209835	0.333333	4	10	7.25	0.731025	1818	0.381579
MTR	-1.80236	5.41538	0.00025165	0.184659	0.333333	4	10	4.25	0.684616	8002	0.4
PDK4	-3.12985	4.16491	0.00251437	0.240101	0.333333	4	9	26.25	0.773935	46794	0.313253
SLC25A4	-1.6331	4.18475	0.00122572	0.238963	0.333333	4	10	14.25	0.772518	21552	0.318182
MARS	1.70523	5.14941	0.00402795	0.194197	0	4	10	4	0.703614	68792	0.272727
SRSF6	1.73954	6.22133	2.716e-05	0.160737	0.333333	4	10	7	0.627048	336	0.519231
PRLR	-4.02699	4.16925	4.3e-07	0.239851	0.833333	4	10	28	0.773625	16	0.466667
GNAI3	1.6457	4.65716	0.00109013	0.214723	0	4	9	9.5	0.738774	27348	0.265625
THBD	3.05918	5.18599	0.00022324	0.192827	0.166667	4	10	4.25	0.701001	3968	0.340909
IGF2R	-1.54075	4.6522	0.00148669	0.214952	0	4	9	5.25	0.739129	25392	0.25
GATA3	-2.84539	4.031	0.00337524	0.248078	0	4	9	22.25	0.7835	63650	0.262346
EIF4E2	1.76401	4.47427	0.00043213	0.2235	0.666667	4	9	10.75	0.751838	16358	0.398148
ADRB1	-2.031	4.62368	0.00035544	0.216278	0.333333	4	10	7.5	0.741166	10434	0.302083
HSPA1B	-1.50926	5.91383	0.0026441	0.169095	0	4	11	1.5	0.649012	42026	0.25
SMURF2	-2.67921	4.54929	0.00091689	0.219815	0.333333	4	10	8.75	0.746479	18032	0.354167
IL13RA1	4.32372	4.26906	0	0.234243	1	4	10	24	0.766495	0	0.461538
TLR8	1.71982	4.44947	2.771e-05	0.224746	0.5	4	9	15.25	0.753609	1192	0.338889
GREM1	-1.75123	4.64848	2.387e-05	0.215124	0.5	4	10	12.5	0.739394	842	0.395161
ID1	3.22296	4.22815	0.00125245	0.23651	0.166667	4	10	13.5	0.769418	24298	0.325
RAB11B	-1.69277	5.16801	0.00171709	0.193498	0.166667	4	10	4.25	0.702285	51234	0.416667
ARHGEF12	-1.53206	4.84935	0	0.206213	1	4	10	13	0.725047	0	0.52
ZFYVE16	1.76591	4.29076	0.00058727	0.233059	0.5	4	10	14.5	0.764946	9526	0.339286
F10	-1.57332	5.30564	3.872e-05	0.188479	0.5	4	11	5.25	0.692454	354	0.416667
MTHFD1L	2.31723	5.65282	7.544e-05	0.176903	0.666667	4	10	5.25	0.667656	2704	0.4375
BLM	3.64019	4.7142	0.00045791	0.212125	0.333333	4	9	10.75	0.7347	13000	0.308824
EXOSC3	3.61337	7.91259	0.00185912	0.126381	0.333333	4	13	2.25	0.506244	38592	0.5
PLXNA2	-2.0556	4.26968	0.00178112	0.234209	0.333333	4	10	18.25	0.766451	43904	0.280769
HPRT1	1.53117	5.56541	0.0003373	0.179681	0.5	4	10	4.25	0.6739	4768	0.4
WDR5	1.98808	4.78921	0.00149722	0.208803	0.166667	4	9	3.5	0.729342	21690	0.3
TOP1	1.72969	4.65468	0.00146044	0.214838	0	4	9	11.5	0.738951	37012	0.2625
AKAP9	-1.79268	5.54495	0.00123993	0.180344	0.5	4	10	5	0.675361	37660	0.475
SHCBP1	3.05435	4.79913	0	0.208371	1	4	9	21.75	0.728633	0	0.462766
UBE2N	2.64274	4.31556	0.00053672	0.23172	0	4	9	18	0.763174	8546	0.257576
WASF2	-1.93515	5.13267	0.00181283	0.19483	0	4	11	4.25	0.704809	29698	0.25
NPR1	-1.75673	5.84129	2.784e-05	0.171195	0	4	11	5	0.654194	420	0.571429
LIFR	-4.84474	3.94296	0	0.253616	1	4	9	33.25	0.789788	0	0.400602
ANGPTL4	5.10843	4.09237	0.00025751	0.244357	0.333333	4	10	27.75	0.779116	9088	0.283505
MCF2L	-2.55076	4.84935	2.78e-06	0.206213	0.833333	4	10	13.75	0.725047	152	0.55
RANBP1	1.58454	4.0248	0.00022766	0.24846	0.333333	4	9	23.75	0.783943	8334	0.320946
EPHB1	-2.36955	4.29386	4.267e-05	0.232891	0.666667	4	10	20.75	0.764724	908	0.319231
CYLD	3.05151	4.20025	0.0024433	0.238081	0	4	9	17.75	0.771411	53350	0.279167
RHOBTB1	-1.86182	4.84935	2.78e-06	0.206213	0.833333	4	10	13.75	0.725047	152	0.55
OCLN	2.60695	4.7049	0	0.212544	1	4	10	7.75	0.735364	0	0.516667
DST	-2.68	3.9907	0.00149878	0.250583	0	4	9	14.25	0.786379	24126	0.25
RRM1	1.61018	4.33168	6.543e-05	0.230857	0.833333	4	8	21.5	0.762023	3114	0.364407
SMPD3	3.59764	4.95846	7.7e-07	0.201675	0.666667	4	10	4.25	0.717253	4	0.472222
ENAH	1.66227	4.12275	0.00232876	0.242556	0	4	9	18	0.776946	33434	0.253731
IDE	2.12217	4.09795	0.00147918	0.244024	0	4	10	19.5	0.778718	25488	0.256944
KCNMA1	-1.90852	4.9783	0.00618655	0.200872	0.166667	4	10	4.75	0.715836	92684	0.303571
DR1	2.65453	4.59888	0.00277442	0.217444	0.166667	4	9	8.5	0.742937	46346	0.266667
MELK	4.79026	4.33788	5.188e-05	0.230527	0.166667	4	9	18.75	0.76158	2342	0.350962
SOX10	-1.88985	4.47923	0.00255083	0.223253	0.333333	4	10	6.5	0.751483	40650	0.297619
SULT2B1	2.35475	5.49349	0.00042079	0.182034	0.333333	4	11	15.5	0.679036	6524	0.423611
ADCY9	-1.54251	5.4005	1.216e-05	0.185168	0.833333	4	10	8.25	0.685679	314	0.392857
SOAT1	-3.50585	3.89895	0	0.25648	1	4	9	44.75	0.792932	0	0.430288
SRGN	2.47614	4.28828	0.0003435	0.233194	0.5	4	9	23	0.765123	5742	0.334559
TACR1	-2.16084	4.79479	1.303e-05	0.20856	0.666667	4	9	9.75	0.728943	300	0.39
ALDH3A2	-2.92057	5.65778	0.00401735	0.176748	0.166667	4	11	6.25	0.667301	68818	0.302632
SNAP29	1.83411	4.15747	0.00644045	0.240531	0	4	8	13.5	0.774466	93414	0.25
PTPRF	-1.94229	3.938	0.00010463	0.253936	0.5	4	9	33	0.790143	4302	0.348404
RND1	1.61213	4.84935	0	0.206213	1	4	10	13	0.725047	0	0.52
GDA	82.0187	5.58524	0.00017574	0.179043	0.5	4	10	4.25	0.672483	2868	0.4
MYLK	-3.36235	5.0682	0.00169882	0.197309	0.166667	4	11	7	0.709415	28816	0.282609
PDE2A	-1.56102	5.38376	0.00012645	0.185744	0.166667	4	10	7.5	0.686875	5402	0.4375
MX2	4.18181	5.14321	2.52e-06	0.194431	0.833333	4	10	12.5	0.704056	80	0.543478
PPAP2A	-1.56618	4.46249	0.00215962	0.22409	0	4	10	8.75	0.752679	49294	0.258333
PSME2	1.95068	5.08431	5.4e-07	0.196683	0.833333	4	10	10.25	0.708263	6	0.640625
CEP290	-1.56185	5.92498	0.0016913	0.168777	0	4	11	2.25	0.648215	42528	0.25
CAT	-1.89151	4.79913	0.0101478	0.208371	0	4	10	3.5	0.728633	148574	0.25
PLXNA4	-2.02689	5.25046	6.03e-06	0.190459	0.333333	4	11	3.5	0.696395	60	0.5
RPL31	-2.40834	5.12151	0	0.195255	1	4	11	9.5	0.705606	0	0.5
DCTD	2.26316	4.63732	0	0.215642	1	4	9	13	0.740191	0	0.40625
SAP18	-2.02574	4.33912	1.065e-05	0.230461	0.666667	4	10	19.75	0.761491	278	0.365741
UTRN	-1.50248	4.72164	0.00177817	0.211791	0.166667	4	10	6	0.734169	32874	0.366667
EFEMP2	-1.60287	3.97272	0.00114737	0.251717	0.333333	4	9	24	0.787663	22852	0.266667
ACSL1	-1.51061	4.42529	0.00133709	0.225974	0.333333	4	10	8.75	0.755336	22762	0.293103
OAS2	30.2499	5.12089	2.18e-06	0.195278	0.833333	4	10	10.25	0.705651	184	0.602941
PDE9A	-2.64395	5.38376	0.00012645	0.185744	0.166667	4	10	7.5	0.686875	5402	0.4375
SHB	2.83656	4.15375	4.697e-05	0.240746	0.166667	4	10	17.75	0.774732	1442	0.292373
HBEGF	4.82902	3.82827	0.00110358	0.261215	0.333333	4	8	35	0.797981	32080	0.304825
HUS1	2.7778	4.54123	0	0.220205	1	4	9	16.5	0.747055	0	0.434211
PPP1R12A	-1.83945	4.79293	0.00101718	0.208641	0.166667	4	10	8.25	0.729076	15108	0.287037
PPM1A	-1.93352	4.42963	0.00036578	0.225752	0	4	10	10.25	0.755026	6544	0.264286
BIK	1.87961	4.20025	2.6e-06	0.238081	0.833333	4	10	15.5	0.771411	84	0.360465
EFNA5	-1.90978	4.53689	4.079e-05	0.220415	0.166667	4	10	9	0.747365	858	0.34
SH3BP2	-2.01938	4.09113	3.584e-05	0.244431	0.5	4	10	29.5	0.779205	1062	0.375
CCL4	2.03234	4.45629	2.042e-05	0.224402	0.166667	4	9	23.5	0.753122	1534	0.534884
DDX5	-1.7352	4.22257	0.00275787	0.236823	0	4	9	18.75	0.769817	43056	0.25
GNLY	3.18118	4.72288	7.71e-06	0.211735	0.333333	4	9	9.5	0.73408	394	0.385417
ITGA9	-1.97518	4.40608	0.00069032	0.226959	0.5	4	9	24	0.756709	13098	0.339286
SOD2	7.19809	3.88903	0.0121095	0.257134	0	4	9	23.25	0.793641	177276	0.261765
PRDM1	3.32917	3.83943	0.0021104	0.260455	0.166667	4	9	35.75	0.797184	42288	0.277559
SLC2A1	3.71582	3.7111	0.0033323	0.269462	0.166667	4	9	41.5	0.80635	86536	0.277027
OCA2	-2.11083	4.10849	0.0027613	0.243398	0.166667	4	9	17	0.777965	48728	0.261905
PGK1	1.84886	4.39988	0.00150247	0.227279	0.333333	3	10	12	0.757152	18226	0.353535
KLF2	-1.69402	4.89895	0.00036028	0.204126	0	3	9	4	0.721504	5220	0.333333
DTL	3.12396	4.85555	0.00132918	0.20595	0	3	9	15.6667	0.724604	35690	0.349206
ACVR1B	-1.61078	4.30378	0.00077917	0.232354	0.333333	3	10	16	0.764016	14482	0.412281
CLNS1A	-2.48887	5.27216	3.8e-07	0.189675	0.666667	3	11	4.33333	0.694845	2	0.541667
CCL15	-2.38699	4.05456	3.491e-05	0.246636	0.333333	3	9	36	0.781817	2032	0.419608
FBLN5	-2.34509	5.02604	0.00058303	0.198964	0.333333	3	10	5.33333	0.712426	13522	0.416667
ACTC1	-2.682	5.47179	5.621e-05	0.182755	0.666667	3	11	8.66667	0.680586	1358	0.433333
MLPH	-1.83954	6.13949	5.8e-07	0.16288	0.666667	3	12	5	0.632893	6	0.555556
TACC3	2.23364	4.89399	9.38e-06	0.204332	0.666667	3	10	18	0.721858	190	0.45
FUT3	6.6763	6.30068	0.00247908	0.158713	0	3	12	1.33333	0.62138	57018	0.333333
ING4	-1.74305	5.65592	0.00247831	0.176806	0.333333	3	11	2.33333	0.667434	42152	0.5
GSPT2	-1.91384	5.12213	0	0.195231	1	3	11	11	0.705562	0	0.578947
CD55	-1.55494	4.32424	0.00155842	0.231254	0.333333	3	10	19.6667	0.762554	29290	0.345238
FANCI	2.5082	5.7235	4.91e-05	0.174718	0.666667	3	10	4.66667	0.662607	754	0.583333
HCCS	2.02408	5.43087	0.0037167	0.184132	0	3	10	2	0.683509	53356	0.333333
IL20RA	-1.82119	4.0341	0.00165311	0.247887	0	3	9	20.6667	0.783279	26494	0.33908
USP13	-1.71475	5.31928	0.00278592	0.187995	0.333333	3	9	4	0.69148	42076	0.407407
KCNK1	2.35037	5.9752	0.00185873	0.167358	0	3	11	2.33333	0.644628	30904	0.444444
NOL10	1.50565	5.6987	0	0.175479	1	3	11	5	0.664379	0	0.555556
CTSL1	1.73913	4.0217	0.00130687	0.248651	0.333333	3	10	23.6667	0.784164	23020	0.382514
GNA15	3.72037	4.60322	2.332e-05	0.217239	0	3	9	9	0.742627	614	0.421053
RICTOR	-1.70155	4.2579	0.00136693	0.234857	0	3	9	10.6667	0.767293	17558	0.333333
MKKS	1.55263	4.96776	0.00247996	0.201298	0	3	10	5	0.716588	63324	0.4
ASAH1	-1.50624	4.95908	0	0.20165	1	3	10	5.33333	0.717208	0	0.592593
CREM	1.69039	3.9442	2.958e-05	0.253537	0.333333	3	9	27.6667	0.7897	1466	0.401961
CLPP	1.56327	5.53441	0.00495278	0.180688	0	3	11	2	0.676114	89694	0.333333
PPP4C	1.5454	5.92994	0.00123993	0.168636	0.333333	3	11	4.33333	0.647861	35280	0.444444
NTRK2	-5.01985	4.36082	0.00129375	0.229315	0	3	10	12.6667	0.759942	25882	0.343137
KCNN4	-1.75853	5.97582	0.00061958	0.167341	0.333333	3	11	2.66667	0.644584	15450	0.583333
SLC40A1	-1.8014	5.17979	0.00123993	0.193058	0.333333	3	11	3.66667	0.701444	23682	0.416667
FBLN2	-1.64329	4.46559	0.00018943	0.223934	0.333333	3	9	22	0.752458	3558	0.373563
BACH2	-1.78291	4.72102	0.0004066	0.211819	0.333333	3	10	5.33333	0.734213	9626	0.384615
CP	-1.71265	5.17917	0.00247831	0.193081	0.333333	3	11	4	0.701488	47360	0.407407
P2RY14	-1.62442	4.73776	1.03e-06	0.21107	0.333333	3	9	15	0.733017	122	0.611111
GART	1.56359	6.03162	1.54e-06	0.165793	0.666667	3	10	4.66667	0.640599	12	0.583333
SLPI	2.11449	4.96838	0.00074976	0.201273	0	3	10	2	0.716544	11298	0.333333
SERPINB1	4.54389	4.3757	0.00064281	0.228535	0	3	10	8.66667	0.758879	17944	0.425926
GNB1	-1.54911	5.56541	9.348e-05	0.179681	0	3	10	4.33333	0.6739	1692	0.37037
GTF2H1	2.14656	5.61562	0.00623963	0.178075	0	3	10	3.33333	0.670313	102546	0.333333
HMGCS2	-6.62026	3.89275	0.00556788	0.256888	0.333333	3	9	40.3333	0.793375	115686	0.39604
TARDBP	-1.95963	5.07068	0.00055294	0.197212	0	3	10	6.33333	0.709237	7438	0.333333
SERPINB9	3.37645	5.25914	0.00123993	0.190145	0.333333	3	10	5.33333	0.695775	39200	0.454545
H6PD	-1.73838	6.85865	8.823e-05	0.145801	0.333333	3	11	3	0.581525	902	0.444444
HSD17B1	2.10816	5.55115	3.8e-07	0.180143	0.666667	3	11	25.3333	0.674918	18	0.745098
ANAPC16	-1.79649	4.80533	0	0.208102	1	3	9	33	0.728191	0	0.559322
PGD	2.03015	6.72164	0.00040875	0.148773	0.333333	3	11	6.66667	0.591312	6856	0.372549
CLASP2	-1.93129	4.97334	2.08e-06	0.201072	0.666667	3	10	12.6667	0.71619	94	0.436782
LY96	1.58029	4.42591	1.5e-07	0.225942	0.666667	3	9	22.3333	0.755292	8	0.603604
PBX1	-1.61317	4.69436	0.00019212	0.213022	0.333333	3	9	6.33333	0.736117	3672	0.375
MYCBP	2.27223	4.03906	0.00205594	0.247583	0	3	9	26.3333	0.782924	32600	0.333333
GAS1	-1.94964	4.02976	0.00017148	0.248154	0.333333	3	9	29.6667	0.783589	3726	0.357724
IL10RA	1.71944	3.94358	0	0.253576	1	3	9	41	0.789744	0	0.493976
SFN	1.8587	4.13639	0.00010013	0.241757	0	3	9	24.3333	0.775972	4660	0.348259
MAP3K3	-1.51313	4.01612	4e-05	0.248997	0.666667	3	9	32.3333	0.784563	1928	0.404167
CADM1	-1.75855	4.61004	0.00142736	0.216918	0	3	10	4.33333	0.74214	24716	0.333333
CYP4F2	1.82359	5.78797	0	0.172772	1	3	11	16.3333	0.658002	0	0.480392
CSTA	1.50312	4.83695	0.00124191	0.206742	0	3	10	3.66667	0.725932	22312	0.380952
SPAG9	-2.32449	4.15065	1.251e-05	0.240926	0.666667	3	9	22	0.774953	206	0.37931
TLR1	1.62108	4.14879	2.53e-06	0.241034	0.666667	3	9	29	0.775086	116	0.446154
USP6NL	5.5136	4.00434	0	0.249729	1	3	9	24.6667	0.785404	0	0.379487
EBF1	-2.98069	4.90825	0.00124744	0.203739	0	3	10	3	0.72084	23370	0.333333
EHD1	2.66812	5.12709	0.00422112	0.195042	0	3	9	3.66667	0.705208	60618	0.333333
XDH	15.6842	5.60136	0	0.178528	1	3	10	5.33333	0.671331	0	0.533333
PKD2	-1.56515	5.14135	0.00123993	0.194501	0.333333	3	10	3	0.704189	28508	0.444444
MEF2A	-1.73864	4.11779	4.349e-05	0.242849	0.666667	3	9	21.3333	0.7773	1084	0.361582
USP18	3.62474	5.14321	0	0.194431	1	3	10	15.6667	0.704056	0	0.652778
SLC1A1	1.66673	4.43521	0.00618732	0.225468	0	3	9	8	0.754628	88908	0.333333
LIPG	5.3399	4.96032	0.00051155	0.2016	0.333333	3	10	6	0.71712	14848	0.435897
IDH3A	2.5126	5.03844	0.00123993	0.198474	0.333333	3	10	5.66667	0.71154	25696	0.410256
TNFRSF18	-1.62825	4.54681	1.682e-05	0.219935	0.333333	3	9	13.3333	0.746657	312	0.433333
EGLN1	2.03694	4.65902	0.00495278	0.214637	0	3	10	7	0.738641	84294	0.333333
PRKAG2	-1.58691	4.71978	0.00026551	0.211874	0.333333	3	10	7	0.734302	3822	0.37037
DUSP2	1.56883	3.91507	0.00035237	0.255424	0.333333	3	8	36	0.791781	8220	0.400749
BBS2	-2.21872	5.80905	0.00168576	0.172145	0	3	11	2.66667	0.656496	41242	0.333333
SFRP1	-2.19066	3.84563	3.415e-05	0.260035	0.666667	3	9	49.6667	0.796741	1376	0.382051
RPL13	-1.53468	5.12275	0	0.195208	1	3	11	10.6667	0.705518	0	0.592593
CLPX	1.98347	4.53999	0.00618424	0.220265	0.333333	3	10	11.6667	0.747144	112100	0.453333
POLE4	2.07203	5.12337	0.00023237	0.195184	0.333333	3	9	7.66667	0.705473	3570	0.366667
DHFR	2.77191	4.03038	0.00020869	0.248116	0.333333	3	8	31	0.783544	8482	0.414414
FYB	2.39555	4.3199	0.00012416	0.231487	0.333333	3	10	23	0.762864	2584	0.397661
PPP1R14A	-2.74741	4.38934	0.00068554	0.227825	0	3	9	8.66667	0.757905	12636	0.348485
LOX	-1.87333	4.76007	7.996e-05	0.210081	0.666667	3	10	6	0.731423	2822	0.428571
ZFP36	1.60962	3.97272	1.721e-05	0.251717	0.666667	3	9	33.3333	0.787663	536	0.438596
BNIP3	1.85245	4.15313	2.335e-05	0.240782	0.333333	3	10	17.3333	0.774776	806	0.377778
CTSD	2.56746	4.49101	0.00020353	0.222667	0	3	9	20	0.750642	3436	0.339286
PNPLA3	-2.79999	4.30936	0.00035488	0.232053	0.666667	3	10	24.3333	0.763617	11054	0.368687
PYGL	1.78357	5.3261	0.00062265	0.187755	0	3	11	4	0.690993	18482	0.428571
TAF7	-1.58362	4.91197	0.00123993	0.203585	0.333333	3	9	3	0.720574	16026	0.444444
NCAPH2	1.87333	5.86733	0	0.170435	1	3	10	4	0.652334	0	0.8
MYRIP	-1.78561	6.2889	0.00247889	0.15901	0	3	12	4	0.622221	77142	0.5
CD59	-1.64993	4.99752	9.34e-05	0.200099	0.333333	3	10	5.66667	0.714463	2222	0.380952
POLB	1.9332	4.48543	0.00047319	0.222944	0	3	9	14.6667	0.751041	13288	0.341667
MEIS1	-1.63885	4.80781	0.00025262	0.207995	0.333333	3	9	9	0.728013	3912	0.361111
NOLC1	2.17649	6.2734	0.00128321	0.159403	0	3	11	1.66667	0.623328	25372	0.333333
SHANK2	-2.39464	5.29758	0.0013102	0.188765	0	3	11	3	0.69303	19760	0.333333
MLX	1.80733	5.15685	0.00044624	0.193917	0.333333	3	11	4	0.703082	6972	0.407407
AACS	-1.68554	5.7142	0.00123993	0.175003	0.333333	3	11	3.33333	0.663272	21878	0.428571
THY1	1.7027	4.48419	0.00013218	0.223006	0	3	9	14.3333	0.751129	2752	0.350877
ITPKB	-1.71014	4.9721	1.185e-05	0.201122	0.333333	3	11	6	0.716278	286	0.62963
MRPL12	2.03661	6.10601	0	0.163773	1	3	12	6.66667	0.635285	0	0.833333
ATRX	-1.79429	4.80285	0.00124464	0.20821	0	3	9	6.66667	0.728368	18552	0.333333
PAFAH1B3	1.81058	4.48171	0.0011228	0.223129	0.333333	3	9	11.6667	0.751306	19760	0.365591
INPP5A	-2.00457	4.9721	1.185e-05	0.201122	0.333333	3	11	6	0.716278	286	0.62963
RGMB	-3.21139	4.83075	0.00020974	0.207007	0.333333	3	10	11	0.726375	3138	0.444444
OIP5	2.5496	4.95536	0	0.201802	1	3	10	21	0.717474	0	0.6
GGCX	1.63818	5.18475	5.958e-05	0.192873	0	3	10	4	0.701089	1204	0.375
PAK3	-1.56135	4.41104	0	0.226704	1	3	10	12.6667	0.756355	0	0.422222
UGCG	2.55211	4.95908	0	0.20165	1	3	10	5.33333	0.717208	0	0.592593
PNO1	1.80708	6.69374	0.00061958	0.149393	0.666667	3	12	3.66667	0.593304	19734	0.52381
MAML2	-3.19027	4.27712	0.00074626	0.233802	0.333333	3	10	15	0.76592	19760	0.376068
MAGI2	-3.07058	4.92498	8.427e-05	0.203046	0.333333	3	11	5.33333	0.719644	1270	0.5
GPR68	4.03251	4.67514	2.414e-05	0.213897	0.333333	3	9	5.66667	0.73749	538	0.410256
HK2	2.78529	4.33416	0.00344126	0.230725	0	3	10	21.3333	0.761846	51390	0.333333
GEMIN6	1.71897	4.89027	0.00136759	0.204488	0	3	10	11	0.722124	27090	0.333333
CD83	2.83487	4.02418	8.988e-05	0.248498	0.666667	3	9	30.3333	0.783987	3978	0.388889
IL20	1.66381	4.92994	2.31e-06	0.202842	0.333333	3	10	3.33333	0.71929	8	0.5
WDR77	2.30315	4.9194	8.763e-05	0.203277	0.666667	3	10	9.66667	0.720043	2778	0.42029
NEGR1	-3.29805	6.91878	0.00247831	0.144534	0.333333	3	12	2.66667	0.57723	38596	0.466667
IGFBP5	-2.36443	4.49039	2.36e-06	0.222698	0.666667	3	9	21	0.750686	44	0.428571
NEIL1	-1.61459	5.04092	0.00097263	0.198377	0	3	9	8.33333	0.711363	30746	0.349206
NCAPG2	1.60895	5.86733	0	0.170435	1	3	10	4	0.652334	0	0.8
PLK4	1.5913	5.27836	0.00231259	0.189453	0	3	10	7.66667	0.694403	99150	0.333333
PEG3	-2.27106	4.90763	0.00123993	0.203765	0.333333	3	9	4.66667	0.720884	18002	0.393939
DGAT1	1.67575	5.45877	0.0012522	0.183191	0	3	11	2.66667	0.681516	31212	0.416667
AKAP1	-1.57398	4.91011	0.00051264	0.203662	0	3	10	5	0.720707	9088	0.333333
RGS19	1.69939	4.55859	0.00129432	0.219366	0	3	10	6.66667	0.745815	20380	0.354167
TGFB1I1	-1.82342	3.93738	4.816e-05	0.253976	0	3	9	31.3333	0.790187	1460	0.388889
KCTD10	1.56525	4.49721	0.00425622	0.22236	0.333333	3	9	15	0.750199	67552	0.349206
SYTL4	-1.79804	4.32858	0.00985854	0.231023	0	3	10	22.6667	0.762244	238790	0.349462
SPRY1	-1.69828	4.01116	0	0.249304	1	3	9	24.3333	0.784917	0	0.380208
S100A8	5.54272	6.91631	0.00495047	0.144586	0.333333	3	12	3.66667	0.577407	96460	0.47619
XG	-2.90341	6.40174	0.00138035	0.156208	0	3	11	2.66667	0.614162	21464	0.333333
EXOSC4	1.64353	7.91321	0.00061919	0.126371	0.666667	3	13	3	0.5062	19294	0.6
ANAPC7	1.71601	4.80533	0	0.208102	1	3	9	33	0.728191	0	0.559322
MAPKAPK3	3.28725	4.15685	0	0.240567	1	3	9	21	0.774511	0	0.381818
DAPK1	-1.57336	4.09237	0.0036252	0.244357	0	3	10	19	0.779116	69696	0.333333
TSR1	2.10922	6.69374	0.00061958	0.149393	0.666667	3	12	3.66667	0.593304	19734	0.52381
RSPO1	-2.32797	4.13577	0	0.241793	1	3	9	30	0.776016	0	0.410959
ZNF423	-1.88261	4.07378	0.00163571	0.245473	0	3	9	24.6667	0.780445	28176	0.342995
CDCA3	3.67103	4.83013	6.42e-06	0.207034	0.333333	3	10	21.3333	0.726419	206	0.411765
AKR1C3	-1.60333	5.48915	2.2e-05	0.182178	0.333333	3	11	17.6667	0.679346	978	0.525253
UMPS	1.51152	5.45133	1.955e-05	0.183441	0.666667	3	10	4.66667	0.682048	300	0.466667
FNBP1	-1.70988	4.43521	0.00124721	0.225468	0	3	10	7.66667	0.754628	17654	0.37037
ALOX5AP	1.87753	5.80533	3.27e-05	0.172255	0.333333	3	11	14.3333	0.656762	932	0.583333
RASGRP1	2.49479	4.60694	0.00371808	0.217064	0	3	9	7	0.742361	79426	0.375
ACTR1A	1.62308	5.03658	0	0.198548	1	3	9	8.66667	0.711673	0	0.619048
ACP1	2.62285	4.76875	0.00056464	0.209698	0	3	10	4.33333	0.730803	11354	0.333333
OAS3	8.21675	5.14383	0	0.194408	1	3	10	15.3333	0.704012	0	0.666667
ESPL1	2.39341	4.45815	0	0.224308	1	3	9	35	0.752989	0	0.522388
SERPINA1	9.74349	4.36454	0.00030904	0.229119	0.333333	3	9	23.3333	0.759676	5526	0.403509
CTNNBIP1	-2.17318	4.06138	0	0.246222	1	3	9	28.3333	0.78133	0	0.388128
AASDHPPT	1.68058	5.19033	0.00397437	0.192666	0.333333	3	11	3.66667	0.700691	81458	0.416667
CYP7B1	2.20694	6.32548	0.00247831	0.158091	0.333333	3	12	3.33333	0.619609	57976	0.428571
HAL	3.75269	5.44265	0.00123993	0.183734	0.333333	3	11	4	0.682668	28214	0.458333
DDB2	-1.58045	6.10725	0.00029813	0.16374	0	3	10	3.66667	0.635196	2736	0.333333
SERPINA5	-1.52237	4.3602	0.00138543	0.229347	0	3	10	8	0.759986	31266	0.35
BCL2A1	7.4224	4.06324	0.00126883	0.246109	0	3	9	25.6667	0.781197	18800	0.347418
TNFRSF25	-1.6015	4.24861	0.0014044	0.235371	0	3	10	23.6667	0.767957	22878	0.338308
GBP1	5.7381	4.19901	1.124e-05	0.238151	0.666667	3	9	28.3333	0.771499	364	0.388128
MRPS14	-1.92107	5.12461	0	0.195137	1	3	11	10	0.705385	0	0.588235
COL8A2	-1.6385	5.49411	0.00128137	0.182013	0	3	10	2.33333	0.678992	24614	0.333333
DCAF13	1.7057	5.6987	0	0.175479	1	3	11	5	0.664379	0	0.555556
HDAC8	1.68436	4.39244	1.06e-06	0.227664	0.666667	3	10	16.6667	0.757683	38	0.387597
STS	5.39402	5.52015	0.0021881	0.181155	0.333333	3	11	12.3333	0.677132	35244	0.363636
TANK	1.92632	4.94854	0	0.20208	1	3	10	12.6667	0.717961	0	0.527778
MPZ	-2.63211	5.36454	0.00156807	0.186409	0	3	11	3	0.688247	24508	0.333333
SNURF	-1.88546	4.89833	0.00033199	0.204151	0.333333	3	9	5	0.721548	6276	0.388889
DPYSL3	-2.38939	4.77743	8.305e-05	0.209317	0.666667	3	10	7.33333	0.730183	4028	0.458333
CTPS2	-1.66226	7.6057	0.00371516	0.13148	0.333333	3	12	2.33333	0.528164	60762	0.5
H2AFX	2.58013	4.92188	5.615e-05	0.203174	0.333333	3	9	7.66667	0.719865	1312	0.431373
POLR3H	1.58591	8.60322	0.00123993	0.116236	0.333333	3	13	2	0.456913	20258	0.555556
PYGB	-1.61687	5.3261	0.00062265	0.187755	0	3	11	4	0.690993	18482	0.428571
CLDN8	-6.54263	4.7049	0.00023716	0.212544	0.333333	3	10	8.33333	0.735364	10668	0.533333
ALDH1A3	4.57911	5.98202	8.47e-05	0.167168	0	2	11	15	0.644141	1428	0.518519
ADRBK2	-1.72727	4.47861	9.166e-05	0.223283	0	2	9	18.5	0.751528	3290	0.514706
HSD11B1	-17.0447	6.28394	0.0005885	0.159136	0	2	12	4.5	0.622575	9614	0.5
PKD1	-1.50389	5.14197	0	0.194478	1	2	10	4.5	0.704145	0	0.642857
DNAJB1	1.83365	5.7204	0.00083469	0.174813	0	2	11	4.5	0.662829	11258	0.5
RDH12	2.16697	6.51457	2.6e-07	0.153502	0	2	12	8	0.606102	4	0.777778
USP47	-2.24177	4.54619	0	0.219965	1	2	10	16	0.746701	0	0.695652
CMPK2	7.82468	5.41538	3.724e-05	0.184659	0	2	9	6	0.684616	526	0.5
MLXIP	-2.61831	5.52821	6.038e-05	0.18089	0	2	10	2.5	0.676557	1136	0.5
SNRPB	1.57708	5.27278	0	0.189653	1	2	11	5.5	0.694801	0	0.6875
LMOD1	-4.13846	5.46807	0	0.18288	1	2	11	14.5	0.680852	0	0.604167
CYP27A1	-1.68168	7.32424	0	0.136533	1	2	13	2.5	0.548269	0	0.833333
CLPB	1.8038	6.53131	0.00247831	0.153109	0	2	12	2.5	0.604907	44852	0.5
AASDH	-1.52657	6.15127	0	0.162568	1	2	12	3.5	0.632052	0	0.7
PHLDA2	4.67931	4.91073	0	0.203636	1	2	9	6	0.720662	0	0.6
GATA6	-2.84651	5.52883	1.969e-05	0.18087	0	2	11	3.5	0.676512	116	0.5
COX10	2.43242	6.42901	0.00123993	0.155545	0	2	11	2	0.612213	17788	0.5
MARK1	1.72782	5.0372	0	0.198523	1	2	9	10.5	0.711629	0	0.75
SQLE	4.24608	5.33602	0	0.187406	1	2	11	3	0.690284	0	0.75
AKT1S1	1.51958	4.48357	2.726e-05	0.223036	0	2	10	10	0.751174	426	0.5
RAB25	1.65708	6.67452	0	0.149824	1	2	11	5	0.594677	0	0.833333
FRZB	-3.64793	4.80595	0.00123993	0.208075	0	2	10	7	0.728146	22382	0.5
BATF	1.53028	4.0155	0	0.249035	1	2	9	34	0.784607	0	0.53125
TRIM25	1.59239	5.10167	0	0.196014	1	2	10	14.5	0.707023	0	0.58
INHBB	-2.67921	5.16429	1.87e-06	0.193637	0	2	11	5	0.702551	32	0.5
PHF15	-1.97036	6.65468	0	0.15027	1	2	12	2.5	0.596094	0	0.833333
GATAD2B	-2.09884	4.36826	0	0.228924	1	2	10	30	0.75941	0	0.6
POLR1B	1.64743	6.61004	0.00495047	0.151285	0	2	11	3	0.599283	81008	0.5
ALDH4A1	1.9435	5.57657	0.00123993	0.179322	0	2	11	3	0.673102	23586	0.5
PLN	-5.12123	4.95908	5.854e-05	0.20165	0	2	10	8	0.717208	1634	0.5
ABI2	-1.57347	5.7173	5.854e-05	0.174908	0	2	11	4.5	0.66305	500	0.5
TOM1	1.62599	4.9659	2.382e-05	0.201373	0	2	10	6	0.716721	464	0.5
EXOSC7	-1.54751	8.91135	0	0.112216	1	2	14	3.5	0.434904	0	0.875
SLC1A3	1.56165	4.78487	0.00123993	0.208992	0	2	10	6	0.729652	21488	0.5
APBA1	-1.93083	5.59206	0	0.178825	1	2	10	4	0.671995	0	0.666667
MRAS	-1.82808	5.60384	0.00247831	0.178449	0	2	10	2.5	0.671154	52908	0.5
TMPRSS2	-1.86091	4.2734	2.658e-05	0.234006	0	2	10	16	0.766185	608	0.5
CITED2	1.614	4.29262	0.00123993	0.232958	0	2	10	15	0.764813	21906	0.5
PPP1R12B	-1.67184	4.90205	4.516e-05	0.203996	0	2	10	7	0.721282	1112	0.545455
GPC3	-2.91369	4.66336	3.06e-05	0.214438	0	2	9	9	0.738331	266	0.5
USP7	-1.63843	4.89523	9.665e-05	0.204281	0	2	9	10.5	0.72177	1764	0.5
ITGB6	2.2	4.57781	0	0.218445	1	2	9	25.5	0.744442	0	0.554348
ACTA2	-2.68631	5.89771	0.00247831	0.169557	0	2	12	6	0.650164	48928	0.5
RIOK2	1.65787	7.6925	0	0.129997	1	2	13	3	0.521964	0	1
CBLC	2.02457	3.91569	0	0.255383	1	2	9	56	0.791737	0	0.571429
NAA38	-1.85361	6.84811	0.00123993	0.146026	0	2	11	1.5	0.582278	54794	0.5
RDH10	1.77898	6.51457	2.6e-07	0.153502	0	2	12	8	0.606102	4	0.777778
TUBG1	2.85586	5.06076	0.00140747	0.197599	0	2	10	12	0.709946	32168	0.5
CARD8	-1.53763	5.27154	0	0.189698	1	2	10	6.5	0.69489	0	0.590909
VAPA	-1.95775	5.51519	4.759e-05	0.181317	0	2	10	3.5	0.677486	688	0.5
FBN2	2.76156	5.05518	0.00123993	0.197817	0	2	10	6	0.710345	24162	0.5
RGS14	1.7355	4.81277	0.00123993	0.207781	0	2	10	3	0.727659	22764	0.5
LSS	-1.80346	5.33602	0	0.187406	1	2	11	3	0.690284	0	0.75
ANKRD6	-1.85935	4.93056	0.00123993	0.202817	0	2	10	5	0.719245	20472	0.5
LDB3	-3.03786	5.63174	0	0.177565	1	2	10	12	0.669161	0	0.545455
SF1	-2.745	4.98326	0.00123993	0.200672	0	2	10	6	0.715481	15456	0.5
MAP7	2.68163	5.13639	0	0.194689	1	2	9	7.5	0.704543	0	0.75
SLC22A18	-1.53671	4.91073	0	0.203636	1	2	9	6	0.720662	0	0.6
APOC1	-4.37635	4.68816	0	0.213303	1	2	9	8.5	0.73656	0	0.607143
ADAM10	2.09531	5.18909	9.522e-05	0.192712	0	2	10	11	0.700779	1588	0.5
ZEB1	-1.934	5.0155	0.00067461	0.199382	0	2	10	3.5	0.713179	14304	0.5
STON2	1.6131	4.83881	6.743e-05	0.206662	0	2	10	9	0.725799	1752	0.533333
PPIF	5.39235	4.24551	0	0.235543	1	2	10	21	0.768178	0	0.538462
S100A7	4.69942	5.0155	0.00014899	0.199382	0	2	10	3	0.713179	3220	0.5
AK2	1.72636	4.82703	0.00123993	0.207167	0	2	10	4.5	0.726641	16450	0.5
ADSSL1	-1.98632	5.77867	0.00014052	0.17305	0	2	11	5	0.658666	1316	0.5
SLC12A2	-2.27285	4.63236	0.00011098	0.215873	0	2	9	11.5	0.740546	680	0.5
PDGFD	-3.95623	4.74644	1.027e-05	0.210684	0	2	10	8	0.732397	170	0.5
FXYD1	-2.28546	5.20955	0.00123993	0.191955	0	2	10	4	0.699318	22862	0.5
AKT3	-2.70504	4.49287	0	0.222575	1	2	10	15	0.750509	0	0.75
CD2BP2	1.6232	5.00062	0.00078014	0.199975	0	2	9	11	0.714241	19246	0.5
GPR65	1.73307	4.73714	0	0.211098	1	2	9	6	0.733062	0	0.6
CABLES1	-1.76299	4.68072	0.00025223	0.213642	0	2	10	13.5	0.737091	4564	0.5
ADORA2B	1.84465	5.14941	0.00011576	0.194197	0	2	11	6.5	0.703614	1918	0.5
SOST	3.71651	4.68692	2.113e-05	0.21336	0	2	10	13	0.736649	416	0.5
E2F7	2.63562	4.71916	2.54e-06	0.211902	0	2	9	17.5	0.734346	214	0.55
OSBP	-1.62544	5.37942	0.000117	0.185894	0	2	11	4.5	0.687184	1430	0.5
DUSP16	1.84912	3.95722	0	0.252702	1	2	9	50.5	0.78877	0	0.608434
CDK5R1	5.04905	4.64662	0	0.21521	1	2	9	11.5	0.739527	0	0.547619
SORBS1	-3.83321	4.26658	0	0.23438	1	2	10	40.5	0.766673	0	0.613636
BST1	-1.69627	4.83509	0.00054399	0.206821	0	2	10	9.5	0.726065	5962	0.5
UCHL3	2.03005	7.52945	0.00123993	0.132812	0	2	13	1.5	0.533611	22428	0.5
PTGIS	-2.1423	5.28828	0	0.189097	1	2	10	7	0.693694	0	0.583333
POLR3B	1.717	8.60384	0	0.116227	1	2	13	3	0.456868	0	0.75
CH25H	5.34741	7.32424	0	0.136533	1	2	13	2.5	0.548269	0	0.833333
CSF2RB	2.4704	4.3757	0.00123993	0.228535	0	2	10	21	0.758879	25460	0.5
CGN	-1.78404	4.70738	0	0.212432	1	2	10	10	0.735187	0	0.714286
RNASEH2A	2.10424	5.00062	0	0.199975	1	2	9	23.5	0.714241	0	0.712121
PGM5	-3.46776	5.2796	4.467e-05	0.189408	0	2	11	12.5	0.694314	1348	0.547619
UCHL1	-2.54235	4.78239	1.682e-05	0.2091	0	2	9	11.5	0.729829	474	0.525
NMI	2.39818	3.9225	4.194e-05	0.254939	0	2	9	62.5	0.79125	3650	0.559091
FOSL2	4.02695	4.49907	0	0.222268	1	2	10	12	0.750066	0	0.631579
RAB10	2.43225	6.75821	0.00123993	0.147968	0	2	12	3	0.588699	28330	0.5
OGG1	-1.74308	5.9845	1.518e-05	0.167098	0	2	10	3.5	0.643964	130	0.5
F12	3.25579	6.19839	0.00123993	0.161332	0	2	12	3.5	0.628687	22810	0.5
TRIO	-1.89516	4.92932	0	0.202868	1	2	10	11	0.719334	0	0.578947
EZH1	-2.28436	4.69126	0	0.213162	1	2	10	12	0.736339	0	0.571429
PTGFR	-2.20717	4.52201	0	0.221141	1	2	9	13.5	0.748428	0	0.586957
LTF	35.0449	6.17731	0.00123993	0.161883	0	2	12	2	0.630192	23682	0.5
KCNMB4	-3.21322	5.97644	0	0.167324	1	2	11	3.5	0.64454	0	0.7
RAPGEF2	-1.79323	6.60198	0.00123993	0.15147	0	2	11	1.5	0.599858	26456	0.5
NRXN1	-2.26743	5.59206	0	0.178825	1	2	10	4	0.671995	0	0.666667
WHSC1	1.96352	4.35214	0.00017889	0.229772	0	2	10	24.5	0.760562	2684	0.5
GLG1	-1.50821	4.32176	1.472e-05	0.231387	0	2	9	13	0.762731	634	0.521739
COL4A5	-1.53788	4.61314	0.00123993	0.216772	0	2	9	22.5	0.741918	28536	0.5
GNB5	1.74759	5.53503	3.407e-05	0.180668	0	2	11	3	0.676069	1252	0.666667
PRKAB2	-2.06515	4.7235	0	0.211708	1	2	10	10	0.734036	0	0.555556
PDCD4	-2.40474	4.50341	5.966e-05	0.222054	0	2	9	13	0.749756	432	0.5
TNS1	-2.14932	4.48729	0.00117937	0.222852	0	2	10	14.5	0.750908	19754	0.5
HMGCS1	3.96725	5.71482	0	0.174984	1	2	11	5	0.663227	0	0.625
EHBP1	-1.99286	6.12399	0.00247831	0.163292	0	2	10	2.5	0.634001	32228	0.5
FBP1	-2.21952	5.20211	5.511e-05	0.19223	0	2	11	2.5	0.699849	592	0.5
SIRPA	1.6192	4.3757	0.00024412	0.228535	0	2	10	18.5	0.758879	3058	0.5
DTNA	-4.06299	5.52015	0.00123993	0.181155	0	2	11	11	0.677132	19098	0.5
AP2S1	1.7837	4.00744	0	0.249536	1	2	9	35.5	0.785183	0	0.546154
TXNIP	-2.27766	4.79603	0.00085325	0.208506	0	2	9	6.5	0.728855	14834	0.5
INSIG1	-2.0692	4.26596	0.00100524	0.234414	0	2	10	36.5	0.766717	14106	0.5
ARID4A	-1.60075	4.49473	0	0.222483	1	2	10	16.5	0.750376	0	0.568966
TSFM	1.52243	6.07626	0	0.164575	1	2	12	4.5	0.63741	0	0.642857
PIGA	1.52347	5.30998	0	0.188325	1	2	11	3	0.692144	0	0.75
EXOC4	-1.579	7.28704	0.00123993	0.13723	0	2	13	2	0.550926	38570	0.5
LSM7	1.55897	5.84997	0.00247831	0.170941	0	2	10	3	0.653574	109584	0.5
MALT1	3.33743	4.90887	0.00123993	0.203713	0	2	9	4.5	0.720795	24370	0.5
DKK2	-2.55653	4.67018	0	0.214125	1	2	10	14	0.737844	0	0.666667
UNC5B	1.52853	4.92932	2.706e-05	0.202868	0	2	11	4.5	0.719334	220	0.5
HSF2	-1.70784	5.05952	0.00304419	0.197647	0	2	10	11.5	0.710035	50564	0.5
MGP	-2.02563	4.6894	0.0003763	0.213247	0	2	9	6	0.736472	7658	0.5
LGALS3BP	2.8868	4.69002	1.82e-06	0.213219	0	2	10	4.5	0.736427	96	0.583333
DCT	-1.5982	4.6119	0	0.21683	1	2	10	7	0.742007	0	0.636364
EMX2	-4.3197	4.64476	2.768e-05	0.215296	0	2	10	9	0.73966	422	0.533333
IL15RA	1.70651	4.261	0	0.234686	1	2	9	23	0.767071	0	0.560976
PTS	1.6813	4.77495	0.00247831	0.209426	0	2	10	4.5	0.73036	39668	0.5
IL18RAP	1.88115	4.06944	0	0.245734	1	2	9	36.5	0.780755	0	0.528986
SEMA6A	-2.1278	5.26596	0	0.189899	1	2	11	4	0.695288	0	0.666667
FBLN1	-2.91982	4.61314	0.00123993	0.216772	0	2	9	22.5	0.741918	28536	0.5
ATF7	2.19352	4.59888	0.00011267	0.217444	0	2	9	9	0.742937	1918	0.5
CARD16	2.70191	4.71482	5.112e-05	0.212097	0	2	10	10	0.734656	1144	0.5625
CUL4B	1.82931	5.79107	0.00016572	0.17268	0	2	10	3	0.657781	5050	0.5
ALDOC	-2.19086	4.82145	0.00031671	0.207406	0	2	10	5	0.727039	3880	0.5
CD48	3.11167	4.27836	0	0.233734	1	2	10	26	0.765831	0	0.577778
GGA2	-1.61106	4.99876	2.727e-05	0.20005	0	2	10	4.5	0.714374	526	0.5
ACPP	5.46282	5.38438	9.61e-06	0.185723	0	2	11	2.5	0.68683	130	0.5
RPS6KA6	-1.56996	4.10663	0	0.243508	1	2	10	27	0.778098	0	0.54
KCNJ8	-1.58268	6.97272	7.7e-07	0.143416	0	2	12	3	0.573377	4	0.666667
ENPP1	-2.4392	4.54929	0.00079853	0.219815	0	2	10	12.5	0.746479	14874	0.5
SLC14A1	-6.32966	4.87415	7.074e-05	0.205164	0	2	10	5.5	0.723275	1158	0.5
EHD2	-1.51121	7.12213	0.00123993	0.140407	0	2	11	1.5	0.562705	16116	0.5
PTPN2	1.62895	3.96714	0	0.252071	1	2	9	54.5	0.788061	0	0.64881
COL6A2	-1.56242	5.13391	9.64e-06	0.194783	0	2	10	6	0.704721	116	0.555556
IL20RB	-1.57842	4.93118	0	0.202791	1	2	10	4	0.719201	0	0.666667
WWP1	-1.64915	5.41166	1.608e-05	0.184786	0	2	10	3.5	0.684882	300	0.5
TAF11	-1.602	4.91259	0	0.203559	1	2	9	4.5	0.72053	0	0.642857
S100A1	-1.66584	5.25356	6.252e-05	0.190347	0	2	11	3.5	0.696174	502	0.5
TAGLN	-2.9824	6.89585	0.00123993	0.145015	0	2	13	1.5	0.578868	24466	0.5
LCN2	54.9407	4.22939	0.00069376	0.236441	0	2	9	19.5	0.76933	11886	0.5
PYCARD	2.31997	4.9287	0	0.202893	1	2	9	8	0.719378	0	0.571429
YARS	1.75814	6.14755	0.00123993	0.162666	0	2	11	2.5	0.632318	19200	0.5
MLLT3	-1.67045	4.78487	0.00123993	0.208992	0	2	10	6	0.729652	21488	0.5
GLDC	-3.68272	4.98698	0	0.200522	1	2	10	6	0.715216	0	0.6
MDM4	-1.54484	5.0372	5.094e-05	0.198523	0	2	10	7.5	0.711629	832	0.5
SOD3	-1.71269	5.68878	0.00012114	0.175785	0	2	11	3.5	0.665087	926	0.5
CD1A	-2.26006	5.3788	0.00123993	0.185915	0	2	10	5	0.687229	32466	0.5
P4HB	2.39867	5.0155	9.095e-05	0.199382	0	2	10	5.5	0.713179	1572	0.5
PHKB	-2.00881	6.32424	2.6e-07	0.158122	0	2	12	3	0.619697	2	1
CORO1A	2.24021	5.708	0	0.175193	1	2	11	4	0.663714	0	0.8
ANXA11	-2.40032	5.78673	3.579e-05	0.172809	0	2	11	3.5	0.658091	408	0.5
SIK1	-2.3706	4.60136	0.00029365	0.217327	0	2	10	8	0.74276	3664	0.5
MYO10	2.31088	5.68444	0.00123993	0.175919	0	2	11	3	0.665397	20012	0.5
NLRP2	5.00463	5.27154	0	0.189698	1	2	10	6.5	0.69489	0	0.590909
PRSS1	3.09234	4.84997	1.941e-05	0.206187	0	2	9	7.5	0.725002	332	0.5
KIF14	3.99109	4.97396	3e-07	0.201047	0	2	10	26	0.716146	16	0.694444
FH	1.66019	4.82889	0.00023528	0.207087	0	2	10	5	0.726508	3872	0.5
CAV2	-1.79475	4.14259	2.18e-05	0.241395	0	2	9	21	0.775529	408	0.512821
CAB39L	-2.94072	4.71606	0	0.212042	1	2	10	10.5	0.734567	0	0.552632
DLG2	-2.48981	4.89399	0.00010327	0.204332	0	2	10	7	0.721858	972	0.5
TENC1	-2.24422	5.30564	8.275e-05	0.188479	0	2	10	3.5	0.692454	1398	0.5
LILRB2	2.63962	4.66088	0.00123993	0.214552	0	2	9	10.5	0.738509	26300	0.5
BAG4	-1.5037	4.25976	0.00123993	0.234755	0	2	10	19.5	0.76716	19724	0.5
POSTN	-4.65086	4.61314	0	0.216772	1	2	9	24.5	0.741918	0	0.544444
MRRF	1.69987	6.07626	0	0.164575	1	2	12	4.5	0.63741	0	0.642857
LTBP2	-1.7325	4.63298	0	0.215844	1	2	10	8.5	0.740501	0	0.607143
OSMR	2.91268	4.37632	0	0.228503	1	2	10	25.5	0.758834	0	0.621951
HOMER1	2.7969	5.13143	0.00026142	0.194877	0	2	11	5	0.704898	4144	0.5
ASAP1	1.70371	4.45877	0.00020028	0.224277	0	2	10	17	0.752945	3108	0.5
PPP2R2C	3.13782	5.06944	0	0.197261	1	2	11	5	0.709326	0	0.833333
UBE2S	1.84651	4.90763	0	0.203765	1	2	9	33	0.720884	0	0.647059
PROCR	1.50144	4.92622	0.00020034	0.202995	0	2	9	8	0.719555	2920	0.5
DERL1	2.02742	4.86919	0.00025732	0.205373	0	2	9	12.5	0.723629	2124	0.5
ARPC1B	1.53174	5.3292	0.00123993	0.187645	0	2	11	4.5	0.690771	23424	0.5
FABP4	-4.77496	4.83199	2.99e-06	0.206954	0	2	10	10	0.726286	86	0.6
RUNX1T1	-4.39159	4.48481	0	0.222975	1	2	9	14	0.751085	0	0.608696
ZNF259	1.70723	4.00868	0.00101118	0.249459	0	2	9	30	0.785094	10240	0.5
TSPAN4	-1.80464	4.708	0	0.212405	1	2	9	17.5	0.735143	0	0.648148
DHRS9	9.97848	6.51457	2.6e-07	0.153502	0	2	12	8	0.606102	4	0.777778
RALA	2.33363	4.64662	0.00094912	0.21521	0	2	10	8.5	0.739527	14502	0.5
STON1	-1.91898	4.83881	6.743e-05	0.206662	0	2	10	9	0.725799	1752	0.533333
AKAP8	1.51912	4.75697	5.19e-05	0.210218	0	2	9	15	0.731645	936	0.5
AHCY	1.84214	4.56417	0.00087198	0.219098	0	2	9	8.5	0.745417	17912	0.5
ARG1	8.72084	4.92746	0	0.202944	1	2	10	8.5	0.719467	0	0.607143
SYNCRIP	5.2713	5.15313	0.00031125	0.194057	0	2	10	6.5	0.703348	11200	0.55
ARG2	5.86907	4.92746	0	0.202944	1	2	10	8.5	0.719467	0	0.607143
XPO7	-1.85836	4.79789	0	0.208425	1	2	9	15	0.728722	0	0.681818
SLC15A1	1.87138	5.06324	0	0.197502	1	2	10	8	0.709769	0	0.615385
SERPINB2	1.50599	4.37012	0	0.228827	1	2	10	13	0.759277	0	0.619048
MTCH2	1.50708	7.91754	0	0.126302	1	2	13	2.5	0.50589	0	0.833333
ACADSB	-1.8966	4.88159	0.00010129	0.204851	0	2	10	7.5	0.722744	1912	0.5
TNFSF13B	1.55951	4.0155	0	0.249035	1	2	9	52.5	0.784607	0	0.589888
RDH5	-1.6346	6.51457	2.6e-07	0.153502	0	2	12	8	0.606102	4	0.777778
LTBR	1.60629	4.0589	0.00025741	0.246372	0	2	9	36	0.781507	4302	0.5
UBE2T	3.76065	5.90391	0	0.169379	1	2	10	5	0.649721	0	0.714286
PSENEN	1.92782	4.14011	0.00080751	0.241539	0	2	9	35	0.775706	24124	0.507463
GCNT2	-2.1661	5.30378	0.00371516	0.188545	0	2	11	4	0.692587	85518	0.5
GCH1	2.31086	5.77309	0.00123993	0.173217	0	2	11	1.5	0.659065	19836	0.5
LMNB2	2.66646	5.22443	0.00123993	0.191409	0	2	9	2.5	0.698255	17344	0.5
HIBADH	-2.05693	7.14507	0	0.139957	1	2	13	5	0.561066	0	0.714286
NF1	-1.70795	4.07936	0	0.245137	1	2	9	30	0.780046	0	0.566038
MRPL15	1.66345	6.11655	0	0.163491	1	2	12	5	0.634532	0	0.625
RAB11FIP3	-1.96578	5.76751	1.787e-05	0.173385	0	2	11	5	0.659463	356	0.8
MGAT3	-1.58092	4.15003	0.00123993	0.240962	0	2	9	31.5	0.774998	17770	0.5
SRA1	1.8544	5.22071	0.00123993	0.191545	0	2	10	2.5	0.698521	18586	0.5
ADRA2A	-2.15689	5.07316	1.889e-05	0.197116	0	2	10	7	0.70906	442	0.5
MKLN1	-2.21773	5.50899	0.00126479	0.181521	0	2	10	4.5	0.677929	25938	0.5
TMEM18	-1.59806	7.91754	0	0.126302	1	2	13	2.5	0.50589	0	0.833333
S100A6	-1.50521	4.86423	0.00069836	0.205582	0	2	10	7	0.723984	15322	0.5
TNPO1	2.43492	4.67142	0	0.214068	1	2	9	18.5	0.737756	0	0.616667
KLK1	-1.63314	5.35586	3.28e-06	0.186711	0	2	11	3	0.688867	32	0.666667
DLG3	1.55984	5.74148	8.46e-05	0.174171	0	2	10	3.5	0.661323	938	0.5
WNK1	-1.97341	5.71792	0.00123993	0.174889	0	2	11	3	0.663006	19152	0.5
PRKCH	2.10209	4.33974	0	0.230429	1	2	8	19	0.761447	0	0.542857
SNX1	-1.50127	3.95908	3.98e-05	0.252584	0	2	9	33	0.788637	868	0.507937
PHF17	-3.92663	6.65468	0	0.15027	1	2	12	2.5	0.596094	0	0.833333
WARS	3.17377	5.10291	2.648e-05	0.195966	0	2	10	4.5	0.706935	502	0.5
SGMS2	2.82973	4.9597	0	0.201625	1	2	10	6.5	0.717164	0	0.722222
KLF8	-2.15134	3.95226	0	0.25302	1	2	9	40	0.789124	0	0.533333
SLC27A1	-1.91189	4.16863	0	0.239887	1	2	9	47.5	0.773669	0	0.58642
PDZK1	-2.36095	5.09113	0.00123993	0.19642	0	2	9	5.5	0.707776	19270	0.5
DLAT	2.1296	5.16305	0.00123993	0.193684	0	2	10	2.5	0.702639	22968	0.5
PHAX	1.58049	5.50775	0.0012545	0.181562	0	2	10	8	0.678018	24482	0.5
EEF2K	-2.74338	4.61128	3.6e-05	0.216859	0	2	10	10.5	0.742051	558	0.5
GNA11	-1.63771	5.0093	0	0.199629	1	2	10	11.5	0.713621	0	0.638889
MYOC	-2.47078	5.5902	0.00123993	0.178884	0	2	11	10.5	0.672128	22050	0.5
EEF1A1	-1.55661	4.85989	4.134e-05	0.205766	0	2	10	6.5	0.724294	666	0.5
NRD1	-1.52676	4.54619	0	0.219965	1	2	10	16	0.746701	0	0.695652
ATP2A3	-2.59602	4.11345	0.00090204	0.243105	0	2	9	21	0.77761	14322	0.5
DLC1	-3.33003	5.45877	2.373e-05	0.183191	0	2	11	2	0.681516	576	0.5
SMARCA1	-2.26019	4.9318	0	0.202766	1	2	10	12.5	0.719157	0	0.625
NEDD4L	-1.96341	4.78053	2.851e-05	0.209182	0	2	10	7.5	0.729962	814	0.590909
HSD11B2	-1.8808	4.56975	0.00413965	0.218831	0	2	10	8.5	0.745018	99724	0.5
GRN	1.68215	5.71854	2.449e-05	0.17487	0	2	11	3	0.662962	276	0.5
ZFPM2	-2.36265	5.01798	0.00022979	0.199283	0	2	10	3	0.713002	4744	0.5
NDN	-1.54253	5.45071	3.296e-05	0.183462	0	2	10	4	0.682092	288	0.5
NFKBIZ	2.34908	3.98946	0	0.25066	1	2	9	51.5	0.786467	0	0.598837
MXD1	7.80855	4.37632	0	0.228503	1	2	10	29	0.758834	0	0.630435
ANG	-3.22941	4.354	0.00083891	0.229674	0	2	9	12	0.760429	15166	0.5
DEFB103B	2.89104	4.06944	0.00126931	0.245734	0	2	9	35	0.780755	21260	0.5
DAPP1	2.47814	4.16863	6.78e-06	0.239887	0	2	10	27	0.773669	304	0.52
RSF1	-1.85795	4.96652	0	0.201348	1	2	10	20	0.716677	0	0.571429
KREMEN1	2.25981	4.67018	0	0.214125	1	2	10	14	0.737844	0	0.666667
PTP4A1	5.22293	4.61872	0.00021853	0.21651	0	2	9	25.5	0.74152	3654	0.5
HEBP1	-1.78585	5.04092	0	0.198377	1	2	9	13.5	0.711363	0	0.9
CMA1	-1.54677	4.52263	0.00010404	0.22111	0	2	9	12.5	0.748384	3818	0.547619
GINS3	3.13202	5.65778	0	0.176748	1	2	10	8	0.667301	0	0.8
ERO1L	4.17284	4.32362	0.00064035	0.231288	0	2	10	30	0.762599	10782	0.5
TTBK2	-1.98433	4.63856	0.00012794	0.215584	0	2	9	20	0.740103	2802	0.5
PCSK9	1.53399	4.69684	1.274e-05	0.212909	0	2	10	5.5	0.73594	546	0.5625
NTRK3	-1.76575	4.36206	5.382e-05	0.22925	0	2	10	18.5	0.759853	1082	0.514706
ARID4B	-1.572	4.37632	0	0.228503	1	2	10	29	0.758834	0	0.630435
CNTN1	-1.60133	5.50651	0.00010068	0.181603	0	2	11	7	0.678106	776	0.5
KIF15	1.55836	4.97768	0	0.200897	1	2	9	22	0.71588	0	0.666667
AKR1C1	-1.60234	5.55425	0	0.180042	1	2	11	24	0.674697	0	0.774194
KPNA1	2.26982	4.11097	0.00028895	0.243251	0	2	9	31.5	0.777788	4908	0.5
KLF9	-3.52484	5.31742	0.00052215	0.188061	0	2	11	17.5	0.691613	7140	0.5
DOCK5	-1.52251	5.06944	0	0.197261	1	2	11	5	0.709326	0	0.833333
SLC7A1	2.76787	4.71854	0	0.21193	1	2	10	9.5	0.73439	0	0.633333
PTPN21	-2.4046	4.33106	0	0.23089	0	1	10	54	0.762067	0	0
PRSS3	3.96188	4.96156	0	0.201549	0	1	9	12	0.717031	0	0
AGFG2	-2.74632	4.85369	0	0.206029	0	1	10	13	0.724737	0	0
BOK	2.16142	5.06262	0	0.197526	0	1	10	3	0.709813	0	0
ROR1	-1.80348	4.80719	0	0.208022	0	1	10	13	0.728058	0	0
CRYAB	-2.87321	5.64104	0	0.177272	0	1	10	20	0.668497	0	0
ACADL	-2.43272	5.00248	0	0.199901	0	1	11	8	0.714109	0	0
ALG3	1.62388	5.22753	0	0.191295	0	1	11	4	0.698034	0	0
JMY	8.99291	4.64724	0	0.215181	0	1	10	13	0.739483	0	0
SEMA7A	2.2479	4.71048	0	0.212293	0	1	9	25	0.734966	0	0
S100A10	-1.64105	8.91197	0	0.112209	0	1	14	4	0.43486	0	0
NAPRT1	1.61576	4.90515	0	0.203868	0	1	9	5	0.721061	0	0
TNFAIP1	1.87746	5.24117	0	0.190797	0	1	10	12	0.69706	0	0
CTSL2	-1.90688	5.83633	0	0.171341	0	1	11	3	0.654548	0	0
LEO1	1.73009	5.68816	0	0.175804	0	1	10	4	0.665132	0	0
UBE2H	1.60038	5.90453	0	0.169362	0	1	10	7	0.649677	0	0
MLL3	-2.14369	5.78859	0	0.172754	0	1	10	4	0.657958	0	0
AFF1	-2.14786	5.78425	0	0.172883	0	1	11	2	0.658268	0	0
GREM2	-4.34368	4.85493	0	0.205976	0	1	10	18	0.724648	0	0
KLK6	54.6029	5.21327	0	0.191818	0	1	10	7	0.699052	0	0
IFI30	1.84166	5.17607	0	0.193197	0	1	11	7	0.701709	0	0
CHD9	-1.90501	4.68444	0	0.213473	0	1	10	24	0.736826	0	0
ASPN	-2.92931	5.80533	0	0.172255	0	1	11	2	0.656762	0	0
TRIP13	4.44009	4.84005	0	0.206609	0	1	10	47	0.725711	0	0
MAFF	1.50756	6.03286	0	0.165759	0	1	11	5	0.64051	0	0
CD207	-4.29804	6.37818	0	0.156785	0	1	11	2	0.615844	0	0
TACC2	-1.83729	5.07068	0	0.197212	0	1	10	20	0.709237	0	0
TRIM8	-1.54944	4.85803	0	0.205845	0	1	10	18	0.724427	0	0
CIDEC	-4.05126	4.9907	0	0.200373	0	1	10	6	0.71495	0	0
PRELP	-3.25488	4.88779	0	0.204592	0	1	10	11	0.722301	0	0
GPIHBP1	-1.50582	4.96342	0	0.201474	0	1	10	12	0.716898	0	0
PDZK1IP1	4.83138	6.09051	0	0.16419	0	1	10	2	0.636392	0	0
PLA2R1	-2.1053	5.43025	0	0.184153	0	1	10	8	0.683553	0	0
BATF3	1.67334	4.14073	0	0.241503	0	1	9	40	0.775662	0	0
LYZ	3.62873	7.17669	0	0.13934	0	1	13	2	0.558808	0	0
ALAS1	2.35872	4.34098	0	0.230363	0	1	10	58	0.761359	0	0
LNX1	-1.73838	5.11345	0	0.195563	0	1	10	4	0.706182	0	0
LAMB2	-1.68077	5.29076	0	0.189009	0	1	10	7	0.693517	0	0
MYCT1	-1.87009	4.06386	0	0.246072	0	1	9	74	0.781153	0	0
LONP2	-1.61056	6.53379	0	0.153051	0	1	12	3	0.604729	0	0
PDE6A	-1.51288	5.44699	0	0.183588	0	1	10	14	0.682358	0	0
MESDC2	1.5298	4.77619	0	0.209372	0	1	10	16	0.730272	0	0
HSPBP1	1.90704	6.91321	0	0.144651	0	1	12	4	0.577628	0	0
FUT8	-1.9768	5.14941	0	0.194197	0	1	10	2	0.703614	0	0
DNAJC5	2.45268	5.09237	0	0.196372	0	1	9	10	0.707688	0	0
HMHA1	1.50293	4.92436	0	0.203072	0	1	10	21	0.719688	0	0
TM7SF2	1.56504	5.33664	0	0.187384	0	1	11	4	0.69024	0	0
IFITM1	1.63792	5.14631	0	0.194314	0	1	10	21	0.703835	0	0
SP100	1.94514	4.88655	0	0.204643	0	1	9	14	0.72239	0	0
RAP2B	1.99094	7.60136	0	0.131555	0	1	12	2	0.528474	0	0
TNIP2	1.64232	4.07378	0	0.245473	0	1	9	67	0.780445	0	0
SYNC	-2.09849	6.51953	0	0.153385	0	1	12	2	0.605748	0	0
CRTAP	-2.52865	4.67142	0	0.214068	0	1	10	16	0.737756	0	0
APOL1	3.92197	6.22009	0	0.160769	0	1	11	2	0.627137	0	0
ZNF521	-2.06852	5.90763	0	0.169273	0	1	11	3	0.649455	0	0
NTN4	-1.92949	5.68568	0	0.17588	0	1	11	5	0.665309	0	0
MPHOSPH8	-1.93614	5.52821	0	0.18089	0	1	10	6	0.676557	0	0
MEOX1	-1.54578	4.66398	0	0.214409	0	1	9	12	0.738287	0	0
RECK	-2.32088	4.23311	0	0.236233	0	1	9	36	0.769064	0	0
GSPT1	1.5599	6.11965	0	0.163408	0	1	12	6	0.634311	0	0
PHB	1.5554	4.40484	0	0.227023	0	1	10	42	0.756797	0	0
DDX21	1.57893	5.61562	0	0.178075	0	1	10	8	0.670313	0	0
OSR1	-2.88996	6.7173	0	0.148869	0	1	12	2	0.591622	0	0
XPO5	1.91744	4.81401	0	0.207727	0	1	9	18	0.727571	0	0
PTPRCAP	1.61868	4.82765	0	0.20714	0	1	9	16	0.726596	0	0
NME2	1.89083	5.55053	0	0.180163	0	1	10	8	0.674962	0	0
GYG2	-2.48596	5.33168	0	0.187558	0	1	11	6	0.690594	0	0
APEX2	2.70477	4.55983	0	0.219307	0	1	9	37	0.745727	0	0
COL4A4	2.0711	4.61438	0	0.216714	0	1	9	44	0.74183	0	0
SPON2	-1.91331	4.99008	0	0.200398	0	1	9	30	0.714994	0	0
CRTC3	-1.68561	4.82021	0	0.20746	0	1	10	6	0.727128	0	0
SNCG	-1.75944	4.93366	0	0.202689	0	1	10	48	0.719024	0	0
EEF1E1	1.61951	6.14879	0	0.162634	0	1	11	4	0.632229	0	0
FAM175A	-1.54511	5.42591	0	0.184301	0	1	9	8	0.683863	0	0
CCNO	2.02053	4.55983	0	0.219307	0	1	9	37	0.745727	0	0
DYNLL2	1.5154	6.75573	0	0.148022	0	1	12	5	0.588876	0	0
EPC1	-1.58706	4.76813	0	0.209726	0	1	10	8	0.730848	0	0
MINA	1.68639	4.06386	0	0.246072	0	1	9	74	0.781153	0	0
FMO1	2.60481	6.42715	0	0.15559	0	1	12	26	0.612346	0	0
SLC25A20	-1.64003	4.68444	0	0.213473	0	1	10	24	0.736826	0	0
SLC2A5	1.75787	4.34098	0	0.230363	0	1	10	58	0.761359	0	0
MPZL1	4.42915	4.77743	0	0.209317	0	1	10	7	0.730183	0	0
TLE4	-1.69509	4.15127	0	0.24089	0	1	9	62	0.774909	0	0
FADS1	-6.75725	5.55797	0	0.179922	0	1	11	30	0.674431	0	0
DNAJB6	1.66985	6.91321	0	0.144651	0	1	12	4	0.577628	0	0
IL17RD	-2.10269	4.66956	0	0.214153	0	1	10	12	0.737889	0	0
ELF3	4.45387	4.03038	0	0.248116	0	1	9	58	0.783544	0	0
P2RX1	-1.72488	5.0682	0	0.197309	0	1	9	10	0.709415	0	0
MYOCD	-4.01648	7.89523	0	0.126659	0	1	14	2	0.507484	0	0
PMP22	-1.76693	6.36392	0	0.157136	0	1	12	3	0.616863	0	0
FKBP5	-2.01402	4.3013	0	0.232488	0	1	10	27	0.764193	0	0
MCFD2	2.5324	5.45009	0	0.183483	0	1	11	6	0.682136	0	0
ATAD2	2.43708	4.65282	0	0.214923	0	1	10	10	0.739084	0	0
KIDINS220	-2.18526	5.14321	0	0.194431	0	1	10	6	0.704056	0	0
CLDN10	-1.58769	4.81401	0	0.207727	0	1	10	13	0.727571	0	0
NOP56	1.59994	7.27278	0	0.137499	0	1	12	3	0.551944	0	0
CNN1	-2.66086	5.90019	0	0.169486	0	1	12	10	0.649987	0	0
PPP1R3C	-2.86226	5.33168	0	0.187558	0	1	11	6	0.690594	0	0
PDCD11	1.86322	4.07378	0	0.245473	0	1	9	67	0.780445	0	0
SIM2	-1.52841	4.66398	0	0.214409	0	1	10	17	0.738287	0	0
MFN1	2.87083	5.18599	0	0.192827	0	1	11	7	0.701001	0	0
ACSL3	-1.74188	5.60694	0	0.17835	0	1	11	5	0.670933	0	0
IRF8	2.60134	4.06386	0	0.246072	0	1	9	74	0.781153	0	0
PEA15	1.52781	4.10725	0	0.243472	0	1	10	50	0.778053	0	0
MTFMT	1.56314	6.06014	0	0.165013	0	1	10	6	0.638562	0	0
CAP2	-1.59052	6.25852	0	0.159782	0	1	11	3	0.624391	0	0
GEMIN7	1.53883	5.88965	0	0.169789	0	1	11	3	0.65074	0	0
SLC8A1	-3.06944	6.20893	0	0.161058	0	1	11	2	0.627934	0	0
APOD	-2.37	4.75945	0	0.210108	0	1	10	8	0.731468	0	0
CALML3	2.82756	6.68382	0	0.149615	0	1	12	2	0.594013	0	0
AQP7	-1.6241	4.34098	0	0.230363	0	1	10	58	0.761359	0	0
LYNX1	3.19423	5.24241	0	0.190752	0	1	11	5	0.696971	0	0
ING5	-1.53017	4.33912	0	0.230461	0	1	9	31	0.761491	0	0
VAMP3	1.59023	5.55425	0	0.180042	0	1	10	5	0.674697	0	0
CFD	-2.08125	4.7111	0	0.212265	0	1	10	16	0.734922	0	0
TBX3	-2.32847	4.85493	0	0.205976	0	1	10	18	0.724648	0	0
PDE7A	1.57821	5.44699	0	0.183588	0	1	10	14	0.682358	0	0
MYOF	-1.58172	8.12151	0	0.12313	0	1	12	2	0.491321	0	0
DIAPH3	3.36709	6.13205	0	0.163078	0	1	12	4	0.633425	0	0
SH3GL3	1.87471	4.57037	0	0.218801	0	1	10	14	0.744974	0	0
MAPKAP1	1.8537	5.25728	0	0.190212	0	1	10	3	0.695908	0	0
VWA1	1.53515	4.88779	0	0.204592	0	1	10	11	0.722301	0	0
SIAH2	1.64482	5.6584	0	0.176728	0	1	11	3	0.667257	0	0
TCN1	481.542	5.15003	0	0.194174	0	1	10	8	0.703569	0	0
ESRP2	2.15318	5.12213	0	0.195231	0	1	10	4	0.705562	0	0
NEDD9	-2.01217	4.48977	0	0.222729	0	1	10	27	0.750731	0	0
GK	6.46576	5.52139	0	0.181114	0	1	11	21	0.677044	0	0
TGOLN2	-1.65794	5.65158	0	0.176942	0	1	10	4	0.667744	0	0
CSRP1	-1.80485	5.92994	0	0.168636	0	1	11	2	0.647861	0	0
PMM2	1.90911	5.18289	0	0.192943	0	1	11	7	0.701222	0	0
DDX60	2.7156	5.63856	0	0.17735	0	1	10	13	0.668674	0	0
CCRL1	-2.07324	5.07254	0	0.19714	0	1	10	21	0.709105	0	0
GCHFR	-1.59759	6.77247	0	0.147657	0	1	12	2	0.58768	0	0
STMN1	1.55116	4.94978	0	0.202029	0	1	9	35	0.717873	0	0
DNMBP	-1.53929	4.57037	0	0.218801	0	1	10	14	0.744974	0	0
LYST	-1.73541	6.29262	0	0.158916	0	1	12	6	0.621956	0	0
EPHX2	-1.79947	5.86919	0	0.170381	0	1	11	11	0.652201	0	0
OPTN	-1.7986	6.58958	0	0.151755	0	1	12	2	0.600744	0	0
MFAP5	-2.66409	6.05456	0	0.165165	0	1	11	2	0.63896	0	0
ADAMTSL4	-1.50121	5.06076	0	0.197599	0	1	10	7	0.709946	0	0
PTGFRN	1.78169	5.38004	0	0.185872	0	1	10	9	0.68714	0	0
FNBP1L	-2.11508	4.65592	0	0.21478	0	1	10	11	0.738863	0	0
PLIN4	-3.40058	4.9907	0	0.200373	0	1	10	6	0.71495	0	0
MUC7	-7.97007	4.74582	0	0.210712	0	1	9	6	0.732442	0	0
SLC30A7	1.99552	4.34098	0	0.230363	0	1	10	58	0.761359	0	0
ACOX3	2.15345	5.00248	0	0.199901	0	1	11	8	0.714109	0	0
NDUFAF2	1.69077	4.06386	0	0.246072	0	1	9	74	0.781153	0	0
CD58	1.697	5.10105	0	0.196038	0	1	10	12	0.707068	0	0
UPB1	-1.83869	7.62182	0	0.131202	0	1	13	5	0.527013	0	0
FABP3	-1.60156	5.07688	0	0.196972	0	1	10	10	0.708795	0	0
PHF23	1.73433	4.91816	0	0.203328	0	1	9	19	0.720131	0	0
PCK1	-2.0783	4.40484	0	0.227023	0	1	9	37	0.756797	0	0
SENP5	1.71136	4.82579	0	0.20722	0	1	9	10	0.726729	0	0
SOX4	-1.59362	4.88655	0	0.204643	0	1	9	14	0.72239	0	0
ZFP36L1	-1.69539	4.06386	0	0.246072	0	1	9	74	0.781153	0	0
CDC42BPA	-2.11362	6.24675	0	0.160083	0	1	12	5	0.625232	0	0
CDH3	3.19076	4.15127	0	0.24089	0	1	9	62	0.774909	0	0
GPD1L	-2.43552	6.79417	0	0.147185	0	1	12	4	0.586131	0	0
PAM	-1.62503	4.06386	0	0.246072	0	1	9	74	0.781153	0	0
HOXC10	-1.63384	6.22381	0	0.160673	0	1	10	2	0.626871	0	0
SMARCC2	-2.03223	4.94854	0	0.20208	0	1	10	7	0.717961	0	0
IFIH1	3.36575	5.14631	0	0.194314	0	1	10	21	0.703835	0	0
LILRB1	2.29707	5.66026	0	0.17667	0	1	10	2	0.667124	0	0
CCL18	9.05952	4.84935	0	0.206213	0	1	9	26	0.725047	0	0
KCNK6	2.43557	6.97458	0	0.143378	0	1	12	3	0.573244	0	0
TNFRSF11A	1.74977	4.64042	0	0.215498	0	1	10	10	0.73997	0	0
CDCA7	1.89846	4.06386	0	0.246072	0	1	9	74	0.781153	0	0
RYK	-1.73813	5.57099	0	0.179501	0	1	11	6	0.673501	0	0
MRPS2	1.50841	7.10291	0	0.140787	0	1	13	5	0.564078	0	0
GAPVD1	1.72505	4.65592	0	0.21478	0	1	10	11	0.738863	0	0
CASP4	1.87301	5.27216	0	0.189675	0	1	10	11	0.694845	0	0
CD99	-1.67616	7.40112	0	0.135115	0	1	12	3	0.542777	0	0
CCL3L3	2.23445	5.15065	0	0.19415	0	1	10	15	0.703525	0	0
CORO2A	2.00703	4.6677	0	0.214238	0	1	10	17	0.738021	0	0
SORL1	-2.35703	5.00062	0	0.199975	0	1	9	11	0.714241	0	0
TUBA1A	-1.69745	5.13887	0	0.194595	0	1	10	16	0.704366	0	0
FNIP1	-2.0367	4.7266	0	0.211569	0	1	10	17	0.733815	0	0
S100A12	491.566	6.92126	0	0.144482	0	1	12	4	0.577053	0	0
FUT1	2.24936	7.30006	0	0.136985	0	1	13	3	0.549996	0	0
FGG	1.81172	4.0372	0	0.247697	0	1	9	58	0.783057	0	0
TRIP11	1.50131	4.66398	0	0.214409	0	1	10	17	0.738287	0	0
SKA2	2.57079	4.96404	0	0.201449	0	1	10	32	0.716854	0	0
PTPRM	-1.61426	4.15127	0	0.24089	0	1	9	62	0.774909	0	0
TMPO	2.23514	5.22567	0	0.191363	0	1	9	4	0.698167	0	0
INSIG2	-1.76879	4.34098	0	0.230363	0	1	10	58	0.761359	0	0
FMO5	-1.78159	6.42715	0	0.15559	0	1	12	26	0.612346	0	0
LAP3	1.62884	5.07688	0	0.196972	0	1	10	10	0.708795	0	0
BST2	1.65592	5.3075	0	0.188413	0	1	11	5	0.692321	0	0
PI4K2A	1.96371	4.77619	0	0.209372	0	1	10	16	0.730272	0	0
PKP3	2.7411	5.48543	0	0.182301	0	1	11	10	0.679612	0	0
SH3RF1	-1.74549	5.59764	0	0.178647	0	1	10	4	0.671597	0	0
LPHN2	1.5671	6.29696	0	0.158807	0	1	12	3	0.621646	0	0
XPO4	1.91045	5.43211	0	0.18409	0	1	10	6	0.68342	0	0
DBT	-1.50422	4.938	0	0.202511	0	1	10	8	0.718714	0	0
KCNJ15	12.8546	6.17855	0	0.16185	0	1	11	5	0.630104	0	0
MRS2	1.78782	5.68816	0	0.175804	0	1	10	4	0.665132	0	0
TAF5L	1.57968	5.91135	0	0.169166	0	1	10	3	0.64919	0	0
SHMT2	1.73264	6.06014	0	0.165013	0	1	10	6	0.638562	0	0
HERC5	2.32587	5.14631	0	0.194314	0	1	10	21	0.703835	0	0
LRIG1	-1.72625	4.03038	0	0.248116	0	1	9	58	0.783544	0	0
SPG20	-2.3528	4.85369	0	0.206029	0	1	10	13	0.724737	0	0
MRPL20	1.91601	7.10291	0	0.140787	0	1	13	5	0.564078	0	0
PELI2	-2.48987	5.11655	0	0.195444	0	1	10	10	0.70596	0	0
PRSS8	2.25044	5.90763	0	0.169273	0	1	11	6	0.649455	0	0
TRIM21	1.97769	4.98326	0	0.200672	0	1	10	10	0.715481	0	0
AGTRAP	1.56827	5.06448	0	0.197454	0	1	10	12	0.70968	0	0
SHC4	-1.62274	5.3602	0	0.18656	0	1	11	3	0.688557	0	0
PLA2G2F	2.13367	5.86919	0	0.170381	0	1	11	11	0.652201	0	0
SETBP1	-1.98884	5.06634	0	0.197381	0	1	10	7	0.709547	0	0
ZMYM2	-1.85087	4.66956	0	0.214153	0	1	10	12	0.737889	0	0
PRODH	-2.12143	6.57595	0	0.152069	0	1	12	2	0.601718	0	0
ARNTL2	22.6033	5.54867	0	0.180223	0	1	11	8	0.675095	0	0
LTBP4	-1.57325	5.33602	0	0.187406	0	1	11	5	0.690284	0	0
SRPX2	-1.94875	4.95536	0	0.201802	0	1	10	8	0.717474	0	0
ARL6IP5	-1.65476	5.43459	0	0.184006	0	1	10	3	0.683243	0	0
PPP1R3B	-1.97503	5.33168	0	0.187558	0	1	11	6	0.690594	0	0
RASSF8	-1.85939	5.61252	0	0.178173	0	1	10	2	0.670534	0	0
SOX7	8.33834	4.93986	0	0.202435	0	1	10	40	0.718581	0	0
ACSS3	-2.33468	6.41228	0	0.155951	0	1	12	5	0.613409	0	0
MMP7	-2.10204	5.05642	0	0.197769	0	1	10	11	0.710256	0	0
ACOT7	2.2479	6.03286	0	0.165759	0	1	11	5	0.64051	0	0
XK	1.51137	4.76503	0	0.209862	0	1	10	7	0.731069	0	0
IFI16	2.28939	4.3013	0	0.232488	0	1	10	27	0.764193	0	0
MAGI1	-2.1853	5.22629	0	0.19134	0	1	10	9	0.698122	0	0
ACTR2	1.6353	6.32858	0	0.158013	0	1	12	2	0.619387	0	0
PLSCR1	2.66275	4.40298	0	0.227119	0	1	10	32	0.75693	0	0
NAPA	1.59226	5.55425	0	0.180042	0	1	10	5	0.674697	0	0
FHL1	-3.39642	4.90515	0	0.203868	0	1	10	8	0.721061	0	0
PTRF	-2.15133	4.32362	0	0.231288	0	1	10	24	0.762599	0	0
EIF2B2	1.88641	5.38996	0	0.18553	0	1	11	7	0.686432	0	0
PLSCR3	1.63587	5.93304	0	0.168548	0	1	11	5	0.64764	0	0
EBF3	-1.73874	5.09485	0	0.196276	0	1	10	9	0.70751	0	0
NOSTRIN	-2.06716	4.32362	0	0.231288	0	1	10	24	0.762599	0	0
PLA2G4B	4.71308	4.7173	0	0.211986	0	1	10	11	0.734479	0	0
DGAT2	-1.76823	6.45815	0	0.154843	0	1	12	3	0.610132	0	0
ARHGAP6	-2.57809	6.43025	0	0.155515	0	1	11	3	0.612125	0	0
LPIN1	-1.60402	4.40484	0	0.227023	0	1	9	37	0.756797	0	0
MALL	1.97231	4.32362	0	0.231288	0	1	10	24	0.762599	0	0
CDO1	-3.22463	5.07688	0	0.196972	0	1	10	10	0.708795	0	0
EXOC5	1.96957	8.28642	0	0.120679	0	1	14	2	0.479541	0	0
CYBRD1	-1.99017	6.17917	0	0.161834	0	1	12	3	0.630059	0	0
CLEC7A	35.0587	4.66894	0	0.214181	0	1	9	20	0.737933	0	0
CEP152	1.51548	6.27774	0	0.159293	0	1	11	3	0.623018	0	0
MYO5C	-2.11234	7.75759	0	0.128906	0	1	13	2	0.517315	0	0
DEPDC1	4.20259	5.18165	0	0.192989	0	1	10	16	0.701311	0	0
KYNU	138.794	5.20955	0	0.191955	0	1	10	6	0.699318	0	0
CARD14	3.09944	5.90825	0	0.169255	0	1	10	2	0.649411	0	0
NFE2L3	4.40823	6.03286	0	0.165759	0	1	11	5	0.64051	0	0
PLEKHG5	-1.97926	5.00186	0	0.199926	0	1	10	15	0.714153	0	0
TCERG1	-1.53103	5.98264	0	0.16715	0	1	11	2	0.644097	0	0
TIMP3	-4.74548	4.23311	0	0.236233	0	1	9	36	0.769064	0	0
C2	5.19967	6.06448	0	0.164895	0	1	11	25	0.638252	0	0
SS18	1.82541	4.94854	0	0.20208	0	1	10	7	0.717961	0	0
DDX18	1.64293	4.06386	0	0.246072	0	1	9	74	0.781153	0	0
RAVER2	-1.52754	7.23993	0	0.138123	0	1	11	6	0.554291	0	0
RAP2A	1.62344	5.81215	0	0.172053	0	1	11	2	0.656275	0	0
NRXN3	-2.74987	5.59268	0	0.178805	0	1	10	6	0.671951	0	0
ACTG2	-2.96678	5.90019	0	0.169486	0	1	12	10	0.649987	0	0
PCM1	-1.88374	6.92436	0	0.144418	0	1	12	4	0.576831	0	0
FEM1B	2.61782	5.08493	0	0.196659	0	1	10	13	0.708219	0	0
PLA2G3	3.64482	5.86919	0	0.170381	0	1	11	11	0.652201	0	0
CSF2RA	2.98181	5.37508	0	0.186044	0	1	11	2	0.687494	0	0
FADS2	-4.33786	5.42467	0	0.184343	0	1	11	4	0.683952	0	0
PPP4R1	1.84966	6.92932	0	0.144314	0	1	12	3	0.576477	0	0
SLC26A9	20.6462	5.09237	0	0.196372	0	1	9	10	0.707688	0	0
TDP1	1.93906	5.65406	0	0.176864	0	1	10	4	0.667567	0	0
EIF3C	-1.60945	5.65468	0	0.176845	0	1	11	5	0.667523	0	0
CPSF6	-1.59614	6.30502	0	0.158604	0	1	11	10	0.62107	0	0
TFAP2B	-2.45235	5.292	0	0.188964	0	1	11	2	0.693428	0	0
COL4A1	1.61971	4.61438	0	0.216714	0	1	9	44	0.74183	0	0
TPPP	-8.32369	5.21327	0	0.191818	0	1	10	7	0.699052	0	0
PNPT1	2.82404	5.82641	0	0.171632	0	1	11	2	0.655256	0	0
GAN	-1.74466	5.44699	0	0.183588	0	1	10	4	0.682358	0	0
PDGFC	-2.53851	4.85493	0	0.205976	0	1	10	10	0.724648	0	0
ETV5	-1.74018	5.49473	0	0.181993	0	1	10	5	0.678948	0	0
CRIPAK	-1.58157	5.33044	0	0.187602	0	1	11	8	0.690683	0	0
TNFRSF12A	1.6234	4.07378	0	0.245473	0	1	9	67	0.780445	0	0
ACAP1	1.59889	4.7173	0	0.211986	0	1	10	11	0.734479	0	0
CADM3	-1.81738	5.60942	0	0.178271	0	1	11	3	0.670755	0	0
WDHD1	1.60263	4.88903	0	0.20454	0	1	9	15	0.722212	0	0
HCLS1	1.85308	5.17607	0	0.193197	0	1	11	7	0.701709	0	0
PPP1R1B	-3.88418	4.78115	0	0.209155	0	1	10	13	0.729918	0	0
ANK3	-1.55437	5.91816	0	0.168971	0	1	12	6	0.648703	0	0
ATP2B4	-1.50679	5.59268	0	0.178805	0	1	10	6	0.671951	0	0
SERTAD4	2.70055	5.93304	0	0.168548	0	1	11	7	0.64764	0	0
UBE2D1	1.78798	5.42591	0	0.184301	0	1	9	8	0.683863	0	0
KRT19	-4.13988	4.16925	0	0.239851	0	1	9	51	0.773625	0	0
WASF3	-1.51165	5.35896	0	0.186603	0	1	11	6	0.688646	0	0
SLAMF7	8.4449	5.15003	0	0.194174	0	1	10	8	0.703569	0	0
FGFBP1	3.23036	4.38314	0	0.228147	0	1	9	21	0.758347	0	0
TLE3	7.2562	4.94978	0	0.202029	0	1	10	9	0.717873	0	0
CLIC5	-2.7774	6.54433	0	0.152804	0	1	11	4	0.603977	0	0
ZC3H12A	22.1613	4.57161	0	0.218742	0	1	9	27	0.744885	0	0
KRT9	1.84248	4.79169	0	0.208695	0	1	10	12	0.729165	0	0
PDK3	-4.14633	6.16243	0	0.162274	0	1	11	2	0.631255	0	0
KIFC1	1.73467	5.13701	0	0.194666	0	1	9	10	0.704499	0	0
SIK2	-1.78181	5.66088	0	0.176651	0	1	11	4	0.66708	0	0
PLIN5	1.98674	4.40484	0	0.227023	0	1	9	37	0.756797	0	0
PLK3	1.73432	5.05456	0	0.197841	0	1	9	16	0.710389	0	0
EXPH5	-2.27991	6.29262	0	0.158916	0	1	12	6	0.621956	0	0
RBKS	1.64541	6.32548	0	0.158091	0	1	12	4	0.619609	0	0
PAK6	1.53407	4.3013	0	0.232488	0	1	10	27	0.764193	0	0
GYPC	-1.99559	5.09733	0	0.196181	0	1	11	4	0.707333	0	0
MERTK	-2.22053	5.3261	0	0.187755	0	1	10	6	0.690993	0	0
TDP2	1.68078	4.07378	0	0.245473	0	1	9	67	0.780445	0	0
NEBL	-3.27533	5.47365	0	0.182693	0	1	11	19	0.680453	0	0
AKAP12	-2.47983	4.44141	0	0.225154	0	1	9	20	0.754185	0	0
FUT2	6.17606	7.30006	0	0.136985	0	1	13	3	0.549996	0	0
TNKS	-1.7632	5.43459	0	0.184006	0	1	11	3	0.683243	0	0
RGS1	17.2624	4.86361	0	0.205609	0	1	10	15	0.724028	0	0
ALDH5A1	1.65016	7.62182	0	0.131202	0	1	13	5	0.527013	0	0
UBQLN1	1.56424	5.53317	0	0.180728	0	1	10	5	0.676202	0	0
BAG2	-1.75459	5.25914	0	0.190145	0	1	11	2	0.695775	0	0
DACH1	-1.76358	4.31804	0	0.231587	0	1	10	34	0.762997	0	0
ACO1	-1.71024	6.03782	0	0.165623	0	1	11	3	0.640156	0	0
FERMT2	-3.0418	7.84749	0	0.127429	0	1	12	2	0.510894	0	0
GARS	1.67389	7.14693	0	0.13992	0	1	12	2	0.560933	0	0
THRSP	-18.6684	4.79603	0	0.208506	0	1	10	11	0.728855	0	0
CDH11	-1.94082	4.15127	0	0.24089	0	1	9	62	0.774909	0	0
STIL	2.03879	4.85183	0	0.206108	0	1	10	8	0.724869	0	0
MEST	-2.10345	5.90701	0	0.169291	0	1	10	3	0.6495	0	0
PDE8A	1.72943	5.44699	0	0.183588	0	1	10	14	0.682358	0	0
TIPIN	1.60674	5.61252	0	0.178173	0	1	11	9	0.670534	0	0
FCGR3B	4.09961	5.17607	0	0.193197	0	1	11	7	0.701709	0	0
IL19	8.802	5.03348	0	0.19867	0	1	10	3	0.711894	0	0
LMO7	1.96957	8.52883	0	0.117249	0	1	14	2	0.462227	0	0
ENO2	-1.87264	4.91135	0	0.20361	0	1	10	9	0.720618	0	0
SPEN	-1.64592	5.59268	0	0.178805	0	1	10	6	0.671951	0	0
DUSP5	2.15627	4.10725	0	0.243472	0	1	10	50	0.778053	0	0
SLC25A16	1.77138	6.06758	0	0.16481	0	1	12	4	0.63803	0	0
AMDHD1	1.81728	6.44203	0	0.15523	0	1	12	3	0.611283	0	0
ABCG1	2.16156	4.40484	0	0.227023	0	1	9	37	0.756797	0	0
MYH10	-2.01257	5.90019	0	0.169486	0	1	12	10	0.649987	0	0
SCCPDH	-2.19755	7.09547	0	0.140935	0	1	13	4	0.564609	0	0
INVS	1.76184	4.15127	0	0.24089	0	1	9	62	0.774909	0	0
DUSP10	-1.63282	4.16925	0	0.239851	0	1	9	51	0.773625	0	0
CELF2	-1.55438	4.58153	0	0.218268	0	1	10	7	0.744177	0	0
PTPN22	2.03575	4.84067	0	0.206583	0	1	10	12	0.725666	0	0
GPD1	-2.49991	6.79417	0	0.147185	0	1	12	4	0.586131	0	0
KRT17	3.5146	6.14073	0	0.162847	0	1	11	3	0.632805	0	0
RC3H1	1.99315	5.38066	0	0.185851	0	1	10	6	0.687096	0	0
EPHB6	-1.61513	5.16553	0	0.193591	0	1	11	6	0.702462	0	0
SPDEF	-1.55502	4.3137	0	0.231819	0	1	9	58	0.763307	0	0
RDH16	2.95238	7.41723	0	0.134821	0	1	13	7	0.541626	0	0
CLCN3	2.96871	5.09237	0	0.196372	0	1	9	10	0.707688	0	0
RBM45	1.53505	5.24799	0	0.190549	0	1	11	3	0.696572	0	0
MNDA	1.745	4.82579	0	0.20722	0	1	9	10	0.726729	0	0
AGPS	1.74825	6.79417	0	0.147185	0	1	12	4	0.586131	0	0
GGCT	1.76547	4.74706	0	0.210657	0	1	9	11	0.732353	0	0
LFNG	-1.84915	5.68568	0	0.17588	0	1	11	8	0.665309	0	0
SCO2	5.04277	7.42839	0	0.134619	0	1	12	2	0.540829	0	0
TRIM5	1.68518	4.94792	0	0.202105	0	1	10	29	0.718005	0	0
CD53	2.15857	4.82765	0	0.20714	0	1	9	16	0.726596	0	0
AMMECR1	3.3511	5.61252	0	0.178173	0	1	10	2	0.670534	0	0
KLF11	-1.85651	4.79293	0	0.208641	0	1	10	16	0.729076	0	0
EREG	2.54867	4.03038	0	0.248116	0	1	9	58	0.783544	0	0
HEY1	-1.62678	5.68568	0	0.17588	0	1	11	8	0.665309	0	0
SGK3	-1.73366	5.78425	0	0.172883	0	1	11	2	0.658268	0	0
DOCK2	1.76064	4.92436	0	0.203072	0	1	10	21	0.719688	0	0
USP12	-1.62307	5.3664	0	0.186345	0	1	10	6	0.688114	0	0
PKN2	-1.60545	4.75635	0	0.210245	0	1	10	14	0.731689	0	0
PHF1	-1.61142	4.88779	0	0.204592	0	1	10	11	0.722301	0	0
GLDN	-2.02487	5.91816	0	0.168971	0	1	12	6	0.648703	0	0
CPE	-2.96809	4.34098	0	0.230363	0	1	10	58	0.761359	0	0
RANBP10	1.6679	5.52821	0	0.18089	0	1	10	6	0.676557	0	0
TROAP	2.03718	6.6956	0	0.149352	0	1	12	6	0.593172	0	0
BDH1	2.58876	6.71358	0	0.148952	0	1	12	3	0.591887	0	0
TLE2	-2.92917	4.77309	0	0.209508	0	1	10	5	0.730493	0	0
PTX3	1.75057	4.38314	0	0.228147	0	1	9	21	0.758347	0	0
POLR3G	4.33054	9.6026	0	0.104138	0	1	14	3	0.385528	0	0
UBE2L6	2.77661	5.14631	0	0.194314	0	1	10	21	0.703835	0	0
MYOM2	-1.94048	5.40236	0	0.185104	0	1	11	14	0.685546	0	0
ACOX2	-2.79042	4.68444	0	0.213473	0	1	10	24	0.736826	0	0
DPP3	2.16995	6.80843	0	0.146877	0	1	12	3	0.585112	0	0
SDPR	-2.10689	5.40112	0	0.185147	0	1	11	7	0.685635	0	0
SLC4A11	1.61634	6.49349	0	0.154	0	1	11	3	0.607608	0	0
C1QBP	1.68182	7.19777	0	0.138932	0	1	13	2	0.557302	0	0
CSTB	1.8989	5.06076	0	0.197599	0	1	10	7	0.709946	0	0
CYP4X1	-1.56453	6.06448	0	0.164895	0	1	11	25	0.638252	0	0

## Sheet: PPI_directed
DEG ID	Fold Change	Average Shortest Path Length	Betweenness Centrality	Closeness Centrality	Clustering Coefficient	Eccentricity	Edge Count	Indegree	Neighborhood Connectivity	Out-degree	Stress
INS-IGF2	-2.33006	2.38306	0.0738759	0.419628	0.0148148	5	63	13	6.81818	50	24524
LEP	-6.26683	2.47984	0.0348872	0.403252	0.0512821	5	30	2	13.3333	28	12729
IL1B	4.29391	3.43548	0.0192505	0.29108	0.0448276	7	31	3	10.9333	28	7482
SP1	-1.92355	4.20968	0.0187844	0.237548	0.0172414	8	31	6	7.93333	25	6259
NFKB1	1.63602	3.53226	0.00939012	0.283105	0.0356125	7	27	3	10.3333	24	3632
PPARG	-2.55646	3.04435	0.0329365	0.328477	0.0183333	6	27	9	8.16	18	11452
CDK5	1.59466	3.31452	0.0123575	0.301703	0.0163399	6	18	1	8.22222	17	4083
FGF2	-1.70252	3.72984	0.00429276	0.268108	0.0906433	7	19	2	17.3684	17	1649
STAT3	3.96563	2.95161	0.0265165	0.338798	0.0571429	6	21	5	13.9524	16	9513
EDN1	-1.83616	2.94355	0.0453088	0.339726	0.0555556	6	20	6	14.6316	14	16017
MYC	1.69099	3.70161	0.0266514	0.270153	0.0504926	7	30	19	13.3103	11	9857
CCL2	2.89684	3.6371	0.0169302	0.274945	0.0736842	7	21	11	14.25	10	6276
FYN	-1.84939	4.5687	0	0.218881	0.0111111	8	10	0	7.9	10	0
SGK1	1.75548	4.26613	0.010122	0.234405	0.0128205	7	13	3	5.15385	10	3495
TGFB1	1.50734	5.61508	0.00114848	0.178092	0.0272727	9	11	1	6.63636	10	309
KIAA0101	5.54855	4.3494	0	0.229917	0.125	8	9	0	16.8889	9	0
PRKAA2	-2.01507	4.89516	0.00318861	0.204283	0.0111111	8	10	1	8.6	9	1309
IL15	1.82295	4.136	0	0.24178	0.0416667	7	9	0	13.8889	9	0
TNFSF10	2.24378	4.05556	0	0.246575	0.125	7	8	0	17.625	8	0
INSR	-1.64647	3.31452	0.00372268	0.301703	0.0545455	6	12	4	8.18182	8	1140
BMP4	-1.52719	4.33468	0.00375836	0.230698	0	8	9	1	7.66667	8	1172
TGFA	3.42109	4.31873	0	0.23155	0.0714286	7	8	0	14.25	8	0
CSNK2A1	1.88023	4.20755	0	0.237668	0	7	8	0	6.875	8	0
STAT1	9.0389	4.76613	0.00398903	0.209814	0.0111111	7	10	2	6.5	8	1435
TLR2	3.01038	4.31452	0.00912893	0.231776	0.0972222	8	11	4	15.1111	7	3312
TGFBI	-1.81816	3.936	0	0.254065	0.0238095	7	7	0	14.7143	7	0
SETD2	-1.66886	3.74597	0.00657881	0.266954	0.0333333	7	10	3	11.5	7	2484
FOXM1	2.33861	1.94444	8.415e-05	0.514286	0	4	8	1	8.875	7	18
BCR	2.28018	3.716	0.00116874	0.269107	0.0535714	7	8	1	16.75	7	338
CD28	1.64063	4.4879	0.0305263	0.222821	0.0151515	7	12	5	8.66667	7	9359
CTNNB1	-1.64811	4.54435	0.00981273	0.220053	0.0227273	8	12	6	9.75	6	3956
SORT1	3.11442	5.31873	0	0.188015	0	9	6	0	9.66667	6	0
MAPK1	1.82052	3.39922	0.00367764	0.294185	0	6	9	3	10.2222	6	1215
EGFR	-1.60728	7.02419	0.0193413	0.142365	0.00952381	10	15	9	10.4667	6	5311
NR3C1	-1.788	4.95161	0.00238794	0.201954	0.0238095	8	7	1	6.71429	6	770
PRKCA	-1.67024	4.39044	0	0.227768	0	8	6	0	8	6	0
FOS	-2.36243	4.5	0.0316	0.222222	0.0420635	8	36	30	11.75	6	11593
IL8	67.3111	4.37097	0.024285	0.228782	0.0516667	7	26	20	12.44	6	8534
PTPN3	-1.53824	3.30645	0.0051892	0.302439	0.05	6	6	1	14.8	5	1405
FN1	-1.75413	8.78629	0.00728955	0.113814	0.0378788	12	12	7	10.1667	5	2083
MITF	-2.07935	5.40476	0.00126146	0.185022	0.0476191	9	7	2	11.1429	5	402
PLAU	2.2057	4.47581	0.00274718	0.223423	0.0714286	7	8	3	17.5	5	936
TLR4	-1.52209	4.40726	0.00202541	0.226898	0.125	8	9	4	17.75	5	823
CHEK1	4.82604	8.82937	0.00235618	0.113258	0	12	7	2	2.14286	5	602
FOXO1	-2.63033	3.94758	0.00558671	0.25332	0.133333	6	6	1	12.8333	5	1642
CFTR	-2.41351	5.55242	0.00460564	0.180102	0.0138889	9	9	5	8	4	1575
MAPK14	4.15293	5.37008	0.00237487	0.186217	0	8	5	1	4.8	4	666
ADIPOQ	-4.34724	3.25403	0.0081664	0.307311	0.0666667	6	7	3	13.5	4	3005
ICAM1	1.72225	5.1371	0.0132248	0.194662	0.0526316	8	20	16	13.1053	4	5268
IRF1	4.38937	6.25	0.0180451	0.16	0.0238095	9	7	3	8.57143	4	4878
NAMPT	8.10758	3.24194	0.00020204	0.308458	0.15	6	5	1	21.6	4	54
PRKG1	-1.87966	5.14286	0	0.194444	0	9	4	0	8.25	4	0
PRKD1	-2.01705	4.25498	4.566e-05	0.235019	0	7	5	1	3.6	4	14
PTK2	-2.06569	1.625	0.00071176	0.615385	0	3	5	1	10.4	4	209
CCL5	2.17802	5.35081	0.0200732	0.186888	0.0277778	8	9	5	12	4	5464
MUC1	-2.80456	7.92339	0.00088511	0.126209	0.1	11	5	2	18	3	309
MALT1	3.33743	4.468	0	0.223814	0	8	3	0	15.6667	3	0
REL	1.99693	5.328	0	0.187688	0	9	3	0	16	3	0
CTGF	-2.03718	9.70565	0.00271466	0.103033	0.0833333	13	9	6	11.2222	3	968
PAK1	1.60472	1.25	0.0001122	0.8	0	2	5	2	3.2	3	24
ZHX2	-1.96012	4.656	0	0.214777	0.166667	8	3	0	19	3	0
MAPK13	2.32071	4.27381	0	0.233983	0	7	3	0	3.33333	3	0
AURKB	2.49388	1	0	1	0	1	3	0	1.33333	3	0
NCAPG2	1.60895	2.69231	0	0.371429	0	5	3	0	13.3333	3	0
GATA3	-2.84539	1	4.207e-05	1	0	1	4	1	2	3	9
EPRS	1.55515	5.2008	0	0.192278	0.166667	8	3	0	16	3	0
TLR8	1.71982	1	0	1	0.166667	1	3	0	4.66667	3	0
PPARA	-2.55107	1	0	1	0	1	3	0	1.33333	3	0
BCL2	-2.633	1.88889	0.00334261	0.529412	0.0569801	3	28	25	13.8889	3	1069
GLI2	-1.60703	4.44578	0.00116406	0.224932	0.166667	8	4	1	18.5	3	509
BAMBI	-1.72814	4.50201	0	0.222123	0.5	7	3	0	30.6667	3	0
AR	-1.64999	3.9879	0.0189207	0.250758	0.0535714	7	8	5	14.75	3	6243
LOX	-1.87333	4.67871	0	0.213734	0	8	3	0	13	3	0
PPM1A	-1.93352	7.19847	0	0.138918	0	10	3	0	3	3	0
TGFB2	-1.84573	9.67068	0	0.103405	0	13	3	0	6.33333	3	0
SOX10	-1.88985	6.37945	0	0.156753	0.5	10	2	0	4.5	2	0
LCK	3.60909	4.29344	0.00028456	0.232914	0.166667	7	3	1	10.3333	2	167
APOE	-2.49748	5.46371	0.00053294	0.183026	0.166667	9	3	1	23	2	136
MYOCD	-4.01648	1.33333	0.00076543	0.75	0	2	3	1	4.66667	2	260
WNT5A	8.08924	2.72727	0	0.366667	0	5	2	0	18.5	2	0
LRP6	-1.57984	10.6135	0	0.0942192	0	14	2	0	15	2	0
TCF4	-1.5264	4.672	0	0.214041	0	8	2	0	15	2	0
IL31RA	-1.8072	5.48193	0	0.182418	0	9	2	0	11	2	0
CXCR4	5.10955	3	0.0008189	0.333333	0.1	5	7	5	14.5	2	284
MMP9	3.66105	2.33333	0.0023442	0.428571	0.0353846	4	28	26	9	2	769
GAS6	-1.66526	3.58333	0	0.27907	0	6	2	0	2	2	0
ESRRG	-3.2705	2.8	0	0.357143	0	5	2	0	3	2	0
JAK1	-1.55988	6.90361	0.00115939	0.144852	0	10	3	1	3.66667	2	300
BMP7	1.58685	5.71486	0	0.174982	0	8	2	0	4.5	2	0
CXCL9	14.6616	6.412	0.00233748	0.155958	0	10	3	1	10.6667	2	746
GNRH1	-1.81372	5.45565	0.00211448	0.183296	0.05	9	5	3	19.4	2	698
NOD2	3.84546	5.38306	0.0021233	0.185768	0	9	3	1	4.33333	2	660
CAV1	-1.92578	1.33333	0.00147027	0.75	0	2	6	4	4	2	381
FOSL1	6.4976	2.90909	8.245e-05	0.34375	0	5	4	2	23.25	2	59
CDC7	1.6889	1	0	1	0	1	2	0	1.5	2	0
DKK1	-1.50301	9.716	0.00115004	0.102923	0	13	3	1	5	2	294
CDK6	-1.82365	5.492	0.00116874	0.182083	0	9	3	1	5.66667	2	399
MAF	-1.87393	3.33468	0.0142608	0.299879	0	6	4	2	16.75	2	4036
ACVR1B	-1.61078	1	0	1	0	1	2	0	3.5	2	0
RICTOR	-1.70155	4.78715	0	0.208893	0	8	2	0	19	2	0
PLK2	1.53681	2.25	3.74e-05	0.444444	0	4	3	1	3.66667	2	8
JAK3	2.48539	7.852	0	0.127356	0	11	2	0	6.5	2	0
FOSL2	4.02695	6.55731	0	0.152502	0	10	2	0	7.5	2	0
S100B	-1.60484	6.08468	0.00184193	0.164347	0.0833333	9	4	2	12.75	2	693
PI3	60.6108	9.75984	0	0.102461	0	13	2	0	4	2	0
ETV1	-2.09363	5.44177	0	0.183764	0	8	2	0	9	2	0
PIAS2	2.14477	1.33333	0	0.75	0	2	2	0	1.5	2	0
ZC3H12A	22.1613	4.02419	0.00139969	0.248497	0.166667	7	3	1	17	2	576
TLR1	1.62108	5.33333	0	0.1875	0	8	2	0	14	2	0
CCND1	-2.34184	1.33333	0.00256655	0.75	0.037037	2	27	25	10.963	2	1050
PSMA5	1.87468	3.34538	0	0.29892	0.5	6	2	0	33	2	0
F10	-1.57332	4.48193	0	0.223118	0	8	2	0	22.5	2	0
BCL3	2.38796	7.96386	5.298e-05	0.125567	0	11	3	1	15	2	14
NPM1	1.7901	1	3.74e-05	1	0	1	4	2	3.5	2	8
NLRP1	-1.98052	1.33333	0	0.75	0	2	2	0	7	2	0
LYZ	3.62873	1.33333	0	0.75	0	2	2	0	6.5	2	0
IRF8	2.60134	6.308	0	0.158529	0	9	2	0	5	2	0
GNAS	-1.93153	4.90763	0	0.203764	0.5	8	2	0	30.5	2	0
ID1	3.22296	6.08434	0	0.164356	0	9	2	0	23	2	0
SMOC2	-1.50329	2	0	0.5	0	3	1	0	27	1	0
MAP2K6	1.99172	6.34902	0.00119211	0.157505	0	9	2	1	4	1	334
SLC7A1	2.76787	1.5	0	0.666667	0.5	2	2	1	29	1	0
MECOM	1.70587	1	0	1	0	1	1	0	2	1	0
WHSC1	1.96352	4.32129	0	0.231413	0	7	1	0	4	1	0
CDC25A	1.92241	7.99194	0.0102109	0.125126	0	11	4	3	15.75	1	2662
IRS1	-2.27749	5.95565	0.00325831	0.167908	0.0952381	9	7	6	17.4286	1	984
RALA	2.33363	1	0	1	0	1	1	0	2	1	0
S100P	3.14551	4.97189	0	0.201131	0	8	1	0	8	1	0
PTPRC	2.60501	7.38645	0.00117341	0.135383	0	11	2	1	2	1	374
HMMR	5.05954	1.5	0	0.666667	0	2	1	0	13	1	0
RARRES2	-1.53208	1	6.815e-05	1	0	1	2	1	14	1	45
NAPA	1.59226	4.03213	0	0.248008	0	7	1	0	25	1	0
TNFRSF18	-1.62825	3.1	5.89e-05	0.322581	0	5	2	1	19	1	39
MCL1	4.46647	4.23387	0.00316775	0.23619	0	7	4	3	6.25	1	1110
DUSP5	2.15627	4.3861	0	0.227993	0	7	1	0	9	1	0
HES1	-1.87265	5.52419	0.00331188	0.181022	0	9	4	3	10.25	1	1474
SOX9	-1.73106	4.97177	0.00453753	0.201135	0	8	4	3	6.5	1	1321
PTGER3	3.93367	3.1	0	0.322581	0	5	1	0	26	1	0
PEG3	-2.27106	1	0	1	0	1	1	0	4	1	0
NCK1	1.52858	5.48193	0	0.182418	0	9	1	0	36	1	0
MELK	4.79026	1.5	0	0.666667	0	2	1	0	3	1	0
LPAR1	-2.03999	3.1	0	0.322581	0	5	1	0	26	1	0
JMY	8.99291	3.45455	0	0.289474	0	5	1	0	10	1	0
CEBPD	3.86291	4.03629	0.00285751	0.247752	0.2	7	6	5	27.3333	1	1542
EIF4E	1.83364	2	0	0.5	0	3	1	0	27	1	0
PMAIP1	1.9525	1	5.473e-05	1	0	1	2	1	6	1	33
ING5	-1.53017	1	0	1	0	1	1	0	5	1	0
MYBL2	1.60704	1	0.00069189	1	0	1	3	2	6	1	228
DST	-2.68	5.48193	0	0.182418	0	9	1	0	36	1	0
DEFB103B	2.89104	1	0	1	0	1	1	0	4	1	0
TARDBP	-1.95963	6.47012	0	0.154557	0	10	1	0	3	1	0
IFI27	5.74702	3.93548	0.00181475	0.254098	0	7	2	1	17	1	552
PSG1	1.50185	1	0	1	0	1	1	0	6	1	0
PPP4C	1.5454	1	0	1	0	1	1	0	2	1	0
DCN	-1.78959	1	0.00016627	1	0	1	2	1	16.5	1	71
PRMT5	1.57721	7.99598	0	0.125063	0	11	1	0	15	1	0
TCF7L2	-3.35818	1	0	1	0	1	1	0	3	1	0
SLC26A9	20.6462	6.53012	0	0.153137	0	10	1	0	9	1	0
DNMT1	1.84128	1	0.00069189	1	0.166667	1	3	2	17.3333	1	219
SLC2A1	3.71582	1	0.00084149	1	0.166667	1	4	3	19.25	1	274
CCNB1	11.1328	1	9.35e-06	1	0	1	2	1	5	1	2
PCSK9	1.53399	1	0.00067787	1	0	1	2	1	29	1	185
TCN1	481.542	1.5	0	0.666667	0	2	1	0	2	1	0
DBF4	2.33176	1	0.00069189	1	0	1	2	1	16	1	182
HMOX1	3.20744	1	0.00054571	1	0.025641	1	13	12	10.6923	1	257
RIT1	7.02991	1	0	1	0	1	1	0	2	1	0
SNCA	-3.454	2	0.00028751	0.5	0	3	5	4	7.8	1	71
ETV5	-1.74018	2	0	0.5	0	3	1	0	6	1	0
TOP2A	3.59888	1	4.67e-06	1	0	1	2	1	2	1	1
THY1	1.7027	2.6	0	0.384615	0	4	1	0	5	1	0
FBXO6	5.5903	9.79447	0	0.102098	0	13	1	0	7	1	0
SDC2	-3.10471	3.45455	0.0001122	0.289474	0	5	3	2	4.33333	1	24
NDN	-1.54253	6.43373	0	0.155431	0	10	1	0	5	1	0
NOV	-1.87695	1	0	1	0	1	1	0	10	1	0
ZNRD1	1.59929	2.7	0	0.37037	0	4	1	0	27	1	0
MARK1	1.72782	1	0	1	0	1	1	0	3	1	0
CXCL11	1.74931	3.1	0	0.322581	0	5	1	0	26	1	0
SLC27A1	-1.91189	1	0.00069189	1	0	1	2	1	13	1	240
C2	5.19967	7.10843	0	0.140678	0	10	1	0	3	1	0
RPS6KA4	1.97282	5.48193	0	0.182418	0	9	1	0	36	1	0
TFDP1	4.61213	5.19277	0	0.192575	0	9	1	0	30	1	0
SFN	1.8587	3.45455	0	0.289474	0	5	1	0	10	1	0
PTTG1	2.98199	4.69355	0	0.213058	1	8	2	1	29.5	1	0
FBXW7	-1.92319	4.68675	0	0.213368	0	8	1	0	29	1	0
ICOS	1.92331	4.31452	0.0126246	0.231776	0	7	2	1	8	1	3509
KLF9	-3.52484	1.5	0	0.666667	0	2	1	0	4	1	0
MYLK	-3.36235	1	9.35e-06	1	0	1	2	1	3.5	1	2
CARD16	2.70191	1.5	0	0.666667	0	2	1	0	13	1	0
PIK3R1	-2.95564	1	0	1	0	1	1	0	2	1	0
EPHB2	5.62703	4.16667	0	0.24	0	6	1	0	3	1	0
STAT2	1.71202	5.21687	0	0.191686	0	8	1	0	4	1	0
SETBP1	-1.98884	1	0	1	0	1	1	0	9	1	0
JUNB	1.74487	5.48193	0.00535204	0.182418	0	9	4	3	13	1	1663
CXCL10	21.4764	3.1	3.9e-06	0.322581	0	5	2	1	14.5	1	3
GPNMB	-1.50224	3.1	0	0.322581	0	5	1	0	26	1	0
FGFR1	-1.81986	1	0.00087422	1	0	1	4	3	8.5	1	354
PLAT	10.007	3.1	6.779e-05	0.322581	0	5	3	2	19	1	19
CALD1	-1.66346	1	0	1	0	1	1	0	4	1	0
FOXC1	-2.80673	3.7	0	0.27027	0	6	1	0	6	1	0
NR2F1	-1.7894	1	0	1	0	1	1	0	3	1	0
IRAK1	1.66323	4.41935	0.00253236	0.226277	0.166667	8	3	2	20	1	852
SHC1	3.04485	1	0.00069657	1	0.0833333	1	4	3	18	1	193
EIF4EBP1	3.877	3.37903	0.00152293	0.295943	0.166667	6	4	3	21.3333	1	609
BMPR1A	-1.58564	1	0	1	0	1	1	0	2	1	0
EPHA2	3.59506	6.11647	0	0.163493	0	9	1	0	19	1	0
EPS8	-1.83825	2.84211	0	0.351852	0	5	1	0	8	1	0
SELP	1.5252	5.47581	0.00012062	0.182621	0.0833333	9	4	3	18.75	1	100
NOTCH2	-1.51131	6.50201	0	0.153799	0	10	1	0	4	1	0
TNFSF13B	1.55951	4.68675	0	0.213368	0	8	1	0	29	1	0
WNK1	-1.97341	1	0.00069189	1	0	1	2	1	7	1	238
CTSL1	1.73913	2.7	2.961e-05	0.37037	0	4	2	1	16.5	1	9
NFATC1	-2.18794	3.93548	0.0330256	0.254098	0.166667	7	3	2	22.3333	1	11508
MYD88	2.1459	1	0.00071994	1	0	1	2	1	3.5	1	187
HCK	1.8525	4.7012	0	0.212712	0	8	1	0	8	1	0
CYP2J2	-3.18615	3.81818	0	0.261905	0	6	1	0	3	1	0
EFEMP2	-1.60287	6.332	0	0.157928	0	9	1	0	3	1	0
LY96	1.58029	5.38956	0	0.185544	0	9	1	0	8	1	0
AGTR1	-4.81051	10.6653	0.00029086	0.0937618	0	14	2	1	19.5	1	106
CFD	-2.08125	1	0.00069189	1	0	1	2	1	28	1	189
PCK2	1.59387	1	0.00010562	1	0	1	2	1	29	1	67
ELF3	4.45387	1	3.272e-05	1	0	1	2	1	3	1	7
AXL	-1.82582	3.1	6.779e-05	0.322581	0	5	3	2	19.3333	1	19
ELN	-1.87079	5.35341	0.00245201	0.186797	0	8	3	2	12.3333	1	710
CD83	2.83487	1	4.67e-06	1	0.166667	1	4	3	9.5	1	1
ITGB2	1.75813	6.13306	0.00206449	0.163051	0	9	4	3	9.66667	1	652
ITGA4	1.69281	1	4.67e-06	1	0	1	2	1	4	1	1
ZNF423	-1.88261	4.03213	0	0.248008	0	7	1	0	25	1	0
MEOX1	-1.54578	5.428	0	0.18423	0	9	1	0	4	1	0
LGALS3	-1.78528	2	0	0.5	0.5	3	2	1	16	1	0
BAX	1.90097	2.7	0.00042609	0.37037	0.0444444	4	10	9	9.6	1	111
SFRP1	-2.19066	4.16667	1.87e-05	0.24	0	6	2	1	5.5	1	4
THRA	-1.58418	1	0.00046788	1	0.166667	1	3	2	20	1	146
ATXN3	1.70412	3.45455	0	0.289474	0	5	1	0	10	1	0
ZNF148	-2.15837	3.45455	0	0.289474	0	5	1	0	2	1	0
ATL1	-2.27542	1.5	0	0.666667	0	2	1	0	13	1	0
ACPP	5.46282	4.3012	0	0.232493	0	7	1	0	11	1	0
VEZF1	-2.03064	3.93173	0	0.254341	0	7	1	0	19	1	0
RUNX1T1	-4.39159	2.7	0	0.37037	0	4	1	0	27	1	0
SLPI	2.11449	2	0	0.5	0	3	1	0	27	1	0
TBX3	-2.32847	1	0.00069189	1	0	1	3	2	7.33333	1	302
BAK1	1.89096	2.7	4.675e-05	0.37037	0	4	2	1	14	1	10
TFPI	-1.91971	6.46	4.67e-06	0.154799	0	10	2	1	6	1	1
BIRC3	2.4772	1	4.67e-06	1	0	1	2	1	4.5	1	1
SGK3	-1.73366	1	0	1	0	1	1	0	2	1	0
HOXC6	-1.80765	7.06024	0	0.141638	0	10	1	0	4	1	0
SOAT1	-3.50585	6.50201	0	0.153799	0	10	1	0	4	1	0
SMPD1	1.66775	6.11647	0	0.163493	0	9	1	0	19	1	0
PRMT2	-1.60011	7.99598	0	0.125063	0	11	1	0	15	1	0
PTBP1	1.83118	3.37349	0	0.296429	0	6	1	0	55	1	0
PRKCB	-2.91696	1	0	1	0	1	1	0	2	1	0
ST6GAL1	-1.56028	8.35714	0	0.119658	0	12	1	0	2	1	0
LTBR	1.60629	5.35341	0	0.186797	0	8	1	0	25	1	0
CCL19	2.05964	1	0	1	0	1	1	0	4	1	0
ING4	-1.74305	1	0	1	0	1	1	0	5	1	0
PTX3	1.75057	1	0	1	0	1	1	0	7	1	0
MAP3K3	-1.51313	1	0	1	0	1	1	0	2	1	0
TGFB1I1	-1.82342	5.48193	0	0.182418	0	9	1	0	36	1	0
IKBKE	2.74764	2.7	0	0.37037	0	4	1	0	27	1	0
MPZL1	4.42915	0	0	0	0	0	1	1	10	0	0
SMG1	-1.93955	0	0	0	0	0	1	1	27	0	0
ARHGEF7	-2.33145	0	0	0	0	0	1	1	55	0	0
SLC12A2	-2.27285	0	0	0	0	0	1	1	9	0	0
CD99	-1.67616	0	0	0	0	0	1	1	30	0	0
DPYSL3	-2.38939	0	0	0	0	0	1	1	18	0	0
SIN3A	-1.60288	0	0	0	0	0	1	1	9	0	0
PLIN5	1.98674	0	0	0	0	0	1	1	25	0	0
BIRC5	9.30915	0	0	0	0.0535714	0	8	8	15.625	0	0
UPP1	12.2826	0	0	0	0	0	1	1	19	0	0
FYB	2.39555	0	0	0	0	0	1	1	10	0	0
H6PD	-1.73838	0	0	0	0	0	1	1	55	0	0
CTSD	2.56746	0	0	0	0	0	1	1	8	0	0
ZNF703	-1.93881	0	0	0	0	0	1	1	27	0	0
MYH14	-2.68467	0	0	0	0.0833333	0	4	4	19.25	0	0
LIPG	5.3399	0	0	0	0	0	1	1	30	0	0
NF1	-1.70795	0	0	0	0	0	1	1	2	0	0
BHLHE40	1.7631	0	0	0	0	0	1	1	55	0	0
HTATIP2	1.59093	0	0	0	0	0	1	1	4	0	0
CXCL1	31.0629	0	0	0	0	0	1	1	30	0	0
SELE	4.1627	0	0	0	0	0	1	1	30	0	0
CREBBP	-1.62648	0	0	0	0	0	1	1	55	0	0
NOS1	-1.91712	0	0	0	1	0	2	2	41	0	0
SOCS1	2.0324	0	0	0	0	0	2	2	6.5	0	0
GRB14	-2.25275	0	0	0	0	0	1	1	55	0	0
MMP16	-1.60426	0	0	0	0	0	1	1	12	0	0
CD86	1.6763	0	0	0	0.0666667	0	6	6	9	0	0
HOMER1	2.7969	0	0	0	0	0	1	1	19	0	0
ALOX12	1.50751	0	0	0	0	0	1	1	36	0	0
DAPK1	-1.57336	0	0	0	0	0	1	1	5	0	0
CCL15	-2.38699	0	0	0	0	0	1	1	3	0	0
NTRK3	-1.76575	0	0	0	0	0	1	1	6	0	0
MRVI1	-2.13153	0	0	0	0	0	1	1	4	0	0
INSIG2	-1.76879	0	0	0	0	0	1	1	55	0	0
MX1	7.58318	0	0	0	0	0	1	1	30	0	0
NFKBIZ	2.34908	0	0	0	0	0	1	1	30	0	0
CD55	-1.55494	0	0	0	0	0	3	3	11.3333	0	0
NEDD4L	-1.96341	0	0	0	0	0	1	1	13	0	0
WEE1	-3.20153	0	0	0	0	0	2	2	4.5	0	0
FASN	-1.65051	0	0	0	0	0	2	2	28.5	0	0
RELN	-1.94309	0	0	0	0	0	1	1	3	0	0
WIF1	-21.8035	0	0	0	0	0	1	1	2	0	0
FNIP1	-2.0367	0	0	0	0	0	1	1	10	0	0
IDO1	1.91235	0	0	0	0	0	2	2	18.5	0	0
GYPC	-1.99559	0	0	0	0	0	1	1	8	0	0
OSR1	-2.88996	0	0	0	0	0	1	1	2	0	0
IDE	2.12217	0	0	0	0	0	1	1	25	0	0
ACAT1	-1.9641	0	0	0	0	0	2	2	16	0	0
IGFBP3	1.86003	0	0	0	0	0	1	1	55	0	0
LCN2	54.9407	0	0	0	0	0	1	1	27	0	0
MAP2K4	2.01602	0	0	0	0	0	2	2	2	0	0
LILRB1	2.29707	0	0	0	0	0	2	2	22	0	0
NDUFAF2	1.69077	0	0	0	0	0	1	1	29	0	0
EEF2K	-2.74338	0	0	0	0	0	2	2	6.5	0	0
OSBP	-1.62544	0	0	0	0	0	1	1	5	0	0
AQP7	-1.6241	0	0	0	0	0	1	1	3	0	0
OCA2	-2.11083	0	0	0	0	0	1	1	8	0	0
PLA2G16	-2.94778	0	0	0	0	0	1	1	25	0	0
CYP1A1	-1.59588	0	0	0	0	0	2	2	30	0	0
PSMB9	1.90322	0	0	0	0.5	0	2	2	8.5	0	0
LATS2	-1.52719	0	0	0	0	0	1	1	7	0	0
SOD2	7.19809	0	0	0	0.1	0	6	6	18.3333	0	0
ZFP36L1	-1.69539	0	0	0	0	0	1	1	55	0	0
DEFB4A	95.5846	0	0	0	0	0	3	3	12	0	0
PTGS1	-2.03668	0	0	0	0	0	1	1	19	0	0
CD69	1.72178	0	0	0	0.0277778	0	9	9	10.5556	0	0
F2R	-1.9146	0	0	0	0	0	1	1	30	0	0
MMP1	7.44646	0	0	0	0.0666667	0	10	10	11.1	0	0
BNIP3	1.85245	0	0	0	0	0	1	1	10	0	0
SDC4	-2.12605	0	0	0	0	0	1	1	19	0	0
GREM1	-1.75123	0	0	0	0	0	2	2	5	0	0
NISCH	-1.53708	0	0	0	0	0	1	1	6	0	0
MAP1B	-3.13115	0	0	0	0	0	2	2	12	0	0
PDE5A	-1.94153	0	0	0	0	0	1	1	4	0	0
MCM4	2.0399	0	0	0	0	0	1	1	2	0	0
ID4	-4.88877	0	0	0	0	0	1	1	9	0	0
NDEL1	1.57113	0	0	0	0	0	2	2	9.5	0	0
KPNA1	2.26982	0	0	0	0	0	1	1	8	0	0
ADCY2	-4.13225	0	0	0	0	0	1	1	3	0	0
LPIN1	-1.60402	0	0	0	0	0	1	1	25	0	0
WASF2	-1.93515	0	0	0	0	0	1	1	18	0	0
MT1X	-1.60028	0	0	0	0	0	1	1	2	0	0
TNFRSF11A	1.74977	0	0	0	0	0	1	1	7	0	0
CCDC3	-1.59851	0	0	0	0	0	1	1	55	0	0
MMP7	-2.10204	0	0	0	0	0	1	1	11	0	0
ALAS1	2.35872	0	0	0	0	0	1	1	4	0	0
ATP1A2	-4.66558	0	0	0	0	0	1	1	30	0	0
MDM4	-1.54484	0	0	0	0	0	1	1	7	0	0
GATA6	-2.84651	0	0	0	0	0	1	1	3	0	0
MLLT3	-1.67045	0	0	0	0	0	2	2	8	0	0
MGP	-2.02563	0	0	0	0	0	1	1	19	0	0
MYO5C	-2.11234	0	0	0	0	0	1	1	13	0	0
PLD2	1.6208	0	0	0	0	0	4	4	10.5	0	0
INHBB	-2.67921	0	0	0	0	0	1	1	55	0	0
CD274	41.0209	0	0	0	0	0	2	2	12.5	0	0
DNM1	-1.90334	0	0	0	0	0	2	2	13.5	0	0
CD1A	-2.26006	0	0	0	0	0	1	1	30	0	0
CCR2	1.56733	0	0	0	0	0	2	2	14.5	0	0
KIT	-2.19917	0	0	0	0	0	2	2	7.5	0	0
ADRB2	-4.30003	0	0	0	0	0	1	1	27	0	0
LDLR	5.24626	0	0	0	0	0	3	3	7.33333	0	0
ARPC1B	1.53174	0	0	0	0	0	1	1	5	0	0
DNM2	1.80844	0	0	0	0	0	1	1	5	0	0
DPYSL2	-1.52207	0	0	0	0	0	2	2	14	0	0
REN	2.61436	0	0	0	1	0	2	2	40	0	0
KLF8	-2.15134	0	0	0	0	0	2	2	17.5	0	0
BCKDK	1.75333	0	0	0	0	0	1	1	55	0	0
CDC25B	2.08498	0	0	0	0	0	4	4	11.25	0	0
AGT	-1.67691	0	0	0	0	0	3	3	31	0	0
TOP1	1.72969	0	0	0	0	0	1	1	2	0	0
OCLN	2.60695	0	0	0	0	0	1	1	2	0	0
FABP4	-4.77496	0	0	0	0	0	1	1	6	0	0
GYS1	3.09756	0	0	0	0	0	1	1	55	0	0
MUC4	1.77242	0	0	0	0	0	1	1	10	0	0
CTSB	1.75788	0	0	0	0	0	1	1	21	0	0
MYL9	-2.78736	0	0	0	0	0	2	2	3.5	0	0
FST	-3.62428	0	0	0	0	0	3	3	4.66667	0	0
GPIHBP1	-1.50582	0	0	0	0	0	1	1	25	0	0
ZEB1	-1.934	0	0	0	0	0	1	1	4	0	0
GOT2	1.76317	0	0	0	0	0	2	2	18	0	0
SF1	-2.745	0	0	0	0	0	1	1	4	0	0
GNLY	3.18118	0	0	0	0	0	1	1	9	0	0
ALDH1A2	-1.78488	0	0	0	0	0	1	1	4	0	0
LPL	-6.01099	0	0	0	0.35	0	5	5	25.8	0	0
PRLR	-4.02699	0	0	0	0	0	2	2	5	0	0
IRAK3	2.35487	0	0	0	0	0	1	1	3	0	0
SLC25A20	-1.64003	0	0	0	0	0	1	1	3	0	0
IKZF1	2.02851	0	0	0	0	0	1	1	6	0	0
KRR1	-1.66704	0	0	0	0	0	1	1	2	0	0
CASK	1.86736	0	0	0	0	0	1	1	18	0	0
RAB5A	2.47072	0	0	0	0	0	2	2	3	0	0
SMAD9	-2.45541	0	0	0	0	0	2	2	1.5	0	0
THBS1	-1.66978	0	0	0	0.5	0	2	2	19.5	0	0
STMN1	1.55116	0	0	0	0	0	1	1	5	0	0
TUB	-1.92522	0	0	0	0	0	1	1	11	0	0
IGF1R	-2.22134	0	0	0	0	0	1	1	8	0	0
PON2	2.1083	0	0	0	0	0	1	1	8	0	0
KLK1	-1.63314	0	0	0	0	0	1	1	4	0	0
CCL4	2.03234	0	0	0	0	0	1	1	19	0	0
CD8A	2.61927	0	0	0	0	0	2	2	8.5	0	0
ABCG1	2.16156	0	0	0	0	0	1	1	25	0	0
ACACB	-3.34138	0	0	0	0	0	1	1	10	0	0
PDGFA	-1.95085	0	0	0	0.333333	0	4	4	24.25	0	0
PDK4	-3.12985	0	0	0	0	0	3	3	9.66667	0	0
SIRPA	1.6192	0	0	0	0	0	1	1	4	0	0
BCKDHB	-1.51117	0	0	0	0	0	1	1	30	0	0
SLC27A4	2.73754	0	0	0	0	0	1	1	2	0	0
MCM2	1.92584	0	0	0	0	0	2	2	2	0	0
HK2	2.78529	0	0	0	0	0	1	1	55	0	0
MAPT	-2.27353	0	0	0	0	0	1	1	8	0	0
CYP2E1	3.6293	0	0	0	0	0	3	3	28.6667	0	0
XK	1.51137	0	0	0	0	0	1	1	8	0	0
FSCN1	1.98432	0	0	0	0	0	1	1	30	0	0
PLIN1	-4.69591	0	0	0	0	0	1	1	55	0	0
RAB27A	14.2777	0	0	0	0	0	1	1	7	0	0
S100A11	1.54207	0	0	0	0	0	1	1	25	0	0
TAGLN	-2.9824	0	0	0	0	0	3	3	5.33333	0	0
TGOLN2	-1.65794	0	0	0	0	0	1	1	11	0	0
CCL20	50.3781	0	0	0	0	0	1	1	27	0	0
CDCA8	2.18055	0	0	0	0	0	1	1	3	0	0
EHF	10.4863	0	0	0	0	0	1	1	2	0	0
XAF1	4.30544	0	0	0	0	0	1	1	10	0	0
GSTM2	-1.64597	0	0	0	0	0	1	1	30	0	0
PMM2	1.90911	0	0	0	0	0	1	1	13	0	0
NOD1	null	0	0	0	0	0	1	1	9	0	0
DES	-3.41787	0	0	0	0	0	2	2	5.5	0	0
GATA2	-1.63497	0	0	0	0	0	2	2	5	0	0
PPP1R1B	-3.88418	0	0	0	0	0	1	1	18	0	0
CD9	-1.60456	0	0	0	0	0	2	2	11	0	0
UCHL1	-2.54235	0	0	0	0	0	2	2	5	0	0
AQP1	-1.81727	0	0	0	0	0	1	1	27	0	0
INSIG1	-2.0692	0	0	0	1	0	2	2	41	0	0
UGT1A1	3.42075	0	0	0	0	0	1	1	7	0	0
ARG1	8.72084	0	0	0	0	0	1	1	2	0	0
AXIN2	-1.86188	0	0	0	0	0	1	1	12	0	0
AURKA	7.69206	0	0	0	0	0	1	1	10	0	0
RACGAP1	1.52067	0	0	0	0	0	1	1	3	0	0
SLC1A3	1.56165	0	0	0	0	0	2	2	7	0	0
TRIO	-1.89516	0	0	0	0	0	1	1	18	0	0
LZTS2	-1.69734	0	0	0	0	0	1	1	27	0	0
COL1A2	-2.3569	0	0	0	0.05	0	5	5	11.8	0	0
ATP2A3	-2.59602	0	0	0	0	0	1	1	2	0	0
KRT9	1.84248	0	0	0	0	0	1	1	3	0	0
GCNT2	-2.1661	0	0	0	0	0	1	1	4	0	0
LEPR	-5.34003	0	0	0	0	0	1	1	27	0	0
CDKN1A	1.58389	0	0	0	0	0	5	5	9	0	0
DHFR	2.77191	0	0	0	0	0	1	1	30	0	0
MAP2	1.74183	0	0	0	0	0	3	3	22	0	0
F3	-3.83508	0	0	0	0.0476191	0	7	7	16.7143	0	0
SOCS3	3.31564	0	0	0	0.190476	0	7	7	26.2857	0	0
SRA1	1.8544	0	0	0	0	0	1	1	2	0	0
CARD8	-1.53763	0	0	0	0	0	1	1	5	0	0
GLUL	4.65055	0	0	0	0	0	1	1	7	0	0
NTRK2	-5.01985	0	0	0	0	0	3	3	9	0	0
EPHX2	-1.79947	0	0	0	0	0	1	1	25	0	0
TSC22D3	-2.61177	0	0	0	0	0	1	1	7	0	0
DCT	-1.5982	0	0	0	0.5	0	2	2	4.5	0	0
RAN	1.84406	0	0	0	0	0	1	1	19	0	0
ANGPTL4	5.10843	0	0	0	0	0	2	2	4.5	0	0
LNPEP	-1.54079	0	0	0	0	0	1	1	55	0	0
IFIT3	4.81054	0	0	0	0	0	1	1	7	0	0
PLAUR	2.71726	0	0	0	0	0	2	2	4.5	0	0
KIDINS220	-2.18526	0	0	0	0	0	1	1	5	0	0
CCR7	3.14958	0	0	0	0	0	4	4	8	0	0
FBXL20	2.86441	0	0	0	0	0	1	1	20	0	0
LAMA4	-1.73598	0	0	0	0	0	1	1	8	0	0

## Sheet: PDI
DEG ID	Fold change	Average Shortest Path Length	Betweenness Centrality	Closeness Centrality	Clustering Coefficient	Eccentricity	Edge Count	Indegree	Neighborhood Connectivity	Out-degree	Stress
AR	-1.64999	3.2642	0.00159197	0.306354	0.00072856	8	493	2	5.07114	491	15988
TFDP1	4.61213	2.81751	0.00320607	0.354923	0.00081138	7	479	3	5.43096	476	31829
MEF2A	-1.73864	2.52451	0.00217144	0.396116	0.00106792	6	430	1	6.37674	429	22085
NF1	-1.70795	3.57704	0.00159181	0.279561	0.00124575	8	414	3	6.657	411	15833
MECOM	1.70587	3.5664	0	0.280395	0.00063914	8	384	0	4.97656	384	0
SP1	-1.92355	3.11512	0.00022717	0.321015	0.00080212	6	274	1	5.36496	273	2358
FOXM1	2.33861	3.60955	0	0.277043	0.0011234	8	264	0	5.875	264	0
PBX1	-1.61317	4.91673	0.00045213	0.203387	0.00148954	10	257	4	6.63035	253	4424
NFKB1	1.63602	1.49735	0.00028283	0.667845	0.00269862	2	193	3	9.87047	190	2845
IRF1	4.38937	4.24241	0.00031775	0.235715	0.00192158	9	183	2	7.99454	181	3497
HLF	-2.68609	4.12412	0.00035633	0.242476	0.00182138	8	182	1	7.75824	181	3365
RORA	-1.75163	1	0.00030531	1	0.00205648	1	181	4	10.3039	177	2943
PPARG	-2.55646	1	0.00027706	1	0.00192604	1	177	3	9.43503	174	3003
FOXD1	-1.6422	1.82429	0	0.548159	0.00107541	3	173	0	4.01734	173	0
REL	1.99693	3.28482	0.00030332	0.30443	0.00274127	7	158	1	10.2975	157	3021
FOXQ1	-1.83742	3.89261	0.00090103	0.256897	0.00183445	8	150	1	10.2467	149	8729
PPARA	-2.55107	1.38249	0.00024085	0.723333	0.00306781	2	138	4	10.5362	134	2297
SOX9	-1.73106	4.39416	0.00050175	0.227575	0.00348259	9	135	3	12.3926	132	5301
ZNF148	-2.15837	4.49611	0.00026807	0.222415	0.00218023	9	129	2	9.56589	127	3270
NR1H3	-1.7391	3.67549	0.00042016	0.272073	0.0022113	8	111	1	8.35135	110	4488
FOXO1	-2.63033	1.23881	0.00010826	0.807229	0.00476102	2	104	2	10.4327	102	1122
HES1	-1.87265	1.94302	0.00026635	0.514663	0.00425743	3	101	4	15.6535	97	2778
MTF1	1.92052	4.54047	0.00020159	0.220242	0.00186404	9	96	1	8.70833	95	2462
IRF7	8.20233	1	0.00010663	1	0.00120614	1	96	1	8.32292	95	1200
CEBPD	3.86291	1	0	1	0	1	95	0	3.15789	95	0
TP63	1.95098	1	7.814e-05	1	0.0020757	1	91	2	9.67033	89	762
EN1	-2.00305	1	0.0001445	1	0.00549322	1	93	6	20.0753	87	1673
NR2F2	-2.21963	1	0.00015659	1	0.00525031	1	91	4	20.0659	87	1669
STAT1	9.0389	3.44319	0.00198755	0.290428	0.00395812	7	89	3	18.1573	86	19353
MYC	1.69099	2.57447	0	0.38843	0.00031646	4	80	0	4.2125	80	0
MAF	-1.87393	1	9.46e-05	1	0.00340798	1	79	3	12.3797	76	1089
SMAD4	-1.95146	3.79319	0	0.26363	0.00573862	6	74	0	11.5	74	0
NR3C1	-1.788	1	0	1	0	1	65	0	3.46154	65	0
EBF1	-2.98069	1.4876	6.071e-05	0.672222	0.00102407	2	63	1	10.9683	62	786
BHLHE40	1.7631	1	8.141e-05	1	0.00204813	1	63	3	8.22222	60	1312
IRF8	2.60134	4.50506	0.00076195	0.221973	0.00977891	9	49	3	29.1837	46	7920
ZNF423	-1.88261	1.68548	6.948e-05	0.593301	0.00670732	2	41	2	21.4634	39	776
TCF4	-1.5264	1	6.747e-05	1	0.014518	1	42	7	47.619	35	765
SOX10	-1.88985	3.7751	0.00147057	0.264894	0.00539811	8	39	4	29.8974	35	15061
MITF	-2.07935	4.69339	3.921e-05	0.213066	0.00100806	9	32	1	9.03125	31	353
SOX5	-1.97637	1	2.313e-05	1	0.00661376	1	28	1	18.5714	27	261
TEF	-1.90331	1	3.854e-05	1	0.0110837	1	29	3	37.6897	26	431
POU6F1	-2.33468	1	1.828e-05	1	0.00905797	1	24	2	21.125	22	165
MYBL2	1.60704	1	1.57e-05	1	0.00416667	1	16	1	12.375	15	138
TCF12	-2.15149	1	2.5e-07	1	0.15	1	5	4	267	1	3
SH3BP5	-1.90524	0	0	0	0.0666667	0	10	10	220.4	0	0
GLDN	-2.02487	0	0	0	0.0555556	0	9	9	144.333	0	0
CREB5	-1.99419	0	0	0	0.0972222	0	9	9	178.333	0	0
IFIT1	5.93223	0	0	0	0.0555556	0	9	9	259.222	0	0
CALD1	-1.66346	0	0	0	0.0714286	0	8	8	142.375	0	0
WDR5B	-1.74319	0	0	0	0.0892857	0	8	8	266.75	0	0
FGFBP2	-7.0777	0	0	0	0.142857	0	8	8	212.375	0	0
PALMD	-1.80507	0	0	0	0.0714286	0	8	8	233.625	0	0
DGAT1	1.67575	0	0	0	0.0714286	0	7	7	252.571	0	0
RTP4	11.6807	0	0	0	0.0476191	0	7	7	210.571	0	0
C2orf88	-1.50251	0	0	0	0.142857	0	7	7	210.714	0	0
ZNF527	-1.55903	0	0	0	0.0714286	0	7	7	202.857	0	0
ZNF559	-2.14203	0	0	0	0.0238095	0	7	7	162.143	0	0
EGFR	-1.60728	0	0	0	0.0238095	0	7	7	158.143	0	0
ZNF136	-1.69379	0	0	0	0.0714286	0	7	7	173.286	0	0
SCIN	-2.52453	0	0	0	0.0476191	0	7	7	231	0	0
TCEAL4	-1.59855	0	0	0	0.142857	0	7	7	227.286	0	0
IFI16	2.28939	0	0	0	0.0238095	0	7	7	216.571	0	0
FAM107B	-1.5096	0	0	0	0.0952381	0	7	7	256.286	0	0
EEF1A1	-1.55661	0	0	0	0.119048	0	7	7	235.429	0	0
FAM153C	-3.97398	0	0	0	0.0952381	0	7	7	251.571	0	0
MACROD1	-1.52593	0	0	0	0.0952381	0	7	7	301.143	0	0
LMO3	-1.64222	0	0	0	0.0714286	0	7	7	252.429	0	0
KLRC2	1.78432	0	0	0	0.0952381	0	7	7	289.143	0	0
FOLH1	3.00885	0	0	0	0.0952381	0	7	7	209.143	0	0
LRFN5	-1.66179	0	0	0	0.119048	0	7	7	318.429	0	0
SERPINB8	2.7524	0	0	0	0.142857	0	7	7	245.143	0	0
HR	2.45731	0	0	0	0.0476191	0	7	7	146.143	0	0
ZNF589	1.71001	0	0	0	0.142857	0	7	7	219.429	0	0
ADRB2	-4.30003	0	0	0	0.0476191	0	7	7	109.286	0	0
MYO5B	1.73643	0	0	0	0.0952381	0	7	7	285	0	0
CCDC149	-1.77841	0	0	0	0.166667	0	7	7	263.143	0	0
ESYT2	-1.57402	0	0	0	0.0952381	0	7	7	252.143	0	0
RHOBTB3	-4.35081	0	0	0	0	0	6	6	194	0	0
ABLIM2	-2.95602	0	0	0	0.166667	0	6	6	309.333	0	0
EGLN1	2.03694	0	0	0	0.0666667	0	6	6	311.833	0	0
IL8	67.3111	0	0	0	0.133333	0	6	6	255.833	0	0
FAM114A1	-1.99795	0	0	0	0.0666667	0	6	6	275.167	0	0
RGS19	1.69939	0	0	0	0.2	0	6	6	235.167	0	0
NEB	2.08482	0	0	0	0	0	6	6	291	0	0
EFCAB4A	-1.69696	0	0	0	0.0333333	0	6	6	228.5	0	0
FPR3	2.86225	0	0	0	0.0666667	0	6	6	205.167	0	0
FAM82A1	1.80452	0	0	0	0.0333333	0	6	6	305.667	0	0
SMAD9	-2.45541	0	0	0	0.0333333	0	6	6	246.833	0	0
MLL	-2.35226	0	0	0	0.133333	0	6	6	207.833	0	0
CCR2	1.56733	0	0	0	0.1	0	6	6	172.667	0	0
SLCO3A1	-2.75766	0	0	0	0.133333	0	6	6	244.833	0	0
PLAC9	-2.17455	0	0	0	0.233333	0	6	6	253.833	0	0
KCNK5	-2.40078	0	0	0	0.1	0	6	6	252.5	0	0
WDSUB1	-1.85915	0	0	0	0.0666667	0	6	6	232.333	0	0
RALGPS2	4.71424	0	0	0	0.0666667	0	6	6	235.833	0	0
NFAT5	-2.18223	0	0	0	0.1	0	6	6	207.833	0	0
PDZRN4	-1.94036	0	0	0	0.0666667	0	6	6	248.833	0	0
ATXN10	-1.51114	0	0	0	0.0333333	0	6	6	195.833	0	0
SCNN1G	2.04872	0	0	0	0.0333333	0	6	6	263.5	0	0
TAP2	2.44196	0	0	0	0.1	0	6	6	211	0	0
FKBP1B	2.04595	0	0	0	0.1	0	6	6	204	0	0
C9orf152	-1.71436	0	0	0	0.1	0	6	6	182	0	0
ADH1B	-5.21712	0	0	0	0.0666667	0	6	6	229.167	0	0
SH3PXD2B	-1.50175	0	0	0	0.1	0	6	6	199.333	0	0
TNS1	-2.14932	0	0	0	0.0333333	0	6	6	245	0	0
SPOPL	1.60276	0	0	0	0.0666667	0	6	6	199.333	0	0
LPIN1	-1.60402	0	0	0	0.0666667	0	6	6	243.5	0	0
DDIT4L	-2.40114	0	0	0	0.0333333	0	6	6	237	0	0
OPTN	-1.7986	0	0	0	0	0	6	6	153.333	0	0
YARS	1.75814	0	0	0	0.0666667	0	6	6	255.167	0	0
L3MBTL4	-1.88929	0	0	0	0.133333	0	6	6	274.333	0	0
CYP4F12	-1.68814	0	0	0	0.0333333	0	6	6	264.167	0	0
SLC12A6	1.60884	0	0	0	0.0333333	0	6	6	166.167	0	0
C11orf67	-2.20876	0	0	0	0.0333333	0	6	6	169	0	0
CRIP2	-2.19348	0	0	0	0.1	0	6	6	301.333	0	0
CORO1B	1.57057	0	0	0	0.1	0	6	6	214.167	0	0
NUP210	2.08955	0	0	0	0.0333333	0	6	6	204.333	0	0
DDX59	-1.85395	0	0	0	0.0333333	0	6	6	278.833	0	0
LAMC2	-2.16405	0	0	0	0.0333333	0	6	6	182.667	0	0
PARVB	-1.63294	0	0	0	0.133333	0	6	6	296.667	0	0
GBP6	1.97149	0	0	0	0.1	0	6	6	236.667	0	0
WDR72	-16.4991	0	0	0	0.0333333	0	6	6	141	0	0
OTUD1	-1.89321	0	0	0	0.0666667	0	6	6	186.167	0	0
JMY	8.99291	0	0	0	0.0333333	0	6	6	211.333	0	0
SPEN	-1.64592	0	0	0	0.05	0	5	5	212.8	0	0
FBLN1	-2.91982	0	0	0	0.15	0	5	5	339.8	0	0
SLC47A2	1.72408	0	0	0	0.15	0	5	5	241.6	0	0
ITGBL1	-2.49228	0	0	0	0.05	0	5	5	290.2	0	0
DYNC1I1	-1.54671	0	0	0	0.1	0	5	5	320.8	0	0
SPRY1	-1.69828	0	0	0	0.05	0	5	5	201.6	0	0
PDK3	-4.14633	0	0	0	0.1	0	5	5	234.4	0	0
UPB1	-1.83869	0	0	0	0.1	0	5	5	372.8	0	0
ID4	-4.88877	0	0	0	0.15	0	5	5	233.8	0	0
ERAP2	1.65365	0	0	0	0.05	0	5	5	243.8	0	0
SPRR2B	13.7909	0	0	0	0.1	0	5	5	218	0	0
ARHGEF10	-4.41507	0	0	0	0.1	0	5	5	246	0	0
FAM153A	-2.75902	0	0	0	0.15	0	5	5	256	0	0
HAL	3.75269	0	0	0	0	0	5	5	207.8	0	0
LONRF2	-1.89539	0	0	0	0.05	0	5	5	165.8	0	0
ANKRD36	-1.93693	0	0	0	0.05	0	5	5	277.2	0	0
VEZF1	-2.03064	0	0	0	0.15	0	5	5	336.2	0	0
PSD3	-2.83781	0	0	0	0.05	0	5	5	277.4	0	0
CEP152	1.51548	0	0	0	0.05	0	5	5	242.4	0	0
CAV1	-1.92578	0	0	0	0.05	0	5	5	239.8	0	0
LY6D	1.67984	0	0	0	0.15	0	5	5	214	0	0
SLFN5	4.05589	0	0	0	0	0	5	5	205.6	0	0
AASDH	-1.52657	0	0	0	0.05	0	5	5	247	0	0
AMMECR1	3.3511	0	0	0	0	0	5	5	224.4	0	0
TFPI	-1.91971	0	0	0	0	0	5	5	254.4	0	0
ARIH2	1.96538	0	0	0	0.1	0	5	5	267	0	0
MYCL1	-1.50723	0	0	0	0.1	0	5	5	205.2	0	0
ATL1	-2.27542	0	0	0	0.1	0	5	5	296.2	0	0
USP18	3.62474	0	0	0	0.05	0	5	5	224.8	0	0
ZNF655	1.67812	0	0	0	0	0	5	5	189.6	0	0
CD47	3.38872	0	0	0	0	0	5	5	167.6	0	0
CLDN8	-6.54263	0	0	0	0.05	0	5	5	156.2	0	0
C1QTNF7	-4.9267	0	0	0	0.1	0	5	5	189.6	0	0
MID1IP1	1.67924	0	0	0	0.05	0	5	5	221.4	0	0
PARVG	1.59326	0	0	0	0	0	5	5	170.6	0	0
MTMR1	1.58837	0	0	0	0	0	5	5	168.4	0	0
ARHGEF12	-1.53206	0	0	0	0.1	0	5	5	198.8	0	0
IFIH1	3.36575	0	0	0	0.1	0	5	5	200	0	0
FHL1	-3.39642	0	0	0	0.05	0	5	5	290.2	0	0
MAPKAPK3	3.28725	0	0	0	0.05	0	5	5	171.6	0	0
GDF10	-1.52005	0	0	0	0.05	0	5	5	235.4	0	0
PLA2G4D	8.90137	0	0	0	0.1	0	5	5	259.6	0	0
MYO5A	3.9443	0	0	0	0.15	0	5	5	104.2	0	0
CD58	1.697	0	0	0	0.05	0	5	5	265.2	0	0
SERTAD4	2.70055	0	0	0	0.1	0	5	5	291.4	0	0
SLC38A5	1.75216	0	0	0	0.15	0	5	5	174	0	0
ADAP2	6.50049	0	0	0	0.05	0	5	5	245	0	0
SLC35B4	1.77487	0	0	0	0.1	0	5	5	192.2	0	0
BRD3	-2.00939	0	0	0	0.05	0	5	5	150.8	0	0
SELE	4.1627	0	0	0	0.25	0	5	5	257.8	0	0
XPO7	-1.85836	0	0	0	0.05	0	5	5	130.6	0	0
ZNF280D	-1.76269	0	0	0	0.05	0	5	5	244.4	0	0
JMJD1C	-1.5511	0	0	0	0.15	0	5	5	215.2	0	0
SVIP	-4.88094	0	0	0	0.1	0	5	5	295	0	0
GALNTL1	-2.91941	0	0	0	0.15	0	5	5	254.6	0	0
FAM100B	1.91643	0	0	0	0.15	0	5	5	253.4	0	0
PTCH1	-2.00517	0	0	0	0.15	0	5	5	392.2	0	0
VSNL1	4.8061	0	0	0	0.1	0	5	5	133	0	0
C1orf31	1.59879	0	0	0	0.1	0	5	5	312	0	0
CTPS2	-1.66226	0	0	0	0.05	0	5	5	195.8	0	0
TREX2	5.63198	0	0	0	0.2	0	5	5	190.4	0	0
POR	2.55543	0	0	0	0.15	0	5	5	325.8	0	0
H2AFX	2.58013	0	0	0	0	0	5	5	144.2	0	0
GPD1L	-2.43552	0	0	0	0.1	0	5	5	194.4	0	0
EIF4A3	1.86527	0	0	0	0.1	0	5	5	114.6	0	0
APOC1	-4.37635	0	0	0	0.05	0	5	5	252	0	0
MS4A1	1.53957	0	0	0	0	0	5	5	113.4	0	0
PATZ1	-1.55136	0	0	0	0.2	0	5	5	341.6	0	0
OSBPL1A	-1.81669	0	0	0	0.05	0	5	5	284.4	0	0
ZNF506	-1.83071	0	0	0	0.1	0	5	5	224.2	0	0
PSMA7	1.53453	0	0	0	0.05	0	5	5	232.8	0	0
COTL1	2.39704	0	0	0	0.15	0	5	5	284	0	0
DDX60L	3.2636	0	0	0	0.1	0	5	5	135	0	0
ATP6V0E2	-1.59596	0	0	0	0.05	0	5	5	198.2	0	0
PDGFRA	-1.59051	0	0	0	0.15	0	5	5	196.2	0	0
LRRC8B	2.21817	0	0	0	0.1	0	5	5	157.2	0	0
EHF	10.4863	0	0	0	0.05	0	5	5	179.6	0	0
SUSD2	-3.06355	0	0	0	0.05	0	5	5	178	0	0
PHF17	-3.92663	0	0	0	0.05	0	5	5	203.2	0	0
ZNF33B	-1.74751	0	0	0	0.15	0	5	5	260	0	0
ITGA9	-1.97518	0	0	0	0.15	0	5	5	160	0	0
MAP3K9	2.24416	0	0	0	0.1	0	5	5	223.6	0	0
PAIP2B	-2.842	0	0	0	0.1	0	5	5	219.6	0	0
SYT8	-3.31029	0	0	0	0.05	0	5	5	204.4	0	0
GPT2	2.62148	0	0	0	0.2	0	5	5	320.4	0	0
NRBP2	-1.5388	0	0	0	0	0	5	5	237.8	0	0
FAM54A	3.02647	0	0	0	0.15	0	5	5	196.6	0	0
FUBP1	-1.65267	0	0	0	0.15	0	5	5	165.4	0	0
CHI3L2	27.1804	0	0	0	0.05	0	5	5	291.8	0	0
C15orf59	-1.86998	0	0	0	0.05	0	5	5	245.2	0	0
HRASLS5	-1.86677	0	0	0	0.1	0	5	5	230.8	0	0
TOLLIP	2.48841	0	0	0	0.1	0	5	5	312	0	0
LCP2	2.69881	0	0	0	0.1	0	5	5	227	0	0
MT1X	-1.60028	0	0	0	0.15	0	5	5	253	0	0
TTC3	-1.61317	0	0	0	0.05	0	5	5	360	0	0
GPRC5A	-1.8856	0	0	0	0	0	5	5	96	0	0
LYZ	3.62873	0	0	0	0.1	0	5	5	227.2	0	0
SHC4	-1.62274	0	0	0	0.05	0	5	5	228.8	0	0
FKBP5	-2.01402	0	0	0	0.15	0	5	5	118.4	0	0
IFI44	6.09362	0	0	0	0.05	0	5	5	265.6	0	0
PBK	6.08678	0	0	0	0.1	0	5	5	319	0	0
LONRF3	-2.34267	0	0	0	0.1	0	5	5	182	0	0
PPP2R2B	-1.82228	0	0	0	0.05	0	5	5	228.8	0	0
RAPGEF3	-1.79153	0	0	0	0.05	0	5	5	166	0	0
MUC4	1.77242	0	0	0	0	0	5	5	127.8	0	0
C14orf119	1.53658	0	0	0	0.15	0	5	5	197.6	0	0
PLN	-5.12123	0	0	0	0.05	0	5	5	287.6	0	0
CSNK2A1	1.88023	0	0	0	0.15	0	5	5	169.6	0	0
ABI3BP	-1.78973	0	0	0	0	0	5	5	170.8	0	0
BMP4	-1.52719	0	0	0	0.05	0	5	5	137.6	0	0
SLC26A7	-1.50381	0	0	0	0.05	0	5	5	171	0	0
LPP	-2.14051	0	0	0	0	0	5	5	105	0	0
CD48	3.11167	0	0	0	0	0	5	5	178.6	0	0
HUS1	2.7778	0	0	0	0.05	0	5	5	192.8	0	0
TRIM27	1.62308	0	0	0	0.05	0	5	5	188	0	0
PPP4R1	1.84966	0	0	0	0.05	0	5	5	272.6	0	0
BNIP3	1.85245	0	0	0	0.15	0	5	5	258.8	0	0
NRXN1	-2.26743	0	0	0	0.05	0	5	5	252.2	0	0
B3GNT5	1.58834	0	0	0	0.05	0	5	5	231.8	0	0
PGLYRP4	5.7973	0	0	0	0.05	0	5	5	155.4	0	0
ZNF502	-1.53399	0	0	0	0.15	0	5	5	288	0	0
OIP5	2.5496	0	0	0	0.05	0	5	5	208	0	0
IL17D	-3.45532	0	0	0	0.05	0	5	5	166	0	0
PDE7A	1.57821	0	0	0	0	0	5	5	272	0	0
TWSG1	1.53676	0	0	0	0.05	0	5	5	305.2	0	0
TCF7L2	-3.35818	0	0	0	0.15	0	5	5	312.8	0	0
ZBTB41	-1.56176	0	0	0	0	0	5	5	252	0	0
CSRP1	-1.80485	0	0	0	0.1	0	5	5	265.4	0	0
MRAP2	2.03391	0	0	0	0.1	0	5	5	190.6	0	0
NDRG4	2.43867	0	0	0	0	0	5	5	280.6	0	0
NAP1L3	-2.64485	0	0	0	0.1	0	5	5	254	0	0
MUC1	-2.80456	0	0	0	0.15	0	5	5	244.8	0	0
SEMA3E	-2.30542	0	0	0	0.05	0	5	5	185.6	0	0
TTC7B	1.57972	0	0	0	0.05	0	5	5	232.8	0	0
SEC23B	1.92113	0	0	0	0.1	0	5	5	326.2	0	0
DDR2	-1.95726	0	0	0	0.05	0	5	5	235.2	0	0
LMOD1	-4.13846	0	0	0	0.05	0	5	5	329	0	0
FERMT1	2.49043	0	0	0	0.1	0	5	5	273.4	0	0
PDGFC	-2.53851	0	0	0	0.15	0	5	5	318.2	0	0
RASSF6	-1.60054	0	0	0	0.05	0	5	5	221	0	0
SERPINA5	-1.52237	0	0	0	0.1	0	5	5	291.4	0	0
PDCD6IP	-1.87683	0	0	0	0.0833333	0	4	4	250	0	0
NEDD4L	-1.96341	0	0	0	0.25	0	4	4	281.75	0	0
PHF3	-2.68461	0	0	0	0.0833333	0	4	4	257.25	0	0
ZNF682	-1.85838	0	0	0	0	0	4	4	228.5	0	0
PDXK	2.53084	0	0	0	0.0833333	0	4	4	191.75	0	0
FOXRED2	2.11338	0	0	0	0	0	4	4	205.25	0	0
MESDC2	1.5298	0	0	0	0.0833333	0	4	4	243	0	0
OAS3	8.21675	0	0	0	0.166667	0	4	4	205.5	0	0
MTMR11	-1.80459	0	0	0	0.0833333	0	4	4	305.5	0	0
S100A7	4.69942	0	0	0	0.0833333	0	4	4	336.75	0	0
C20orf24	2.46416	0	0	0	0.166667	0	4	4	333.25	0	0
FARP1	-3.86071	0	0	0	0.0833333	0	4	4	387.5	0	0
CCL19	2.05964	0	0	0	0.0833333	0	4	4	220.25	0	0
TAP1	1.75765	0	0	0	0	0	4	4	209.75	0	0
NUPR1	-1.63946	0	0	0	0	0	4	4	141	0	0
ZNF101	1.65287	0	0	0	0	0	4	4	182.5	0	0
IFI27L2	1.54685	0	0	0	0	0	4	4	307	0	0
GEMIN7	1.53883	0	0	0	0.0833333	0	4	4	387.5	0	0
C7orf29	2.15865	0	0	0	0	0	4	4	185	0	0
DNM1L	1.92291	0	0	0	0.166667	0	4	4	356.25	0	0
SOD2	7.19809	0	0	0	0.0833333	0	4	4	280.5	0	0
DHRS9	9.97848	0	0	0	0.0833333	0	4	4	302.5	0	0
SIN3A	-1.60288	0	0	0	0	0	4	4	268.25	0	0
SLC26A9	20.6462	0	0	0	0.25	0	4	4	291.25	0	0
DSC2	11.8742	0	0	0	0.0833333	0	4	4	297	0	0
HNRNPU	-2.19857	0	0	0	0.166667	0	4	4	378.25	0	0
ACSL3	-1.74188	0	0	0	0.0833333	0	4	4	219	0	0
MREG	2.52197	0	0	0	0.166667	0	4	4	260.25	0	0
KIAA0020	1.71124	0	0	0	0.0833333	0	4	4	222.75	0	0
CCDC114	-2.1336	0	0	0	0.25	0	4	4	221.5	0	0
CMBL	-2.98354	0	0	0	0.0833333	0	4	4	184.5	0	0
FBLN7	-1.71035	0	0	0	0.0833333	0	4	4	318	0	0
CYS1	-1.67399	0	0	0	0	0	4	4	361	0	0
C10orf116	-2.14434	0	0	0	0	0	4	4	123.75	0	0
FBLN2	-1.64329	0	0	0	0.0833333	0	4	4	272	0	0
BTC	-27.586	0	0	0	0	0	4	4	221.25	0	0
F5	-1.5933	0	0	0	0.166667	0	4	4	280.75	0	0
KRT77	-8.3474	0	0	0	0.166667	0	4	4	204.25	0	0
CENPN	4.82409	0	0	0	0.0833333	0	4	4	342.25	0	0
TNFRSF18	-1.62825	0	0	0	0.166667	0	4	4	188.5	0	0
C18orf1	-2.04141	0	0	0	0.0833333	0	4	4	241.5	0	0
ARNTL2	22.6033	0	0	0	0.166667	0	4	4	253	0	0
TFAP2B	-2.45235	0	0	0	0.0833333	0	4	4	184.25	0	0
SIRPA	1.6192	0	0	0	0.166667	0	4	4	277.25	0	0
TMEM86A	5.99248	0	0	0	0	0	4	4	125	0	0
TENC1	-2.24422	0	0	0	0.166667	0	4	4	261.5	0	0
HACL1	-1.73065	0	0	0	0	0	4	4	131.75	0	0
PEG3	-2.27106	0	0	0	0.0833333	0	4	4	177.75	0	0
ASF1B	2.46839	0	0	0	0.0833333	0	4	4	125.5	0	0
S100A6	-1.50521	0	0	0	0	0	4	4	287.25	0	0
ACSS1	-1.59293	0	0	0	0.166667	0	4	4	294.5	0	0
FADS1	-6.75725	0	0	0	0.0833333	0	4	4	351.25	0	0
CSNK1D	1.972	0	0	0	0.25	0	4	4	325.25	0	0
TP53AIP1	1.60592	0	0	0	0	0	4	4	257.5	0	0
SNAP29	1.83411	0	0	0	0.0833333	0	4	4	250.5	0	0
SEC61A1	2.68082	0	0	0	0.25	0	4	4	345.75	0	0
CORO2A	2.00703	0	0	0	0	0	4	4	161.5	0	0
AXIN2	-1.86188	0	0	0	0	0	4	4	258.5	0	0
CCDC91	-1.62235	0	0	0	0.166667	0	4	4	261.25	0	0
COL3A1	-2.15902	0	0	0	0.166667	0	4	4	167.5	0	0
SLC7A5	3.81606	0	0	0	0.0833333	0	4	4	215.25	0	0
LZTS2	-1.69734	0	0	0	0.25	0	4	4	167	0	0
WHSC1L1	-1.69978	0	0	0	0.0833333	0	4	4	327.5	0	0
ATP12A	100.034	0	0	0	0	0	4	4	264.5	0	0
DFNA5	2.87101	0	0	0	0.0833333	0	4	4	280	0	0
SHROOM4	-1.84972	0	0	0	0.0833333	0	4	4	194	0	0
CORO1A	2.24021	0	0	0	0.166667	0	4	4	260	0	0
JHDM1D	3.56775	0	0	0	0.0833333	0	4	4	295.75	0	0
KCTD5	1.84456	0	0	0	0.0833333	0	4	4	199	0	0
SAMD9L	3.35902	0	0	0	0.0833333	0	4	4	111.25	0	0
CAPRIN1	1.72459	0	0	0	0.25	0	4	4	314.5	0	0
ZNF462	-1.86772	0	0	0	0	0	4	4	320.25	0	0
TMEM30A	1.98699	0	0	0	0.0833333	0	4	4	76.25	0	0
C11orf63	-1.62476	0	0	0	0.0833333	0	4	4	362.5	0	0
KIF13A	-1.70392	0	0	0	0.0833333	0	4	4	271.5	0	0
SMCR7L	1.52324	0	0	0	0	0	4	4	389	0	0
SLC25A29	-1.63708	0	0	0	0	0	4	4	235.5	0	0
DDX5	-1.7352	0	0	0	0.0833333	0	4	4	237.25	0	0
AACS	-1.68554	0	0	0	0.166667	0	4	4	164.75	0	0
RABL3	2.39988	0	0	0	0	0	4	4	183.75	0	0
ZNF791	-1.52628	0	0	0	0.0833333	0	4	4	359.75	0	0
AADAC	-1.68235	0	0	0	0.0833333	0	4	4	262	0	0
TLR2	3.01038	0	0	0	0.0833333	0	4	4	237.25	0	0
TRIOBP	-1.62359	0	0	0	0.166667	0	4	4	226.75	0	0
MIA3	-1.78752	0	0	0	0.166667	0	4	4	238.5	0	0
TMEM45B	6.00954	0	0	0	0.25	0	4	4	268.25	0	0
INPP5A	-2.00457	0	0	0	0.166667	0	4	4	238	0	0
ACACB	-3.34138	0	0	0	0	0	4	4	261.75	0	0
KLHL18	2.82283	0	0	0	0	0	4	4	305.25	0	0
VPS53	1.51041	0	0	0	0.166667	0	4	4	356.75	0	0
NFIB	-3.24074	0	0	0	0	0	4	4	176.75	0	0
GZMA	6.13692	0	0	0	0	0	4	4	302	0	0
S100A11	1.54207	0	0	0	0	0	4	4	259	0	0
FAM169A	1.7269	0	0	0	0.166667	0	4	4	341.5	0	0
NYNRIN	-1.81494	0	0	0	0	0	4	4	121.75	0	0
BRWD3	-1.71038	0	0	0	0.166667	0	4	4	418.5	0	0
CYTIP	1.89809	0	0	0	0	0	4	4	92	0	0
CRABP2	3.80633	0	0	0	0.0833333	0	4	4	187.25	0	0
FGF13	-2.07293	0	0	0	0.166667	0	4	4	273.75	0	0
BCL2	-2.633	0	0	0	0	0	4	4	305.5	0	0
TANK	1.92632	0	0	0	0.0833333	0	4	4	207	0	0
SNX1	-1.50127	0	0	0	0.166667	0	4	4	190.25	0	0
PITPNC1	2.15557	0	0	0	0	0	4	4	181.75	0	0
STXBP5	1.73836	0	0	0	0	0	4	4	251	0	0
TMPO	2.23514	0	0	0	0.0833333	0	4	4	276.75	0	0
CEP76	1.70368	0	0	0	0.0833333	0	4	4	249.75	0	0
PKP3	2.7411	0	0	0	0.416667	0	4	4	335	0	0
AKAP10	-1.57744	0	0	0	0.333333	0	4	4	398.25	0	0
AHNAK	-2.07856	0	0	0	0	0	4	4	322.75	0	0
CYP2C18	5.00885	0	0	0	0.166667	0	4	4	219	0	0
CXCL13	8.84343	0	0	0	0.166667	0	4	4	211	0	0
TACC3	2.23364	0	0	0	0	0	4	4	233.25	0	0
MSRB3	-2.17502	0	0	0	0	0	4	4	199	0	0
EPS15	-1.5488	0	0	0	0.0833333	0	4	4	266.75	0	0
IPP	-1.52338	0	0	0	0.0833333	0	4	4	320.25	0	0
MGST1	-3.3166	0	0	0	0.0833333	0	4	4	209.75	0	0
ZEB2	-1.71657	0	0	0	0	0	4	4	207.75	0	0
VGLL3	-1.74095	0	0	0	0	0	4	4	155.5	0	0
NCLN	1.54434	0	0	0	0.0833333	0	4	4	183.25	0	0
MCTP2	2.3671	0	0	0	0	0	4	4	296.25	0	0
NCAPG	4.06416	0	0	0	0.0833333	0	4	4	261.25	0	0
RRAGD	-2.35468	0	0	0	0	0	4	4	298.75	0	0
ZBTB20	-3.13308	0	0	0	0.0833333	0	4	4	179.25	0	0
CDKN1C	-2.24528	0	0	0	0	0	4	4	285	0	0
FASTKD1	1.8867	0	0	0	0.0833333	0	4	4	130.75	0	0
CD1A	-2.26006	0	0	0	0.0833333	0	4	4	249.75	0	0
CCL22	3.64239	0	0	0	0.166667	0	4	4	237.75	0	0
S100P	3.14551	0	0	0	0.0833333	0	4	4	343.25	0	0
FBXL19	1.72588	0	0	0	0.0833333	0	4	4	146.25	0	0
MEF2C	-1.61916	0	0	0	0.25	0	4	4	244.5	0	0
TNFSF13B	1.55951	0	0	0	0.0833333	0	4	4	264.75	0	0
ADRBK2	-1.72727	0	0	0	0.166667	0	4	4	215	0	0
KLHL36	-1.56321	0	0	0	0.166667	0	4	4	395.75	0	0
MBNL2	-2.11976	0	0	0	0.0833333	0	4	4	159.25	0	0
TGM1	12.2839	0	0	0	0	0	4	4	220.25	0	0
IKZF1	2.02851	0	0	0	0.0833333	0	4	4	200.25	0	0
RGS1	17.2624	0	0	0	0.0833333	0	4	4	263.25	0	0
CLEC7A	35.0587	0	0	0	0.0833333	0	4	4	241.5	0	0
SLC25A25	1.87666	0	0	0	0.25	0	4	4	285.5	0	0
ANK3	-1.55437	0	0	0	0.0833333	0	4	4	276	0	0
MLLT3	-1.67045	0	0	0	0	0	4	4	188.75	0	0
EFHD1	-2.09295	0	0	0	0.0833333	0	4	4	102.75	0	0
DCD	-2.3267	0	0	0	0	0	4	4	214	0	0
PLP1	-3.70033	0	0	0	0	0	4	4	176.75	0	0
NLGN4X	1.84644	0	0	0	0.0833333	0	4	4	235.25	0	0
C3AR1	1.55993	0	0	0	0	0	4	4	127	0	0
CYB5R3	-1.92236	0	0	0	0.0833333	0	4	4	194.75	0	0
RTN1	-1.84089	0	0	0	0	0	4	4	287.25	0	0
PCMTD1	-1.79913	0	0	0	0.0833333	0	4	4	105.5	0	0
RORC	-3.3569	0	0	0	0	0	4	4	255	0	0
CRISPLD1	-3.46566	0	0	0	0.166667	0	4	4	414.25	0	0
LTB	2.29142	0	0	0	0	0	4	4	134.75	0	0
TUSC3	1.69475	0	0	0	0.166667	0	4	4	199.75	0	0
CABLES1	-1.76299	0	0	0	0.166667	0	4	4	272.75	0	0
GATAD2B	-2.09884	0	0	0	0.166667	0	4	4	211	0	0
C5orf46	-5.80624	0	0	0	0.0833333	0	4	4	116	0	0
HIC1	-1.57637	0	0	0	0.166667	0	4	4	287.25	0	0
ANKRD33B	-5.84986	0	0	0	0.0833333	0	4	4	234.25	0	0
TLR1	1.62108	0	0	0	0	0	4	4	197.5	0	0
CNKSR3	1.80753	0	0	0	0.0833333	0	4	4	144.25	0	0
MPPE1	-1.8104	0	0	0	0	0	4	4	282.75	0	0
BCR	2.28018	0	0	0	0	0	4	4	290	0	0
SYNE1	-3.71697	0	0	0	0.166667	0	4	4	279.5	0	0
SPINK7	1.77185	0	0	0	0	0	4	4	185	0	0
CRCT1	3.2409	0	0	0	0.0833333	0	4	4	254.5	0	0
MICB	2.0125	0	0	0	0	0	4	4	171.5	0	0
LGALS3BP	2.8868	0	0	0	0.0833333	0	4	4	255.25	0	0
CYP51A1	2.29546	0	0	0	0	0	4	4	320	0	0
FAT4	-1.67086	0	0	0	0.0833333	0	4	4	386.75	0	0
PRKAR2B	-2.34164	0	0	0	0	0	4	4	279.5	0	0
VARS	1.79428	0	0	0	0.0833333	0	4	4	333.75	0	0
ACTA1	-2.35621	0	0	0	0.0833333	0	4	4	316.5	0	0
OCLN	2.60695	0	0	0	0	0	4	4	124.5	0	0
DTWD1	-2.88792	0	0	0	0.0833333	0	4	4	138	0	0
FGD4	-2.50855	0	0	0	0	0	4	4	308.25	0	0
CAB39L	-2.94072	0	0	0	0	0	4	4	214.25	0	0
IDO1	1.91235	0	0	0	0.166667	0	4	4	189	0	0
GINS3	3.13202	0	0	0	0.0833333	0	4	4	211.75	0	0
ADCY9	-1.54251	0	0	0	0.0833333	0	4	4	208.75	0	0
FILIP1L	-1.76504	0	0	0	0.333333	0	4	4	270.75	0	0
ZNF165	4.03148	0	0	0	0.166667	0	4	4	267.5	0	0
APC	-1.77593	0	0	0	0.0833333	0	4	4	243.5	0	0
CUL4B	1.82931	0	0	0	0	0	4	4	294.75	0	0
NEK2	3.06447	0	0	0	0.0833333	0	4	4	198.5	0	0
SLC25A42	-1.52733	0	0	0	0.0833333	0	4	4	316.25	0	0
C1orf43	2.66204	0	0	0	0	0	4	4	239.5	0	0
ADCY6	-1.53279	0	0	0	0	0	4	4	266.25	0	0
EVC	-1.7917	0	0	0	0	0	4	4	107	0	0
SIM2	-1.52841	0	0	0	0.333333	0	4	4	311.75	0	0
INSIG1	-2.0692	0	0	0	0.0833333	0	4	4	241.75	0	0
IL4R	3.09349	0	0	0	0	0	4	4	331	0	0
SRGAP1	-1.99774	0	0	0	0	0	4	4	195.5	0	0
PRKAG2	-1.58691	0	0	0	0	0	4	4	131.5	0	0
SAA2	2.48429	0	0	0	0.25	0	4	4	303.5	0	0
POLR3GL	-1.75502	0	0	0	0.166667	0	4	4	301.5	0	0
NMI	2.39818	0	0	0	0.166667	0	4	4	258	0	0
PNP	6.42114	0	0	0	0.0833333	0	4	4	260	0	0
FNDC3B	-1.86329	0	0	0	0.0833333	0	4	4	227	0	0
NEO1	-1.6783	0	0	0	0.0833333	0	4	4	186.75	0	0
MYADM	-2.1255	0	0	0	0.166667	0	4	4	283.75	0	0
ORMDL2	1.75559	0	0	0	0	0	4	4	183.75	0	0
FAM172A	-1.67677	0	0	0	0	0	4	4	329	0	0
MYH3	-1.76569	0	0	0	0.0833333	0	4	4	368.5	0	0
YIF1B	2.03379	0	0	0	0.166667	0	4	4	235.25	0	0
MASTL	1.83353	0	0	0	0.25	0	4	4	300.75	0	0
KIT	-2.19917	0	0	0	0.0833333	0	4	4	231.75	0	0
MOXD1	3.82305	0	0	0	0	0	4	4	240.5	0	0
USP54	-1.98033	0	0	0	0.166667	0	4	4	295	0	0
PSMG1	1.73442	0	0	0	0	0	4	4	131.25	0	0
ZNF107	-2.10428	0	0	0	0.166667	0	4	4	313.25	0	0
SUV39H2	2.13154	0	0	0	0.0833333	0	4	4	265.5	0	0
HSPG2	-1.56856	0	0	0	0	0	4	4	169.75	0	0
SLC7A1	2.76787	0	0	0	0	0	4	4	322.75	0	0
FAM43A	4.91093	0	0	0	0.25	0	4	4	376	0	0
SLITRK6	-4.85783	0	0	0	0	0	4	4	336.25	0	0
TRIM5	1.68518	0	0	0	0.0833333	0	4	4	262.5	0	0
POGZ	-1.57911	0	0	0	0.0833333	0	4	4	127.75	0	0
CNFN	6.57488	0	0	0	0	0	4	4	247.75	0	0
TRIM69	2.41837	0	0	0	0.166667	0	4	4	259.75	0	0
ARMCX3	-1.67425	0	0	0	0.166667	0	4	4	176.5	0	0
GNB1	-1.54911	0	0	0	0.25	0	4	4	191	0	0
PER1	-2.84611	0	0	0	0	0	4	4	212.25	0	0
SLAMF8	2.65094	0	0	0	0.25	0	4	4	204.5	0	0
EZH2	2.01377	0	0	0	0.25	0	4	4	302	0	0
HABP4	-1.62364	0	0	0	0.166667	0	4	4	329.75	0	0
AHNAK2	-3.25394	0	0	0	0	0	4	4	219.25	0	0
TMEM154	1.55817	0	0	0	0.166667	0	4	4	231.75	0	0
ITGA8	-2.53797	0	0	0	0.166667	0	4	4	231.75	0	0
PAK1	1.60472	0	0	0	0	0	4	4	242.75	0	0
MCFD2	2.5324	0	0	0	0.166667	0	4	4	237.25	0	0
NIPAL3	-1.61921	0	0	0	0.0833333	0	4	4	199.25	0	0
NCKAP1L	1.59828	0	0	0	0.166667	0	4	4	207.75	0	0
SLC16A6	5.24184	0	0	0	0.166667	0	4	4	306.75	0	0
COBLL1	1.79032	0	0	0	0.0833333	0	4	4	298.25	0	0
DOCK10	1.57494	0	0	0	0	0	4	4	298.5	0	0
DDX18	1.64293	0	0	0	0	0	4	4	97.5	0	0
LOR	-1.64458	0	0	0	0	0	4	4	241.5	0	0
MATN4	-1.88222	0	0	0	0.25	0	4	4	231	0	0
ANKRD9	1.57941	0	0	0	0	0	4	4	281.75	0	0
FAM160A1	2.01578	0	0	0	0	0	4	4	288.25	0	0
ELOVL1	1.50963	0	0	0	0	0	4	4	125.5	0	0
KIF14	3.99109	0	0	0	0.166667	0	4	4	266	0	0
UNC93A	2.54004	0	0	0	0.166667	0	4	4	229.25	0	0
TNFRSF19	-1.66344	0	0	0	0.0833333	0	4	4	229.5	0	0
GPRASP1	-3.19145	0	0	0	0.0833333	0	4	4	354.75	0	0
CDR2	-1.92886	0	0	0	0	0	4	4	291.5	0	0
SEC24A	4.56656	0	0	0	0.0833333	0	4	4	281	0	0
NRXN3	-2.74987	0	0	0	0.166667	0	4	4	200.75	0	0
ARID4A	-1.60075	0	0	0	0	0	4	4	255.25	0	0
PAPSS2	2.01059	0	0	0	0.0833333	0	4	4	287.5	0	0
MGEA5	-2.28659	0	0	0	0.166667	0	3	3	230	0	0
ZC3H12C	1.65053	0	0	0	0.166667	0	3	3	322.333	0	0
PTPRF	-1.94229	0	0	0	0	0	3	3	276.333	0	0
ADAMTSL4	-1.50121	0	0	0	0.166667	0	3	3	265	0	0
NTM	-3.1011	0	0	0	0	0	3	3	215	0	0
GPRIN2	-1.69928	0	0	0	0	0	3	3	254	0	0
SEMA6A	-2.1278	0	0	0	0.166667	0	3	3	312	0	0
TCEAL3	-2.01375	0	0	0	0	0	3	3	212.333	0	0
ATG13	2.23364	0	0	0	0.333333	0	3	3	316	0	0
FAM89A	1.68383	0	0	0	0.166667	0	3	3	409.333	0	0
PMAIP1	1.9525	0	0	0	0.166667	0	3	3	151.333	0	0
AQP9	-5.79473	0	0	0	0	0	3	3	127.667	0	0
FAM171A1	-1.66342	0	0	0	0.166667	0	3	3	220.333	0	0
PODXL	-1.55898	0	0	0	0.166667	0	3	3	234	0	0
TNXB	-2.61503	0	0	0	0.166667	0	3	3	244.667	0	0
ATG16L2	-1.82108	0	0	0	0.166667	0	3	3	223.667	0	0
WDR66	6.09853	0	0	0	0.166667	0	3	3	230.333	0	0
CNDP2	1.64024	0	0	0	0	0	3	3	277.333	0	0
KCTD21	3.14408	0	0	0	0	0	3	3	266	0	0
IGF1R	-2.22134	0	0	0	0	0	3	3	385.333	0	0
CCDC3	-1.59851	0	0	0	0	0	3	3	306	0	0
CDO1	-3.22463	0	0	0	0	0	3	3	262	0	0
BID	2.94823	0	0	0	0.333333	0	3	3	327	0	0
XPO1	-1.53205	0	0	0	0.166667	0	3	3	247	0	0
HOXC6	-1.80765	0	0	0	0	0	3	3	221.667	0	0
CHL1	-4.13868	0	0	0	0.166667	0	3	3	275.333	0	0
C11orf82	3.37547	0	0	0	0	0	3	3	91	0	0
GTPBP5	1.64414	0	0	0	0	0	3	3	174	0	0
MX1	7.58318	0	0	0	0	0	3	3	241.333	0	0
NUCKS1	-1.50033	0	0	0	0	0	3	3	276.333	0	0
CARD8	-1.53763	0	0	0	0	0	3	3	163.667	0	0
MEST	-2.10345	0	0	0	0.166667	0	3	3	81.3333	0	0
ZNF292	-1.62943	0	0	0	0	0	3	3	285	0	0
STMN1	1.55116	0	0	0	0	0	3	3	278.667	0	0
KIAA1109	-1.63697	0	0	0	0.333333	0	3	3	197.667	0	0
TOX3	-1.57604	0	0	0	0	0	3	3	253	0	0
BACH2	-1.78291	0	0	0	0.166667	0	3	3	126	0	0
FBXO6	5.5903	0	0	0	0	0	3	3	334	0	0
ARHGAP28	1.53614	0	0	0	0	0	3	3	359.333	0	0
AVEN	2.02135	0	0	0	0	0	3	3	224	0	0
S100A8	5.54272	0	0	0	0	0	3	3	254	0	0
FUT3	6.6763	0	0	0	0	0	3	3	249.333	0	0
BAX	1.90097	0	0	0	0.166667	0	3	3	358.333	0	0
ADSSL1	-1.98632	0	0	0	0	0	3	3	139	0	0
DKK1	-1.50301	0	0	0	0.333333	0	3	3	206.333	0	0
PLA2G2F	2.13367	0	0	0	0.166667	0	3	3	315.667	0	0
NTN1	-2.11298	0	0	0	0	0	3	3	237.667	0	0
SLC4A11	1.61634	0	0	0	0	0	3	3	232.667	0	0
CXCR7	-1.93329	0	0	0	0	0	3	3	209	0	0
USP12	-1.62307	0	0	0	0.166667	0	3	3	209	0	0
OSBP	-1.62544	0	0	0	0	0	3	3	162.333	0	0
PSMD12	2.07128	0	0	0	0	0	3	3	264.333	0	0
LGR5	-5.11516	0	0	0	0.333333	0	3	3	248.667	0	0
HEY1	-1.62678	0	0	0	0.333333	0	3	3	220	0	0
APEH	1.85107	0	0	0	0	0	3	3	195.667	0	0
PDZD2	-2.5331	0	0	0	0	0	3	3	351.667	0	0
DLC1	-3.33003	0	0	0	0	0	3	3	329	0	0
ARID4B	-1.572	0	0	0	0.166667	0	3	3	245.667	0	0
LYPD6B	-2.61277	0	0	0	0	0	3	3	197.667	0	0
MKI67	8.96526	0	0	0	0.166667	0	3	3	319	0	0
NETO2	5.36986	0	0	0	0.166667	0	3	3	336.333	0	0
SLC23A2	4.84486	0	0	0	0	0	3	3	208.667	0	0
SLC6A14	12.166	0	0	0	0	0	3	3	75.3333	0	0
RPP40	2.59243	0	0	0	0	0	3	3	272.333	0	0
MMP7	-2.10204	0	0	0	0.333333	0	3	3	259.333	0	0
SLURP1	1.72042	0	0	0	0	0	3	3	260.667	0	0
CEACAM6	-2.05823	0	0	0	0	0	3	3	289	0	0
ACSF2	-1.72523	0	0	0	0.166667	0	3	3	252.333	0	0
TPPP3	-2.737	0	0	0	0.166667	0	3	3	246	0	0
LYRM7	-1.67916	0	0	0	0.166667	0	3	3	305	0	0
RANGAP1	2.41345	0	0	0	0	0	3	3	266.667	0	0
C6orf106	3.58974	0	0	0	0.166667	0	3	3	253.333	0	0
GFRA3	-1.58213	0	0	0	0	0	3	3	275	0	0
MYO1E	1.98218	0	0	0	0	0	3	3	354.667	0	0
SBF2	-1.63495	0	0	0	0	0	3	3	246.333	0	0
SLC7A2	-1.56024	0	0	0	0.166667	0	3	3	262	0	0
LPL	-6.01099	0	0	0	0	0	3	3	275	0	0
ITGB6	2.2	0	0	0	0.333333	0	3	3	248.667	0	0
TANC1	-1.52585	0	0	0	0	0	3	3	132.667	0	0
NOV	-1.87695	0	0	0	0	0	3	3	217.333	0	0
NBEAL1	-1.89346	0	0	0	0	0	3	3	347	0	0
ZXDC	-1.61207	0	0	0	0	0	3	3	206.667	0	0
FOSL2	4.02695	0	0	0	0.166667	0	3	3	303.333	0	0
FOXN3	-1.84226	0	0	0	0	0	3	3	368.333	0	0
ZNF200	1.75395	0	0	0	0	0	3	3	263	0	0
LSS	-1.80346	0	0	0	0	0	3	3	205.667	0	0
COL1A2	-2.3569	0	0	0	0.166667	0	3	3	119.667	0	0
RAB11FIP3	-1.96578	0	0	0	0	0	3	3	398.667	0	0
PRDM1	3.32917	0	0	0	0	0	3	3	252.667	0	0
HSPA2	-2.13999	0	0	0	0	0	3	3	182.333	0	0
CWF19L2	-1.67453	0	0	0	0	0	3	3	235	0	0
TRAF3IP3	1.7849	0	0	0	0.333333	0	3	3	225.333	0	0
COL4A4	2.0711	0	0	0	0	0	3	3	150	0	0
NUDCD1	1.57283	0	0	0	0	0	3	3	361.667	0	0
HPGDS	-3.08314	0	0	0	0	0	3	3	329	0	0
GPR87	1.61013	0	0	0	0.166667	0	3	3	218	0	0
MLL5	-1.98145	0	0	0	0	0	3	3	189.333	0	0
UPP1	12.2826	0	0	0	0.166667	0	3	3	409.333	0	0
ASPN	-2.92931	0	0	0	0	0	3	3	110.333	0	0
CD28	1.64063	0	0	0	0	0	3	3	200.333	0	0
OGG1	-1.74308	0	0	0	0.166667	0	3	3	180.667	0	0
ALOX15B	-2.04881	0	0	0	0	0	3	3	272.333	0	0
NDN	-1.54253	0	0	0	0	0	3	3	282.333	0	0
PDK4	-3.12985	0	0	0	0.166667	0	3	3	142.333	0	0
C1QTNF2	-1.68364	0	0	0	0	0	3	3	88.6667	0	0
BEND7	-1.56891	0	0	0	0	0	3	3	67.6667	0	0
C2	5.19967	0	0	0	0	0	3	3	365	0	0
HSPA12B	-1.62024	0	0	0	0	0	3	3	251.333	0	0
MARCH5	1.68743	0	0	0	0.166667	0	3	3	256.667	0	0
CLCN3	2.96871	0	0	0	0	0	3	3	380	0	0
CYLD	3.05151	0	0	0	0.333333	0	3	3	116.667	0	0
GREM2	-4.34368	0	0	0	0	0	3	3	181.333	0	0
FAH	-1.59195	0	0	0	0.166667	0	3	3	326.333	0	0
IL13RA1	4.32372	0	0	0	0	0	3	3	362.667	0	0
CP	-1.71265	0	0	0	0.166667	0	3	3	220.333	0	0
ELOVL3	-7.58025	0	0	0	0	0	3	3	252.667	0	0
SLC27A2	-2.75583	0	0	0	0.166667	0	3	3	352.333	0	0
ZMYND11	-1.58322	0	0	0	0	0	3	3	388.333	0	0
GDPD5	-1.55163	0	0	0	0	0	3	3	440.667	0	0
ACOX3	2.15345	0	0	0	0	0	3	3	93	0	0
NMT2	-1.54732	0	0	0	0	0	3	3	256	0	0
SLC1A3	1.56165	0	0	0	0	0	3	3	170.333	0	0
CSF2RB	2.4704	0	0	0	0	0	3	3	276.333	0	0
ANKRD6	-1.85935	0	0	0	0.166667	0	3	3	336.333	0	0
GGA2	-1.61106	0	0	0	0	0	3	3	240	0	0
TMEM119	-1.59966	0	0	0	0	0	3	3	354.667	0	0
FAM131A	-1.59636	0	0	0	0	0	3	3	259.667	0	0
WNK2	-2.36742	0	0	0	0	0	3	3	311	0	0
PIAS2	2.14477	0	0	0	0.166667	0	3	3	146	0	0
MX2	4.18181	0	0	0	0	0	3	3	248	0	0
SOLH	1.83221	0	0	0	0.333333	0	3	3	354.333	0	0
IRF2BP2	-1.6038	0	0	0	0.166667	0	3	3	243.667	0	0
AGPAT5	1.69146	0	0	0	0	0	3	3	167.667	0	0
LGALS9	1.61461	0	0	0	0.166667	0	3	3	262	0	0
PCK1	-2.0783	0	0	0	0	0	3	3	125.667	0	0
KIAA0240	-1.68128	0	0	0	0	0	3	3	243.333	0	0
CKAP5	1.53349	0	0	0	0	0	3	3	260.667	0	0
ARHGAP12	-1.56017	0	0	0	0.166667	0	3	3	100	0	0
TMEM200A	-2.11805	0	0	0	0.166667	0	3	3	195.333	0	0
MARCH6	-2.0632	0	0	0	0.166667	0	3	3	227	0	0
KDSR	-1.59186	0	0	0	0.166667	0	3	3	259.333	0	0
RAB1A	1.51911	0	0	0	0.166667	0	3	3	268.333	0	0
JAK1	-1.55988	0	0	0	0.166667	0	3	3	313.333	0	0
PCDH7	2.47494	0	0	0	0	0	3	3	124	0	0
LGALS8	4.15517	0	0	0	0	0	3	3	332.333	0	0
ZNF521	-2.06852	0	0	0	0.166667	0	3	3	274.667	0	0
LIFR	-4.84474	0	0	0	0.166667	0	3	3	287	0	0
XPNPEP2	-1.55882	0	0	0	0	0	3	3	274	0	0
MEOX1	-1.54578	0	0	0	0.166667	0	3	3	311.667	0	0
CDK5R1	5.04905	0	0	0	0	0	3	3	281	0	0
FIGNL1	1.59457	0	0	0	0	0	3	3	359.333	0	0
BPNT1	1.57076	0	0	0	0.333333	0	3	3	451.333	0	0
ST6GAL1	-1.56028	0	0	0	0	0	3	3	246	0	0
SOCS1	2.0324	0	0	0	0	0	3	3	316.333	0	0
WASF2	-1.93515	0	0	0	0	0	3	3	293.667	0	0
IFITM1	1.63792	0	0	0	0	0	3	3	257	0	0
SRPRB	1.97112	0	0	0	0	0	3	3	249.333	0	0
PARVA	-2.01694	0	0	0	0.166667	0	3	3	351.667	0	0
GPR1	1.59892	0	0	0	0.166667	0	3	3	196.667	0	0
HTATIP2	1.59093	0	0	0	0	0	3	3	318.333	0	0
NDUFAF4	1.52046	0	0	0	0.333333	0	3	3	414.667	0	0
CXCR6	3.18759	0	0	0	0	0	3	3	345	0	0
ARRB2	1.50825	0	0	0	0	0	3	3	122.667	0	0
DBP	-1.63826	0	0	0	0	0	3	3	137	0	0
MCM10	2.82586	0	0	0	0	0	3	3	266.333	0	0
XRCC4	2.38168	0	0	0	0.166667	0	3	3	214	0	0
C1QB	2.30256	0	0	0	0	0	3	3	328.333	0	0
SNCA	-3.454	0	0	0	0.166667	0	3	3	262.333	0	0
MKKS	1.55263	0	0	0	0	0	3	3	176	0	0
PRIMA1	-2.58144	0	0	0	0.166667	0	3	3	236.333	0	0
PDGFA	-1.95085	0	0	0	0.166667	0	3	3	153.333	0	0
MRPS12	2.17585	0	0	0	0.333333	0	3	3	278.333	0	0
CRLS1	-2.41475	0	0	0	0.333333	0	3	3	366.333	0	0
FAM83A	10.8368	0	0	0	0	0	3	3	253	0	0
NUSAP1	3.24028	0	0	0	0	0	3	3	323	0	0
TMSB15B	-1.53447	0	0	0	0.166667	0	3	3	233.667	0	0
ATP2A3	-2.59602	0	0	0	0	0	3	3	189.333	0	0
CNKSR2	-2.7581	0	0	0	0.166667	0	3	3	425.333	0	0
TSPYL5	-2.42813	0	0	0	0.333333	0	3	3	414.667	0	0
PTBP1	1.83118	0	0	0	0.166667	0	3	3	210	0	0
UBR4	-1.56068	0	0	0	0.166667	0	3	3	239.333	0	0
ICAM1	1.72225	0	0	0	0	0	3	3	100	0	0
SPNS2	1.85331	0	0	0	0.166667	0	3	3	223	0	0
RSRC1	-1.51403	0	0	0	0	0	3	3	305	0	0
LCP1	1.69483	0	0	0	0.166667	0	3	3	268	0	0
C2CD2	-1.91949	0	0	0	0	0	3	3	380	0	0
AMDHD1	1.81728	0	0	0	0.333333	0	3	3	257	0	0
PIK3C2G	-2.71897	0	0	0	0.166667	0	3	3	216.667	0	0
SLC2A5	1.75787	0	0	0	0	0	3	3	173	0	0
ARHGEF7	-2.33145	0	0	0	0	0	3	3	359.333	0	0
DYNLL2	1.5154	0	0	0	0	0	3	3	194.667	0	0
IGFL1	80.5926	0	0	0	0.166667	0	3	3	160	0	0
GPR133	-2.21993	0	0	0	0	0	3	3	251	0	0
SMARCA1	-2.26019	0	0	0	0	0	3	3	158	0	0
PPAP2A	-1.56618	0	0	0	0	0	3	3	308.333	0	0
BLNK	3.0181	0	0	0	0	0	3	3	205.333	0	0
NELL1	-1.52389	0	0	0	0	0	3	3	348.667	0	0
PLCD1	2.29551	0	0	0	0	0	3	3	197.667	0	0
SYNM	-2.73732	0	0	0	0.166667	0	3	3	296.333	0	0
ENAH	1.66227	0	0	0	0	0	3	3	139.667	0	0
NSMCE4A	-1.88089	0	0	0	0.166667	0	3	3	231	0	0
NR3C2	-4.67956	0	0	0	0.333333	0	3	3	292.333	0	0
SH3BGRL2	-2.45563	0	0	0	0.166667	0	3	3	117	0	0
MSMB	-18.5944	0	0	0	0.5	0	3	3	201.667	0	0
ZNF302	-2.38439	0	0	0	0.166667	0	3	3	232	0	0
RHBDF2	1.74721	0	0	0	0	0	3	3	317.333	0	0
PRR4	-3.47035	0	0	0	0.166667	0	3	3	288.333	0	0
BCHE	-2.58413	0	0	0	0.166667	0	3	3	118.667	0	0
TMEM133	-2.0041	0	0	0	0	0	3	3	45	0	0
PPAP2B	-2.59179	0	0	0	0	0	3	3	197.333	0	0
SPSB3	-1.52753	0	0	0	0.5	0	3	3	383.667	0	0
ARRDC1	1.56001	0	0	0	0	0	3	3	201.333	0	0
SYNC	-2.09849	0	0	0	0	0	3	3	262.667	0	0
DPYSL2	-1.52207	0	0	0	0.166667	0	3	3	347.333	0	0
TNPO1	2.43492	0	0	0	0.166667	0	3	3	245.333	0	0
SCUBE3	-1.97336	0	0	0	0.333333	0	3	3	316.333	0	0
TMEM47	-4.45878	0	0	0	0.333333	0	3	3	316.333	0	0
ADHFE1	-1.79052	0	0	0	0	0	3	3	113.667	0	0
EFEMP1	-2.67164	0	0	0	0.5	0	3	3	337	0	0
OGN	-2.49803	0	0	0	0	0	3	3	261	0	0
SYT17	-2.38868	0	0	0	0	0	3	3	309.333	0	0
RNF180	-2.41414	0	0	0	0	0	3	3	363.667	0	0
EIF4E	1.83364	0	0	0	0	0	3	3	150	0	0
HNMT	-1.97889	0	0	0	0.166667	0	3	3	212.333	0	0
MPPED2	-1.70167	0	0	0	0	0	3	3	122	0	0
EPHA2	3.59506	0	0	0	0.166667	0	3	3	299	0	0
COCH	-5.22997	0	0	0	0	0	3	3	218.333	0	0
FZD5	4.20576	0	0	0	0	0	3	3	388.667	0	0
IGSF10	-2.05992	0	0	0	0	0	3	3	282.333	0	0
RABL2A	-1.57891	0	0	0	0.5	0	3	3	382.333	0	0
CXCL11	1.74931	0	0	0	0	0	3	3	354.667	0	0
RHOG	2.00854	0	0	0	0	0	3	3	323.667	0	0
COBL	-3.23893	0	0	0	0	0	3	3	174	0	0
KIAA0513	1.84314	0	0	0	0.333333	0	3	3	409	0	0
CD69	1.72178	0	0	0	0	0	3	3	92	0	0
COL4A1	1.61971	0	0	0	0.5	0	3	3	360.333	0	0
ACVR1B	-1.61078	0	0	0	0.166667	0	3	3	115.333	0	0
SLC25A28	1.55417	0	0	0	0	0	3	3	323	0	0
MAP2K6	1.99172	0	0	0	0	0	3	3	131	0	0
CCL18	9.05952	0	0	0	0	0	3	3	89.6667	0	0
FNDC1	-2.03032	0	0	0	0	0	3	3	284	0	0
UBE2C	3.26965	0	0	0	0.166667	0	3	3	279.333	0	0
CACNA2D3	1.73588	0	0	0	0.333333	0	3	3	461.333	0	0
SP8	-3.98862	0	0	0	0	0	3	3	342.333	0	0
CLIP3	-1.57315	0	0	0	0	0	3	3	260	0	0
TMEM48	2.78203	0	0	0	0	0	3	3	66.3333	0	0
CDC6	1.50137	0	0	0	0.166667	0	3	3	331	0	0
PCOLCE2	-3.37545	0	0	0	0	0	3	3	270	0	0
SH2D4A	1.58771	0	0	0	0.333333	0	3	3	287	0	0
NFIX	-1.82614	0	0	0	0.166667	0	3	3	275	0	0
SYT15	-1.62808	0	0	0	0	0	3	3	318.333	0	0
TLE3	7.2562	0	0	0	0	0	3	3	332.333	0	0
BST1	-1.69627	0	0	0	0.166667	0	3	3	366.333	0	0
SPAG9	-2.32449	0	0	0	0	0	3	3	220.333	0	0
AGR2	-2.53957	0	0	0	0	0	3	3	183.333	0	0
ALOX5AP	1.87753	0	0	0	0.166667	0	3	3	147	0	0
ULK4	-1.59627	0	0	0	0	0	3	3	367.667	0	0
CAMTA1	-1.85135	0	0	0	0.166667	0	3	3	191	0	0
SYNCRIP	5.2713	0	0	0	0	0	3	3	430.667	0	0
MCC	-1.70796	0	0	0	0	0	3	3	195	0	0
IRS1	-2.27749	0	0	0	0	0	3	3	189.333	0	0
TFCP2L1	-1.96823	0	0	0	0.166667	0	3	3	241.333	0	0
KIAA2022	-1.79087	0	0	0	0	0	3	3	157.333	0	0
PTGFRN	1.78169	0	0	0	0.333333	0	3	3	297.667	0	0
C1orf68	-1.96579	0	0	0	0	0	3	3	259.667	0	0
SPCS3	4.39348	0	0	0	0.166667	0	3	3	341	0	0
PPARD	4.93219	0	0	0	0	0	3	3	367.667	0	0
ISG20	7.83101	0	0	0	0	0	3	3	168.667	0	0
FAM26F	6.58972	0	0	0	0	0	3	3	220.667	0	0
SERF2	-1.75922	0	0	0	0.166667	0	3	3	207.333	0	0
FEM1B	2.61782	0	0	0	0	0	3	3	320.333	0	0
S100A2	2.40578	0	0	0	0.166667	0	3	3	258.667	0	0
PHF2	-1.56469	0	0	0	0	0	3	3	187.333	0	0
SLC22A18	-1.53671	0	0	0	0.166667	0	3	3	284.333	0	0
KPNA5	-2.23836	0	0	0	0	0	3	3	227	0	0
PION	-1.68878	0	0	0	0.166667	0	3	3	277.667	0	0
FAM83B	1.53669	0	0	0	0	0	3	3	225.333	0	0
TSPAN12	-1.75341	0	0	0	0.166667	0	3	3	227.667	0	0
PLEKHA1	-1.99301	0	0	0	0	0	3	3	380	0	0
C16orf70	1.57941	0	0	0	0.333333	0	3	3	311	0	0
HOMER3	2.18089	0	0	0	0	0	3	3	435.333	0	0
ASAP2	-1.78861	0	0	0	0.166667	0	3	3	228.333	0	0
HOXB3	-2.0528	0	0	0	0	0	3	3	278.333	0	0
ABCF2	-1.52039	0	0	0	0	0	3	3	156	0	0
PPA2	-2.10752	0	0	0	0	0	3	3	333.667	0	0
ECM2	-2.11411	0	0	0	0	0	3	3	204	0	0
ESPL1	2.39341	0	0	0	0	0	3	3	388.667	0	0
UMPS	1.51152	0	0	0	0	0	3	3	144.333	0	0
ZNF385D	-2.32455	0	0	0	0	0	3	3	332.333	0	0
HUNK	-1.54208	0	0	0	0.166667	0	3	3	334.667	0	0
PPARGC1A	-3.52656	0	0	0	0	0	3	3	245.333	0	0
SYNE2	-2.21966	0	0	0	0.166667	0	3	3	252	0	0
SLC27A1	-1.91189	0	0	0	0	0	3	3	255.333	0	0
FAM117A	-2.6503	0	0	0	0.166667	0	3	3	340.333	0	0
GUF1	2.80163	0	0	0	0	0	3	3	430.667	0	0
C19orf66	2.6086	0	0	0	0.166667	0	3	3	271	0	0
CEACAM7	-1.78697	0	0	0	0	0	3	3	119.667	0	0
HOXC9	-2.69078	0	0	0	0.333333	0	3	3	461.333	0	0
IGDCC4	-1.92734	0	0	0	0.333333	0	3	3	312	0	0
HBA2	-2.27366	0	0	0	0	0	3	3	314.333	0	0
ABAT	-2.05811	0	0	0	0.333333	0	3	3	233.667	0	0
MYH11	-2.6273	0	0	0	0.166667	0	3	3	235.667	0	0
CTNNB1	-1.64811	0	0	0	0.166667	0	3	3	357.333	0	0
C10orf10	-2.6551	0	0	0	0	0	3	3	228	0	0
OSR2	-2.99956	0	0	0	0.166667	0	3	3	122.333	0	0
PPP1R3B	-1.97503	0	0	0	0	0	3	3	263.333	0	0
TRIM62	2.41338	0	0	0	0	0	3	3	239.333	0	0
GKAP1	-2.44564	0	0	0	0	0	3	3	289	0	0
KIF23	3.72693	0	0	0	0	0	3	3	184.333	0	0
CCDC124	1.60429	0	0	0	0	0	3	3	207	0	0
ALDH6A1	-2.21106	0	0	0	0	0	3	3	375.333	0	0
CXorf38	1.63979	0	0	0	0.166667	0	3	3	250.333	0	0
AKAP13	-1.90733	0	0	0	0.166667	0	3	3	232.333	0	0
NAMPT	8.10758	0	0	0	0	0	3	3	390.667	0	0
CHD6	-1.98779	0	0	0	0	0	3	3	252.333	0	0
FOXE1	12.1592	0	0	0	0.166667	0	3	3	214.667	0	0
VNN1	17.989	0	0	0	0.166667	0	3	3	368	0	0
PCDHB14	-1.8521	0	0	0	0.166667	0	3	3	229.667	0	0
GALNTL2	-4.84976	0	0	0	0	0	3	3	151.667	0	0
CRBN	-1.55038	0	0	0	0	0	3	3	246.333	0	0
GOLIM4	-2.39696	0	0	0	0.166667	0	3	3	281.667	0	0
CTLA4	4.62248	0	0	0	0.166667	0	3	3	234	0	0
RIMS3	2.10878	0	0	0	0.166667	0	3	3	239.667	0	0
AKR1B10	147.866	0	0	0	0	0	3	3	180.333	0	0
VAC14	1.50183	0	0	0	0	0	3	3	166.333	0	0
CLIC3	2.42	0	0	0	0.333333	0	3	3	261.333	0	0
FCHSD2	-1.79108	0	0	0	0.166667	0	3	3	172	0	0
GSTA3	-6.39225	0	0	0	0	0	3	3	184	0	0
ENC1	-1.61316	0	0	0	0	0	3	3	204.667	0	0
DDX19B	-1.61308	0	0	0	0	0	3	3	282.333	0	0
DAPP1	2.47814	0	0	0	0	0	3	3	109.333	0	0
ZNF710	1.8585	0	0	0	0	0	3	3	220.333	0	0
EPHB1	-2.36955	0	0	0	0.166667	0	3	3	182.333	0	0
ATP2B4	-1.50679	0	0	0	0	0	3	3	283.667	0	0
MYRIP	-1.78561	0	0	0	0	0	3	3	194.667	0	0
CKB	-1.78072	0	0	0	0	0	3	3	440.667	0	0
TMEM164	-1.72191	0	0	0	0.166667	0	3	3	275.333	0	0
LRP8	3.89585	0	0	0	0.166667	0	3	3	332	0	0
EDN1	-1.83616	0	0	0	0	0	3	3	253.667	0	0
MACROD2	-6.39304	0	0	0	0	0	3	3	231.333	0	0
IL20	1.66381	0	0	0	0	0	3	3	393	0	0
KLF7	1.55845	0	0	0	0	0	3	3	99	0	0
LMO4	-3.15328	0	0	0	0	0	3	3	366.333	0	0
TJP1	3.83623	0	0	0	0.333333	0	3	3	357.667	0	0
SH3KBP1	-2.16869	0	0	0	0	0	3	3	94.6667	0	0
BMP7	1.58685	0	0	0	0.333333	0	3	3	414.667	0	0
ASPM	4.97426	0	0	0	0	0	3	3	133.333	0	0
LSAMP	-1.62448	0	0	0	0	0	3	3	144.333	0	0
GOLGA8A	-1.90978	0	0	0	0.166667	0	3	3	260.667	0	0
SGK3	-1.73366	0	0	0	0.333333	0	3	3	237.667	0	0
LOXL4	-2.42024	0	0	0	0	0	3	3	353.333	0	0
FAM100A	1.82592	0	0	0	0	0	3	3	206	0	0
ANKRD46	-1.79316	0	0	0	0.166667	0	3	3	225	0	0
ACTG2	-2.96678	0	0	0	0	0	3	3	134.333	0	0
ARMCX2	-1.55904	0	0	0	0	0	3	3	226.667	0	0
GNRH1	-1.81372	0	0	0	0	0	3	3	168	0	0
CLMN	-1.76495	0	0	0	0	0	3	3	170	0	0
KRBA1	1.59775	0	0	0	0.5	0	3	3	387.667	0	0
EDIL3	-2.889	0	0	0	0	0	3	3	313.667	0	0
LDB2	-1.98712	0	0	0	0	0	3	3	326.667	0	0
FKBPL	2.48005	0	0	0	0	0	3	3	233	0	0
CD3G	1.50922	0	0	0	0.166667	0	3	3	213.667	0	0
LAT2	1.51022	0	0	0	0	0	3	3	283.333	0	0
ALDH3A1	1.69666	0	0	0	0	0	3	3	383.333	0	0
XK	1.51137	0	0	0	0	0	3	3	363.667	0	0
CLPP	1.56327	0	0	0	0.166667	0	3	3	178	0	0
PLXDC2	1.5176	0	0	0	0.333333	0	3	3	327	0	0
TUBA1A	-1.69745	0	0	0	0	0	3	3	179	0	0
PCM1	-1.88374	0	0	0	0.333333	0	3	3	369.333	0	0
HAS3	12.5122	0	0	0	0	0	3	3	255	0	0
BOLA2B	1.67496	0	0	0	0	0	3	3	186.667	0	0
HNRNPR	-2.04852	0	0	0	0	0	3	3	193.667	0	0
KYNU	138.794	0	0	0	0	0	3	3	111	0	0
IRAK1	1.66323	0	0	0	0	0	3	3	131	0	0
PIK3R2	1.51264	0	0	0	0	0	3	3	207	0	0
IRS2	-2.33705	0	0	0	0.333333	0	3	3	368.333	0	0
PSENEN	1.92782	0	0	0	0	0	3	3	220.667	0	0
USP7	-1.63843	0	0	0	0	0	3	3	373	0	0
DUSP2	1.56883	0	0	0	0	0	3	3	248.333	0	0
TTC33	-1.68468	0	0	0	0.166667	0	3	3	307.667	0	0
KIF20A	7.30797	0	0	0	0	0	3	3	140	0	0
ZNF548	-1.61841	0	0	0	0	0	3	3	193.667	0	0
SLC22A17	-1.74609	0	0	0	0	0	3	3	311.667	0	0
MRPL13	1.68344	0	0	0	0	0	3	3	180.333	0	0
SERINC2	2.12615	0	0	0	0	0	3	3	159.667	0	0
SMURF1	1.59085	0	0	0	0	0	3	3	124	0	0
PCSK9	1.53399	0	0	0	0	0	3	3	94	0	0
G0S2	-1.80162	0	0	0	0.166667	0	3	3	254	0	0
COL21A1	-2.8723	0	0	0	0	0	3	3	281.667	0	0
CDK5	1.59466	0	0	0	0	0	3	3	216	0	0
C1orf115	-2.72407	0	0	0	0.166667	0	3	3	295.667	0	0
DZIP1	-1.66167	0	0	0	0	0	3	3	56.6667	0	0
ZNF420	-2.02788	0	0	0	0	0	3	3	130	0	0
NLRP1	-1.98052	0	0	0	0.166667	0	3	3	221.667	0	0
PHYHIP	-4.28003	0	0	0	0.166667	0	3	3	124	0	0
PODN	-1.61616	0	0	0	0	0	3	3	104.667	0	0
PLA2G3	3.64482	0	0	0	0	0	3	3	121.333	0	0
TGOLN2	-1.65794	0	0	0	0.166667	0	3	3	357.333	0	0
AGTR1	-4.81051	0	0	0	0	0	3	3	272	0	0
GSTO1	1.58829	0	0	0	0	0	3	3	187	0	0
GCH1	2.31086	0	0	0	0	0	3	3	292.333	0	0
TMEM56	-6.49953	0	0	0	0	0	3	3	207.667	0	0
SH3BGR	-2.25947	0	0	0	0	0	3	3	367.667	0	0
KIAA1217	1.52831	0	0	0	0.333333	0	3	3	245	0	0
CCNA2	8.73754	0	0	0	0	0	3	3	398.667	0	0
CPXM1	2.06192	0	0	0	0	0	3	3	351.667	0	0
NLRC3	1.53275	0	0	0	0	0	3	3	351	0	0
CARD14	3.09944	0	0	0	0	0	3	3	239	0	0
CEP290	-1.56185	0	0	0	0	0	3	3	238.667	0	0
C12orf76	-1.56802	0	0	0	0	0	3	3	216.667	0	0
ATP1B1	2.02425	0	0	0	0	0	3	3	145.667	0	0
BATF3	1.67334	0	0	0	0	0	3	3	284.667	0	0
APOBEC3A	3.95135	0	0	0	0	0	3	3	318.667	0	0
ZNF706	-2.04715	0	0	0	0	0	3	3	333.667	0	0
PRELID1	2.0313	0	0	0	0.333333	0	3	3	243.333	0	0
COL4A5	-1.53788	0	0	0	0	0	3	3	237	0	0
FRMD8	1.74493	0	0	0	0.166667	0	3	3	230.333	0	0
HINT3	-1.76437	0	0	0	0	0	3	3	290	0	0
C1orf116	2.65391	0	0	0	0	0	3	3	192	0	0
UGCG	2.55211	0	0	0	0	0	3	3	107	0	0
CCNB1IP1	-1.63015	0	0	0	0	0	3	3	115.667	0	0
MARK1	1.72782	0	0	0	0.166667	0	3	3	258.667	0	0
RBMS3	-2.9628	0	0	0	0	0	3	3	228.667	0	0
ICOS	1.92331	0	0	0	0.166667	0	3	3	80.6667	0	0
NAGA	1.50115	0	0	0	0	0	3	3	367.667	0	0
PNPO	2.1258	0	0	0	0	0	3	3	283	0	0
NR1D1	-3.09562	0	0	0	0	0	3	3	235.667	0	0
GXYLT2	-3.46131	0	0	0	0	0	3	3	296.667	0	0
MSI2	-1.7486	0	0	0	0	0	3	3	245.333	0	0
LGR6	-1.65608	0	0	0	0	0	3	3	132.667	0	0
EME2	1.61248	0	0	0	0	0	3	3	312.333	0	0
EPB41L4B	-2.89274	0	0	0	0.166667	0	3	3	202	0	0
MYO9A	-2.0641	0	0	0	0	0	3	3	250.333	0	0
RRM2	34.361	0	0	0	0	0	3	3	310.667	0	0
ZNF793	-1.63031	0	0	0	0.166667	0	3	3	172.667	0	0
CTGF	-2.03718	0	0	0	0.166667	0	3	3	163	0	0
RNF128	-2.59048	0	0	0	0	0	3	3	181	0	0
ZNF43	-1.75381	0	0	0	0	0	3	3	233.667	0	0
RAB11A	1.54067	0	0	0	0.333333	0	3	3	356.333	0	0
ACSM3	-1.72439	0	0	0	0	0	3	3	251	0	0
AURKA	7.69206	0	0	0	0.166667	0	3	3	261	0	0
RHOF	1.84054	0	0	0	0.5	0	3	3	353	0	0
C15orf48	4.00131	0	0	0	0.333333	0	3	3	371.667	0	0
ELMOD1	-2.19368	0	0	0	0.166667	0	3	3	305	0	0
CSTB	1.8989	0	0	0	0	0	3	3	334	0	0
FAM65C	4.07566	0	0	0	0.333333	0	3	3	224	0	0
PRSS3	3.96188	0	0	0	0	0	3	3	312.667	0	0
RAPGEFL1	-1.57152	0	0	0	0	0	3	3	147.333	0	0
GGH	3.33902	0	0	0	0	0	3	3	277.667	0	0
PPP1R12B	-1.67184	0	0	0	0.333333	0	3	3	357	0	0
FGG	1.81172	0	0	0	0.333333	0	3	3	237.667	0	0
EPC1	-1.58706	0	0	0	0	0	3	3	122	0	0
CA13	-2.38775	0	0	0	0.166667	0	3	3	210.333	0	0
ZC3H8	1.78807	0	0	0	0.333333	0	3	3	226	0	0
UHRF1	2.8521	0	0	0	0	0	3	3	255.667	0	0
ZSCAN18	-4.21708	0	0	0	0.166667	0	3	3	223	0	0
PATL1	1.74356	0	0	0	0.166667	0	3	3	154.667	0	0
LGALS1	-1.74617	0	0	0	0	0	3	3	168	0	0
TM7SF3	-1.73787	0	0	0	0.166667	0	3	3	260	0	0
PTGR1	2.07976	0	0	0	0.166667	0	3	3	295.333	0	0
UBE3B	1.78927	0	0	0	0.333333	0	3	3	368.333	0	0
FAM165B	-1.64411	0	0	0	0.166667	0	3	3	133.667	0	0
NUMA1	-2.07275	0	0	0	0.166667	0	3	3	223.667	0	0
ZBED2	7.1362	0	0	0	0	0	3	3	240.333	0	0
BOC	-2.12664	0	0	0	0	0	3	3	122.333	0	0
SLC16A7	-2.02198	0	0	0	0.166667	0	3	3	268.333	0	0
MYEOV	-3.36406	0	0	0	0	0	3	3	114	0	0
PCDH18	-1.62435	0	0	0	0.166667	0	3	3	208	0	0
SOX8	-2.15611	0	0	0	0	0	2	2	259.5	0	0
PTRH2	1.6389	0	0	0	0	0	2	2	298	0	0
LEPR	-5.34003	0	0	0	0	0	2	2	454	0	0
UEVLD	1.71966	0	0	0	0.5	0	2	2	276	0	0
WDR67	1.55633	0	0	0	0	0	2	2	279	0	0
LDLR	5.24626	0	0	0	0.5	0	2	2	223.5	0	0
DKK2	-2.55653	0	0	0	0.5	0	2	2	260.5	0	0
ABCA12	4.45869	0	0	0	0	0	2	2	130	0	0
PCSK5	-1.61575	0	0	0	0	0	2	2	178	0	0
PGRMC2	-1.72366	0	0	0	0	0	2	2	85.5	0	0
SLC25A4	-1.6331	0	0	0	0	0	2	2	267	0	0
XG	-2.90341	0	0	0	0	0	2	2	293.5	0	0
RIT1	7.02991	0	0	0	0	0	2	2	114.5	0	0
PCGF5	1.53371	0	0	0	0	0	2	2	284.5	0	0
CD1B	1.69027	0	0	0	0	0	2	2	180	0	0
CUX2	-3.82199	0	0	0	0	0	2	2	255	0	0
MAMDC2	-3.05219	0	0	0	0	0	2	2	446	0	0
KIF4A	4.47463	0	0	0	0	0	2	2	116	0	0
ZNF248	-1.67164	0	0	0	0	0	2	2	107.5	0	0
BBX	-2.25902	0	0	0	0	0	2	2	267	0	0
PKDCC	-1.53458	0	0	0	0	0	2	2	294	0	0
MALL	1.97231	0	0	0	0	0	2	2	238.5	0	0
PELI2	-2.48987	0	0	0	1	0	2	2	485	0	0
GLT1D1	1.87825	0	0	0	0.5	0	2	2	294.5	0	0
CD9	-1.60456	0	0	0	0.5	0	2	2	253.5	0	0
CHCHD1	1.6013	0	0	0	0	0	2	2	383	0	0
LYPD1	1.76785	0	0	0	0	0	2	2	108.5	0	0
SLFN12	1.63793	0	0	0	0	0	2	2	303.5	0	0
TMEM57	2.21952	0	0	0	0.5	0	2	2	306	0	0
SLC7A11	15.6801	0	0	0	0	0	2	2	95.5	0	0
SHKBP1	1.53814	0	0	0	0	0	2	2	303.5	0	0
C12orf4	1.99037	0	0	0	0	0	2	2	446	0	0
AKAP8	1.51912	0	0	0	0.5	0	2	2	298	0	0
RACGAP1	1.52067	0	0	0	0	0	2	2	303.5	0	0
CRYAB	-2.87321	0	0	0	0	0	2	2	324	0	0
OVOL1	3.2287	0	0	0	0	0	2	2	223.5	0	0
ZMYM5	-2.10696	0	0	0	0	0	2	2	86.5	0	0
SLC39A2	2.29853	0	0	0	0	0	2	2	168.5	0	0
ZFAND5	2.33649	0	0	0	0	0	2	2	270.5	0	0
NCOA7	2.28321	0	0	0	0	0	2	2	127	0	0
ITPRIPL2	-2.57898	0	0	0	0	0	2	2	289.5	0	0
GLDC	-3.68272	0	0	0	0	0	2	2	92	0	0
COL6A2	-1.56242	0	0	0	0.5	0	2	2	276	0	0
LARP6	-2.65416	0	0	0	0.5	0	2	2	294	0	0
MLL3	-2.14369	0	0	0	0	0	2	2	246.5	0	0
TUBB2B	2.37579	0	0	0	0	0	2	2	187.5	0	0
KLK8	2.65169	0	0	0	0.5	0	2	2	227.5	0	0
TBX3	-2.32847	0	0	0	0	0	2	2	91	0	0
SCML1	-1.60594	0	0	0	0	0	2	2	337.5	0	0
AGR3	-2.89576	0	0	0	0	0	2	2	461	0	0
CXCL10	21.4764	0	0	0	0	0	2	2	303.5	0	0
MRPS15	1.91553	0	0	0	0	0	2	2	155.5	0	0
ANLN	2.33653	0	0	0	0	0	2	2	161	0	0
YIPF5	-1.53257	0	0	0	0	0	2	2	303.5	0	0
SCARA5	-2.98866	0	0	0	0	0	2	2	453	0	0
GIPC2	-1.81362	0	0	0	0	0	2	2	277.5	0	0
ATP6AP1L	-1.58692	0	0	0	0	0	2	2	179.5	0	0
PPP2R2C	3.13782	0	0	0	0	0	2	2	92.5	0	0
KRT33A	-2.20184	0	0	0	0	0	2	2	157.5	0	0
GABRP	-2.73624	0	0	0	0	0	2	2	453	0	0
SLCO4C1	-2.05503	0	0	0	0	0	2	2	278.5	0	0
CRAT	-3.56866	0	0	0	0	0	2	2	255	0	0
ZFHX3	-2.1191	0	0	0	0	0	2	2	347	0	0
IPO4	1.85741	0	0	0	0	0	2	2	271	0	0
SP110	2.71966	0	0	0	0	0	2	2	123	0	0
RRP7A	1.52381	0	0	0	0.5	0	2	2	260.5	0	0
SNTB1	-3.23291	0	0	0	0	0	2	2	288.5	0	0
C1QC	1.67941	0	0	0	0	0	2	2	337.5	0	0
POLR3G	4.33054	0	0	0	0	0	2	2	286	0	0
CXCL1	31.0629	0	0	0	0	0	2	2	167.5	0	0
PEX13	4.14687	0	0	0	0	0	2	2	223.5	0	0
CDC45	3.13869	0	0	0	0	0	2	2	170	0	0
ITSN1	-1.97929	0	0	0	0	0	2	2	149	0	0
NPIP	-1.51072	0	0	0	0	0	2	2	85	0	0
IFI6	6.56648	0	0	0	0	0	2	2	344	0	0
BATF2	1.84359	0	0	0	0	0	2	2	228.5	0	0
SMARCA5	1.50024	0	0	0	0	0	2	2	117	0	0
TIMP3	-4.74548	0	0	0	0	0	2	2	236.5	0	0
CFD	-2.08125	0	0	0	0	0	2	2	203.5	0	0
CMYA5	-2.03649	0	0	0	0	0	2	2	352	0	0
SGCD	-2.03039	0	0	0	0.5	0	2	2	311.5	0	0
ABLIM3	-1.84047	0	0	0	1	0	2	2	485	0	0
DENND1A	3.44738	0	0	0	0	0	2	2	234.5	0	0
SEMA7A	2.2479	0	0	0	0	0	2	2	286	0	0
RSPH3	1.58783	0	0	0	0	0	2	2	233.5	0	0
REPS1	-1.69475	0	0	0	0	0	2	2	344	0	0
GNB5	1.74759	0	0	0	0	0	2	2	217	0	0
EFNB2	-4.12544	0	0	0	0	0	2	2	367.5	0	0
ATP13A5	-3.13034	0	0	0	0	0	2	2	294	0	0
CNOT6L	-1.83244	0	0	0	0.5	0	2	2	287	0	0
PNKP	1.90827	0	0	0	0	0	2	2	378	0	0
FRY	1.65999	0	0	0	0.5	0	2	2	282	0	0
VNN3	28.1705	0	0	0	0	0	2	2	179	0	0
CDK2AP2	1.71502	0	0	0	0	0	2	2	271.5	0	0
SLC40A1	-1.8014	0	0	0	0.5	0	2	2	123.5	0	0
FZD8	-2.13077	0	0	0	0	0	2	2	446	0	0
DTL	3.12396	0	0	0	0	0	2	2	453	0	0
C21orf91	2.48441	0	0	0	0	0	2	2	114	0	0
TMEM167A	2.23877	0	0	0	0	0	2	2	114	0	0
SULT2B1	2.35475	0	0	0	0	0	2	2	283.5	0	0
FAM20A	2.54716	0	0	0	0	0	2	2	305.5	0	0
LYVE1	-2.79588	0	0	0	0	0	2	2	453	0	0
IGFBP6	-3.15381	0	0	0	0	0	2	2	269	0	0
ARL5A	1.69193	0	0	0	0	0	2	2	68.5	0	0
ZNF256	-1.67159	0	0	0	0	0	2	2	280.5	0	0
EPHB6	-1.61513	0	0	0	0	0	2	2	308	0	0
ORMDL1	-1.64495	0	0	0	0	0	2	2	197.5	0	0
CYP3A5	-1.92242	0	0	0	0	0	2	2	344	0	0
CHPT1	-2.98498	0	0	0	0	0	2	2	226.5	0	0
PPAPDC1B	1.92327	0	0	0	0	0	2	2	174	0	0
MAN1C1	-1.66645	0	0	0	0	0	2	2	128.5	0	0
TMEM54	2.45191	0	0	0	0	0	2	2	66.5	0	0
HSPA4L	3.75682	0	0	0	0	0	2	2	223	0	0
CDK1	8.10855	0	0	0	0	0	2	2	306.5	0	0
GLRX3	2.29768	0	0	0	0.5	0	2	2	265.5	0	0
SOX7	8.33834	0	0	0	0	0	2	2	344	0	0
ACO1	-1.71024	0	0	0	0	0	2	2	407	0	0
STARD13	-1.87108	0	0	0	0	0	2	2	180	0	0
ESYT3	4.53748	0	0	0	0	0	2	2	278.5	0	0
KATNAL1	-2.05936	0	0	0	0.5	0	2	2	291.5	0	0
LIG4	1.60173	0	0	0	0	0	2	2	279	0	0
LRIG1	-1.72625	0	0	0	1	0	2	2	485	0	0
ESRP2	2.15318	0	0	0	0.5	0	2	2	103.5	0	0
LILRB2	2.63962	0	0	0	0	0	2	2	155.5	0	0
FAIM2	1.53711	0	0	0	0	0	2	2	137	0	0
SLC24A3	1.67962	0	0	0	0	0	2	2	187.5	0	0
IL20RB	-1.57842	0	0	0	0	0	2	2	201.5	0	0
HS3ST3B1	2.49133	0	0	0	0	0	2	2	127	0	0
IL15	1.82295	0	0	0	0	0	2	2	206	0	0
RELL2	1.62383	0	0	0	0.5	0	2	2	124.5	0	0
APBA1	-1.93083	0	0	0	0	0	2	2	371	0	0
FAM13C	-1.97186	0	0	0	0	0	2	2	180	0	0
ANKRD22	2.90412	0	0	0	0.5	0	2	2	174	0	0
ACVRL1	-1.57216	0	0	0	0.5	0	2	2	297.5	0	0
TNPO2	-1.56015	0	0	0	0	0	2	2	279	0	0
YOD1	2.07915	0	0	0	0	0	2	2	114.5	0	0
TCEA3	-1.89025	0	0	0	0	0	2	2	454	0	0
PSMD1	1.71167	0	0	0	0	0	2	2	115	0	0
SLC16A10	2.36172	0	0	0	0	0	2	2	233.5	0	0
RERGL	-3.47899	0	0	0	0	0	2	2	196	0	0
PMM2	1.90911	0	0	0	0	0	2	2	325	0	0
TMEM117	1.95355	0	0	0	0	0	2	2	407	0	0
GPC6	-3.48052	0	0	0	0.5	0	2	2	298.5	0	0
CHEK1	4.82604	0	0	0	0	0	2	2	446	0	0
ALG13	1.57751	0	0	0	0	0	2	2	374.5	0	0
ELN	-1.87079	0	0	0	0	0	2	2	284.5	0	0
UGGT1	2.4225	0	0	0	0	0	2	2	62	0	0
SPRR1A	6.87164	0	0	0	0	0	2	2	131.5	0	0
EZH1	-2.28436	0	0	0	0	0	2	2	223.5	0	0
PSMA5	1.87468	0	0	0	0	0	2	2	332.5	0	0
SLIT3	-1.86665	0	0	0	0	0	2	2	161	0	0
RBM45	1.53505	0	0	0	0	0	2	2	212.5	0	0
SIAH2	1.64482	0	0	0	0	0	2	2	283.5	0	0
GALE	2.12877	0	0	0	0.5	0	2	2	295.5	0	0
ANGPTL4	5.10843	0	0	0	0	0	2	2	228.5	0	0
DEPDC1B	6.31346	0	0	0	1	0	2	2	485	0	0
POSTN	-4.65086	0	0	0	0	0	2	2	329	0	0
ECE2	1.93736	0	0	0	0	0	2	2	105	0	0
STX6	2.86955	0	0	0	0	0	2	2	296.5	0	0
ME1	2.18844	0	0	0	0.5	0	2	2	327.5	0	0
TK2	-1.56455	0	0	0	0	0	2	2	207	0	0
UBE2L6	2.77661	0	0	0	0.5	0	2	2	342.5	0	0
BMPR1A	-1.58564	0	0	0	0	0	2	2	454	0	0
CCNE2	2.95551	0	0	0	0	0	2	2	454	0	0
KIAA0895	-2.01735	0	0	0	1	0	2	2	485	0	0
MAP1A	-2.62956	0	0	0	0	0	2	2	179	0	0
YWHAZ	1.71406	0	0	0	0	0	2	2	324	0	0
MAPRE1	1.76828	0	0	0	0	0	2	2	93.5	0	0
ANTXR2	-1.53854	0	0	0	0	0	2	2	223.5	0	0
ZNF529	-2.01034	0	0	0	0	0	2	2	169.5	0	0
ZNF451	-1.70513	0	0	0	0	0	2	2	314	0	0
IL6ST	-1.78082	0	0	0	0	0	2	2	374.5	0	0
SATB2	-2.05659	0	0	0	0	0	2	2	343.5	0	0
NHS	-1.58497	0	0	0	0.5	0	2	2	327.5	0	0
E2F6	1.64542	0	0	0	0	0	2	2	270.5	0	0
DNAJC5	2.45268	0	0	0	0.5	0	2	2	298.5	0	0
ACOX1	1.73329	0	0	0	0	0	2	2	184.5	0	0
FCGR3B	4.09961	0	0	0	0	0	2	2	336.5	0	0
CA6	-3.51646	0	0	0	0.5	0	2	2	229	0	0
STAR	-1.66461	0	0	0	0	0	2	2	136	0	0
PDE4A	-1.51693	0	0	0	0	0	2	2	53.5	0	0
RPS20	-2.37551	0	0	0	0	0	2	2	159.5	0	0
SMOX	3.98914	0	0	0	0	0	2	2	407	0	0
MNDA	1.745	0	0	0	0	0	2	2	306.5	0	0
ATOH8	-2.94252	0	0	0	0	0	2	2	218.5	0	0
KLK7	2.02614	0	0	0	0	0	2	2	131	0	0
GATM	-2.03344	0	0	0	0	0	2	2	146.5	0	0
SLC22A15	-2.01878	0	0	0	0	0	2	2	244	0	0
GABBR1	-1.72428	0	0	0	0	0	2	2	271.5	0	0
TMEM19	3.43993	0	0	0	0	0	2	2	242.5	0	0
CD52	1.67873	0	0	0	0.5	0	2	2	295.5	0	0
ELL2	4.39568	0	0	0	0	0	2	2	270.5	0	0
SERPINB7	2.37252	0	0	0	0	0	2	2	223.5	0	0
NCALD	-3.18796	0	0	0	0	0	2	2	343.5	0	0
GREM1	-1.75123	0	0	0	0	0	2	2	119	0	0
SRPK1	2.50396	0	0	0	0	0	2	2	446	0	0
GNE	-1.88479	0	0	0	0	0	2	2	279	0	0
DEPDC1	4.20259	0	0	0	0	0	2	2	96.5	0	0
SCO2	5.04277	0	0	0	1	0	2	2	485	0	0
SETD2	-1.66886	0	0	0	0	0	2	2	294	0	0
DOK3	2.80131	0	0	0	0	0	2	2	334.5	0	0
FNIP2	-1.61254	0	0	0	0	0	2	2	454	0	0
CD59	-1.64993	0	0	0	0	0	2	2	267	0	0
KNTC1	1.55263	0	0	0	0	0	2	2	164	0	0
SUSD4	3.66627	0	0	0	0	0	2	2	334.5	0	0
KLK1	-1.63314	0	0	0	0	0	2	2	155	0	0
ERAP1	-1.68452	0	0	0	0	0	2	2	123	0	0
KCNK6	2.43557	0	0	0	0	0	2	2	286	0	0
KRT6B	4.20054	0	0	0	0	0	2	2	92	0	0
ZNF498	-1.58509	0	0	0	0	0	2	2	52	0	0
ZNF395	-2.0423	0	0	0	0	0	2	2	344	0	0
OSBPL8	-2.43563	0	0	0	0	0	2	2	97	0	0
KIAA0101	5.54855	0	0	0	0	0	2	2	308	0	0
PACRGL	1.80188	0	0	0	0	0	2	2	179	0	0
LIMA1	-2.56853	0	0	0	0	0	2	2	267	0	0
AKT1S1	1.51958	0	0	0	0	0	2	2	177.5	0	0
FAM3D	1.71614	0	0	0	0	0	2	2	114.5	0	0
FXYD6	-3.05301	0	0	0	0	0	2	2	156	0	0
PRRC1	1.62906	0	0	0	0	0	2	2	201.5	0	0
ZNF326	1.55513	0	0	0	0	0	2	2	446	0	0
KIF21B	1.50709	0	0	0	0	0	2	2	175	0	0
TRIM22	2.59886	0	0	0	0	0	2	2	160	0	0
CDKN1A	1.58389	0	0	0	0	0	2	2	98.5	0	0
SQLE	4.24608	0	0	0	0	0	2	2	278.5	0	0
FAM149A	-2.58539	0	0	0	0	0	2	2	407	0	0
SPRR3	11.1685	0	0	0	0	0	2	2	109	0	0
FBXO22	2.37615	0	0	0	0	0	2	2	228.5	0	0
BAMBI	-1.72814	0	0	0	0.5	0	2	2	297.5	0	0
SMARCA2	-2.20503	0	0	0	0	0	2	2	179	0	0
KCNS3	1.54755	0	0	0	1	0	2	2	485	0	0
CBX6	-1.68018	0	0	0	0	0	2	2	154	0	0
LEPROTL1	2.42352	0	0	0	0	0	2	2	454	0	0
KPTN	1.84657	0	0	0	0	0	2	2	453	0	0
ITGB5	-2.41545	0	0	0	0	0	2	2	431	0	0
SGPP2	3.63672	0	0	0	0	0	2	2	431	0	0
HELLS	1.73217	0	0	0	0	0	2	2	270.5	0	0
IL22RA1	1.50291	0	0	0	0	0	2	2	180	0	0
IDH3A	2.5126	0	0	0	0	0	2	2	156	0	0
RFC4	1.55438	0	0	0	0	0	2	2	148	0	0
DTNA	-4.06299	0	0	0	0	0	2	2	124.5	0	0
SERPINB9	3.37645	0	0	0	0	0	2	2	374.5	0	0
SERPINB4	1007.93	0	0	0	0.5	0	2	2	298.5	0	0
TST	1.74146	0	0	0	0.5	0	2	2	294.5	0	0
ALDH1A2	-1.78488	0	0	0	0	0	2	2	282.5	0	0
SLC27A4	2.73754	0	0	0	0	0	2	2	137	0	0
CTNNBIP1	-2.17318	0	0	0	0	0	2	2	376	0	0
ITGA3	1.51448	0	0	0	0	0	2	2	255	0	0
AGTRAP	1.56827	0	0	0	0	0	2	2	216	0	0
ANAPC7	1.71601	0	0	0	0	0	2	2	337	0	0
UBN2	-2.96687	0	0	0	0	0	2	2	454	0	0
TNIP3	5.3681	0	0	0	0	0	2	2	128	0	0
ANK2	-1.51589	0	0	0	0	0	2	2	154	0	0
NR2F1	-1.7894	0	0	0	0	0	2	2	383	0	0
POU2F3	-2.16356	0	0	0	0	0	2	2	247	0	0
RAB2A	-1.73745	0	0	0	0	0	2	2	112	0	0
CDH19	-3.8663	0	0	0	0	0	2	2	218.5	0	0
SH3RF1	-1.74549	0	0	0	0	0	2	2	99.5	0	0
THY1	1.7027	0	0	0	0	0	2	2	336.5	0	0
CWH43	2.01997	0	0	0	0	0	2	2	97.5	0	0
EIF2S2	1.50139	0	0	0	0	0	2	2	291.5	0	0
SMURF2	-2.67921	0	0	0	0	0	2	2	347	0	0
SERPINA1	9.74349	0	0	0	0.5	0	2	2	298.5	0	0
GAS1	-1.94964	0	0	0	0	0	2	2	376	0	0
ZDHHC17	-1.64457	0	0	0	0.5	0	2	2	253.5	0	0
ADAM8	1.97992	0	0	0	0	0	2	2	344	0	0
UBE2J1	1.76055	0	0	0	0	0	2	2	347	0	0
CCDC80	-1.64821	0	0	0	0.5	0	2	2	168	0	0
PHF19	3.7528	0	0	0	0	0	2	2	98	0	0
SERPINA12	-3.71959	0	0	0	0	0	2	2	223.5	0	0
CLPB	1.8038	0	0	0	0	0	2	2	314	0	0
CYP27B1	2.04377	0	0	0	0.5	0	2	2	175.5	0	0
CD55	-1.55494	0	0	0	0	0	2	2	376	0	0
ZDHHC9	-1.81881	0	0	0	0	0	2	2	454	0	0
HMGCS2	-6.62026	0	0	0	0	0	2	2	169.5	0	0
TBX15	-1.69298	0	0	0	0	0	2	2	96	0	0
CDKL1	-1.84156	0	0	0	0	0	2	2	288.5	0	0
MED31	-1.6812	0	0	0	0	0	2	2	173	0	0
TIMM13	2.06883	0	0	0	0	0	2	2	215	0	0
NBR1	-1.73348	0	0	0	0	0	2	2	330	0	0
UBE2S	1.84651	0	0	0	0.5	0	2	2	165.5	0	0
CD34	-2.60076	0	0	0	0	0	2	2	453	0	0
RCAN2	-2.87946	0	0	0	0.5	0	2	2	399	0	0
AK2	1.72636	0	0	0	0	0	2	2	296.5	0	0
COX10	2.43242	0	0	0	1	0	2	2	485	0	0
FAM111B	2.13365	0	0	0	0	0	2	2	438	0	0
GEMIN6	1.71897	0	0	0	0.5	0	2	2	236	0	0
TOM1	1.62599	0	0	0	0	0	2	2	305.5	0	0
FBXL16	-1.548	0	0	0	0.5	0	2	2	294.5	0	0
ATL3	2.10845	0	0	0	0	0	2	2	383	0	0
CISD2	1.73759	0	0	0	0	0	2	2	93.5	0	0
LRRC43	1.59237	0	0	0	0	0	2	2	113.5	0	0
CD3D	3.64258	0	0	0	0	0	2	2	128	0	0
MAP6	-3.23882	0	0	0	0	0	2	2	337	0	0
ZNF182	-2.04805	0	0	0	0	0	2	2	124	0	0
ECT2	3.30731	0	0	0	0	0	2	2	176	0	0
PLA2R1	-2.1053	0	0	0	0	0	2	2	119	0	0
PTPN22	2.03575	0	0	0	0	0	2	2	242.5	0	0
CCAR1	-2.25198	0	0	0	0	0	2	2	100.5	0	0
C16orf72	3.02309	0	0	0	0	0	2	2	179	0	0
ARHGAP26	-1.53897	0	0	0	0	0	2	2	343.5	0	0
MAGOHB	1.54769	0	0	0	0	0	2	2	255	0	0
SYNPO2	-3.4449	0	0	0	0	0	2	2	383	0	0
MPDZ	-2.28439	0	0	0	0	0	2	2	453	0	0
CBX7	-2.41603	0	0	0	0	0	2	2	71	0	0
TC2N	3.86407	0	0	0	0	0	2	2	453	0	0
AGPAT1	-1.88562	0	0	0	0	0	2	2	240	0	0
C2orf40	-3.10013	0	0	0	0	0	2	2	318	0	0
EEF1E1	1.61951	0	0	0	0	0	2	2	177	0	0
TWF1	2.23136	0	0	0	0	0	2	2	454	0	0
GOLGA4	-1.66577	0	0	0	0	0	2	2	267	0	0
TRPM7	-1.96289	0	0	0	0	0	2	2	84.5	0	0
CYP2E1	3.6293	0	0	0	0	0	2	2	267	0	0
SEMA4B	1.69334	0	0	0	0.5	0	2	2	259.5	0	0
RPA3	1.52167	0	0	0	0	0	2	2	324	0	0
FHDC1	1.64294	0	0	0	0	0	2	2	120	0	0
GCNT2	-2.1661	0	0	0	0	0	2	2	231	0	0
GLTSCR2	-1.99533	0	0	0	0	0	2	2	454	0	0
RNF126	1.79011	0	0	0	0	0	2	2	446	0	0
XDH	15.6842	0	0	0	0	0	2	2	313.5	0	0
PML	2.40491	0	0	0	0	0	2	2	222.5	0	0
RCBTB1	-1.61691	0	0	0	0	0	2	2	259	0	0
CACNB4	1.54618	0	0	0	0	0	2	2	305.5	0	0
ALAS1	2.35872	0	0	0	0	0	2	2	154	0	0
PRKCQ	13.2175	0	0	0	0	0	2	2	383	0	0
VRK2	2.5968	0	0	0	0.5	0	2	2	265.5	0	0
DCAKD	-1.51055	0	0	0	0	0	2	2	278.5	0	0
GUCY1B3	-1.50377	0	0	0	0	0	2	2	197.5	0	0
DENR	2.30482	0	0	0	0	0	2	2	306.5	0	0
MERTK	-2.22053	0	0	0	0	0	2	2	176.5	0	0
FBP1	-2.21952	0	0	0	0	0	2	2	141	0	0
APEX2	2.70477	0	0	0	0	0	2	2	334.5	0	0
RAB38	2.37696	0	0	0	0	0	2	2	446	0	0
AURKB	2.49388	0	0	0	0	0	2	2	274.5	0	0
USP33	-1.64592	0	0	0	0	0	2	2	157.5	0	0
PPM1M	-1.52634	0	0	0	0	0	2	2	438	0	0
FAM162A	1.65583	0	0	0	0	0	2	2	335.5	0	0
DAAM2	-2.14601	0	0	0	0	0	2	2	71.5	0	0
PKP2	-1.69301	0	0	0	0	0	2	2	270.5	0	0
CENPE	3.9587	0	0	0	0	0	2	2	276	0	0
VPS13B	-1.92522	0	0	0	0	0	2	2	453	0	0
TBC1D12	2.14492	0	0	0	0	0	2	2	251.5	0	0
CALML3	2.82756	0	0	0	0	0	2	2	286	0	0
CREBL2	-1.56269	0	0	0	0.5	0	2	2	138.5	0	0
DIAPH2	-1.55799	0	0	0	0	0	2	2	114.5	0	0
ZNF652	-4.35203	0	0	0	0	0	2	2	303.5	0	0
UBE2D1	1.78798	0	0	0	0	0	2	2	446	0	0
YBX2	-2.25226	0	0	0	0	0	2	2	286.5	0	0
LMCD1	-2.33923	0	0	0	0.5	0	2	2	297.5	0	0
CDH11	-1.94082	0	0	0	0	0	2	2	376	0	0
ATP6V1C2	1.71558	0	0	0	0	0	2	2	79.5	0	0
PGM2	3.77851	0	0	0	0.5	0	2	2	399	0	0
SPRR4	-1.80399	0	0	0	0	0	2	2	329	0	0
WDFY4	1.91458	0	0	0	0	0	2	2	173	0	0
SPC25	3.9891	0	0	0	0	0	2	2	329	0	0
HIBADH	-2.05693	0	0	0	0.5	0	2	2	174	0	0
SIK1	-2.3706	0	0	0	0	0	2	2	223	0	0
ZFP90	-1.5163	0	0	0	0.5	0	2	2	260.5	0	0
HCK	1.8525	0	0	0	1	0	2	2	485	0	0
NFASC	2.2857	0	0	0	0	0	2	2	461	0	0
HIGD1A	2.92815	0	0	0	0.5	0	2	2	321	0	0
NOD2	3.84546	0	0	0	0	0	2	2	92.5	0	0
ACTA2	-2.68631	0	0	0	0	0	2	2	325.5	0	0
NEGR1	-3.29805	0	0	0	0	0	2	2	138	0	0
SH3BGRL3	1.55145	0	0	0	0	0	2	2	290	0	0
OMD	-3.41605	0	0	0	0	0	2	2	236.5	0	0
NUF2	3.75462	0	0	0	0	0	2	2	461	0	0
DERL1	2.02742	0	0	0	0	0	2	2	301.5	0	0
HMGB3	2.84705	0	0	0	0	0	2	2	320.5	0	0
WWOX	2.14045	0	0	0	0.5	0	2	2	223.5	0	0
PRICKLE3	1.6017	0	0	0	0	0	2	2	166.5	0	0
DUOXA1	2.72414	0	0	0	0	0	2	2	144	0	0
CCNF	1.73432	0	0	0	1	0	2	2	485	0	0
EPSTI1	33.4792	0	0	0	0	0	2	2	94.5	0	0
SAMHD1	2.03574	0	0	0	0	0	2	2	219	0	0
S100A16	1.61764	0	0	0	0	0	2	2	219	0	0
CORO2B	-2.11069	0	0	0	0	0	2	2	294	0	0
SESTD1	-2.52236	0	0	0	0	0	2	2	283	0	0
RNPC3	-2.4751	0	0	0	0	0	2	2	80	0	0
RBM47	1.73246	0	0	0	0	0	2	2	293.5	0	0
PCP4	-3.76681	0	0	0	0.5	0	2	2	90.5	0	0
GPR107	2.03462	0	0	0	0	0	2	2	292.5	0	0
SMAGP	2.42251	0	0	0	0	0	2	2	271.5	0	0
SF3B3	1.65371	0	0	0	0	0	2	2	296.5	0	0
CYP4F8	-2.61127	0	0	0	0.5	0	2	2	399	0	0
ANO1	-1.67865	0	0	0	0	0	2	2	347	0	0
ANKRD32	1.54135	0	0	0	0	0	2	2	446	0	0
RAB27A	14.2777	0	0	0	0.5	0	2	2	123.5	0	0
BCORL1	-3.11453	0	0	0	0.5	0	2	2	246.5	0	0
DUSP14	2.0226	0	0	0	0.5	0	2	2	260.5	0	0
MS4A6A	1.53686	0	0	0	0	0	2	2	134	0	0
HPCAL1	1.68432	0	0	0	0	0	2	2	371	0	0
ESPN	-2.19319	0	0	0	0	0	2	2	296.5	0	0
SVEP1	-2.57506	0	0	0	0	0	2	2	335.5	0	0
SLC29A1	-2.25778	0	0	0	0	0	2	2	263	0	0
ACOX2	-2.79042	0	0	0	0.5	0	2	2	260.5	0	0
GZMB	22.0458	0	0	0	0	0	2	2	193	0	0
FN1	-1.75413	0	0	0	0	0	2	2	144	0	0
PPIF	5.39235	0	0	0	0	0	2	2	160	0	0
AKAP9	-1.79268	0	0	0	0	0	2	2	185	0	0
GM2A	17.2987	0	0	0	0	0	2	2	228	0	0
NIPAL4	2.35818	0	0	0	0	0	2	2	329	0	0
TRAM1L1	-2.98316	0	0	0	0	0	2	2	454	0	0
OTUB2	10.3393	0	0	0	0	0	2	2	438	0	0
TCERG1	-1.53103	0	0	0	0	0	2	2	374.5	0	0
GPR155	-1.64169	0	0	0	0.5	0	2	2	327.5	0	0
HGD	-1.94088	0	0	0	0.5	0	2	2	227.5	0	0
TSPAN14	-1.55262	0	0	0	0	0	2	2	347	0	0
LCE3D	12.3718	0	0	0	0	0	2	2	374.5	0	0
ZMYM2	-1.85087	0	0	0	0	0	2	2	139.5	0	0
DGAT2	-1.76823	0	0	0	0	0	2	2	315	0	0
CCNE1	5.07569	0	0	0	0	0	2	2	287	0	0
LYAR	2.14628	0	0	0	0	0	2	2	431	0	0
TYMP	11.9421	0	0	0	0	0	2	2	292.5	0	0
H6PD	-1.73838	0	0	0	0.5	0	2	2	181.5	0	0
MCF2L	-2.55076	0	0	0	0	0	2	2	255	0	0
SSSCA1	1.50748	0	0	0	0.5	0	2	2	294	0	0
RAB11B	-1.69277	0	0	0	0	0	2	2	367.5	0	0
OSMR	2.91268	0	0	0	0	0	2	2	182.5	0	0
CCRN4L	3.4552	0	0	0	0	0	2	2	288.5	0	0
CTSF	-1.89076	0	0	0	0.5	0	2	2	138.5	0	0
ACAP1	1.59889	0	0	0	1	0	2	2	485	0	0
ZNF615	-1.84082	0	0	0	0	0	2	2	271.5	0	0
RANBP1	1.58454	0	0	0	0	0	2	2	262.5	0	0
LRRFIP2	-2.07427	0	0	0	0	0	2	2	367.5	0	0
NUBP1	1.52727	0	0	0	0.5	0	2	2	321	0	0
DCTD	2.26316	0	0	0	0.5	0	2	2	294.5	0	0
LRRN1	-2.65163	0	0	0	0	0	2	2	152	0	0
SCRN3	1.55333	0	0	0	0	0	2	2	55.5	0	0
SLC25A18	-2.12307	0	0	0	0	0	2	2	335.5	0	0
CYP4X1	-1.56453	0	0	0	0.5	0	2	2	253.5	0	0
GJA3	4.04902	0	0	0	0	0	2	2	315	0	0
PRUNE2	-2.69759	0	0	0	0	0	2	2	352	0	0
GALNT6	7.75349	0	0	0	0	0	2	2	431	0	0
FCGRT	-1.55552	0	0	0	0.5	0	2	2	306	0	0
CHDH	-1.67575	0	0	0	0.5	0	2	2	294.5	0	0
MRPS14	-1.92107	0	0	0	0	0	2	2	330	0	0
AGGF1	1.61981	0	0	0	0	0	2	2	62.5	0	0
TNFSF10	2.24378	0	0	0	0	0	2	2	344	0	0
ZEB1	-1.934	0	0	0	0	0	2	2	285.5	0	0
BUB1B	3.93863	0	0	0	0	0	2	2	314	0	0
BAG4	-1.5037	0	0	0	0	0	2	2	337.5	0	0
SPAG16	-1.94876	0	0	0	0.5	0	2	2	201	0	0
HSPA1B	-1.50926	0	0	0	0	0	2	2	335.5	0	0
GAB2	-1.55085	0	0	0	0	0	2	2	207	0	0
STIP1	1.60503	0	0	0	0	0	2	2	90	0	0
PTK2	-2.06569	0	0	0	0.5	0	2	2	67	0	0
FPR1	1.97711	0	0	0	0.5	0	2	2	295.5	0	0
SLIT2	-2.51688	0	0	0	0	0	2	2	183	0	0
C12orf5	7.47991	0	0	0	0.5	0	2	2	138	0	0
RPL13	-1.53468	0	0	0	0.5	0	2	2	260.5	0	0
HAPLN3	1.97904	0	0	0	0	0	2	2	236.5	0	0
PER2	-1.51581	0	0	0	0	0	2	2	277.5	0	0
MEGF9	-2.03211	0	0	0	0	0	2	2	117	0	0
OSBPL3	2.97731	0	0	0	0	0	2	2	367.5	0	0
TXNDC17	2.4074	0	0	0	0	0	2	2	237.5	0	0
EPDR1	-3.76659	0	0	0	0	0	2	2	216.5	0	0
TIMP4	-2.45889	0	0	0	0	0	2	2	352	0	0
PYGL	1.78357	0	0	0	0	0	2	2	422	0	0
SUB1	2.0814	0	0	0	0	0	2	2	174	0	0
SPIRE1	2.26901	0	0	0	0	0	2	2	247.5	0	0
FAM84A	1.98725	0	0	0	0	0	2	2	330.5	0	0
SNX25	-1.87546	0	0	0	0	0	2	2	324	0	0
ATP1A2	-4.66558	0	0	0	0	0	2	2	305.5	0	0
STARD9	-1.65625	0	0	0	0	0	2	2	453	0	0
TMEM171	2.72665	0	0	0	0.5	0	2	2	311.5	0	0
NBEA	-2.22763	0	0	0	0	0	2	2	306.5	0	0
CADM3	-1.81738	0	0	0	0	0	2	2	219	0	0
NIPBL	-1.72868	0	0	0	0	0	2	2	374.5	0	0
GUCY1A3	-1.59845	0	0	0	0	0	2	2	136.5	0	0
PDGFD	-3.95623	0	0	0	0	0	2	2	294	0	0
NMT1	1.57493	0	0	0	0	0	2	2	318	0	0
TDO2	1.75358	0	0	0	0.5	0	2	2	170.5	0	0
COL17A1	-1.66936	0	0	0	0	0	2	2	207	0	0
NR4A3	2.93103	0	0	0	0	0	2	2	337.5	0	0
PSAPL1	-2.63815	0	0	0	0	0	2	2	291.5	0	0
TMEM30B	1.71136	0	0	0	0.5	0	2	2	287	0	0
TBRG1	-1.75752	0	0	0	0	0	2	2	252	0	0
POLB	1.9332	0	0	0	0	0	2	2	376	0	0
SGK2	-2.22858	0	0	0	0.5	0	2	2	175.5	0	0
MAD2L1	3.69951	0	0	0	0	0	2	2	446	0	0
CHAC2	5.18071	0	0	0	0.5	0	2	2	327.5	0	0
KBTBD6	-2.39366	0	0	0	0	0	2	2	335.5	0	0
PTS	1.6813	0	0	0	0	0	2	2	301.5	0	0
FAM134B	-4.70413	0	0	0	0	0	2	2	308	0	0
UBE2M	1.91666	0	0	0	0	0	2	2	290	0	0
KLF11	-1.85651	0	0	0	0	0	2	2	279	0	0
TSPAN2	-2.81718	0	0	0	0.5	0	2	2	158	0	0
EEF2K	-2.74338	0	0	0	0	0	2	2	85	0	0
DR1	2.65453	0	0	0	0	0	2	2	438	0	0
RBBP4	-1.55423	0	0	0	0	0	2	2	176	0	0
DDHD2	-1.6724	0	0	0	0.5	0	2	2	287	0	0
NAA50	1.50189	0	0	0	0	0	2	2	91.5	0	0
CLCC1	-1.70504	0	0	0	0	0	2	2	287	0	0
MMP28	-3.10506	0	0	0	0	0	2	2	352	0	0
NCBP1	2.22605	0	0	0	0	0	2	2	240	0	0
OSBPL6	1.60973	0	0	0	0	0	2	2	335.5	0	0
ST6GALNAC1	4.42469	0	0	0	0	0	2	2	224.5	0	0
PRC1	2.91736	0	0	0	0	0	2	2	376	0	0
MYBPC1	-1.90779	0	0	0	0	0	2	2	320.5	0	0
HMBOX1	-1.60034	0	0	0	0	0	2	2	320.5	0	0
DOCK1	-1.79943	0	0	0	0	0	2	2	335.5	0	0
LTBP4	-1.57325	0	0	0	0.5	0	2	2	294	0	0
ITPR1	-1.50229	0	0	0	0.5	0	2	2	342.5	0	0
FBXW7	-1.92319	0	0	0	0	0	2	2	116.5	0	0
DDX42	-1.5812	0	0	0	0	0	2	2	110	0	0
GLTP	1.76277	0	0	0	0	0	2	2	376	0	0
NUP155	1.53079	0	0	0	0.5	0	2	2	329.5	0	0
CLNS1A	-2.48887	0	0	0	1	0	2	2	485	0	0
DEFB4A	95.5846	0	0	0	0	0	2	2	77	0	0
DCBLD2	-2.32775	0	0	0	0	0	2	2	81.5	0	0
NSDHL	1.63276	0	0	0	0	0	2	2	211.5	0	0
PTP4A1	5.22293	0	0	0	0	0	2	2	298	0	0
HK2	2.78529	0	0	0	0	0	2	2	120	0	0
PLAC8	1.95888	0	0	0	0	0	2	2	255	0	0
KCNJ2	2.19289	0	0	0	0	0	2	2	176.5	0	0
THRSP	-18.6684	0	0	0	0	0	2	2	422	0	0
LPCAT4	-1.55826	0	0	0	0.5	0	2	2	196.5	0	0
DOCK5	-1.52251	0	0	0	0	0	2	2	107	0	0
C7orf25	1.6125	0	0	0	0	0	2	2	126.5	0	0
RAC2	2.3974	0	0	0	0	0	2	2	176.5	0	0
TGFB1I1	-1.82342	0	0	0	0	0	2	2	182	0	0
RAB24	1.82063	0	0	0	0	0	2	2	376	0	0
GHR	-2.12638	0	0	0	0	0	2	2	109	0	0
CSPG4	-2.25771	0	0	0	0.5	0	2	2	111	0	0
SORCS1	-1.57541	0	0	0	0	0	2	2	137.5	0	0
LCE1B	-1.53892	0	0	0	0	0	2	2	79	0	0
PRSS1	3.09234	0	0	0	0	0	2	2	251.5	0	0
YPEL2	-2.23057	0	0	0	0	0	2	2	259	0	0
ZKSCAN1	-2.45572	0	0	0	0	0	2	2	461	0	0
GOSR2	2.29032	0	0	0	0	0	2	2	134	0	0
TMEM106B	-2.39797	0	0	0	0	0	2	2	383	0	0
TNFRSF21	4.3033	0	0	0	0	0	2	2	279	0	0
SPDEF	-1.55502	0	0	0	0.5	0	2	2	265.5	0	0
CAMK2N1	-3.63406	0	0	0	0.5	0	2	2	117.5	0	0
DSG3	5.82178	0	0	0	0	0	2	2	204.5	0	0
PTAFR	2.09515	0	0	0	0	0	2	2	305.5	0	0
ADCY2	-4.13225	0	0	0	0	0	2	2	183.5	0	0
YPEL3	-1.59449	0	0	0	0.5	0	2	2	138.5	0	0
GMFB	3.51607	0	0	0	0	0	2	2	123.5	0	0
AMT	-1.54233	0	0	0	0	0	2	2	255	0	0
NPM3	2.00763	0	0	0	0	0	2	2	335.5	0	0
HJURP	2.47718	0	0	0	0	0	2	2	148	0	0
CIRBP	-2.77439	0	0	0	1	0	2	2	485	0	0
FEZ1	-1.67186	0	0	0	0	0	2	2	335.5	0	0
EPCAM	-3.65363	0	0	0	0	0	2	2	407	0	0
DIS3L	-1.5379	0	0	0	0	0	2	2	183.5	0	0
FBXW11	1.82219	0	0	0	0	0	2	2	283.5	0	0
RPL37	-2.27114	0	0	0	0	0	2	2	254.5	0	0
CHAC1	11.8245	0	0	0	0	0	2	2	335.5	0	0
CHN1	1.65484	0	0	0	0.5	0	2	2	399	0	0
USP13	-1.71475	0	0	0	1	0	2	2	485	0	0
TNRC6B	-2.03465	0	0	0	0	0	2	2	128	0	0
CADM1	-1.75855	0	0	0	0.5	0	2	2	138.5	0	0
NOSTRIN	-2.06716	0	0	0	0	0	2	2	170	0	0
CCL2	2.89684	0	0	0	0	0	2	2	133	0	0
MMP16	-1.60426	0	0	0	0	0	2	2	247.5	0	0
RASAL3	1.51416	0	0	0	0	0	2	2	155	0	0
ANKRD10	-2.14078	0	0	0	0	0	2	2	289.5	0	0
RASGRP1	2.49479	0	0	0	0	0	2	2	290	0	0
PRF1	2.28264	0	0	0	0	0	2	2	336.5	0	0
MRRF	1.69987	0	0	0	0.5	0	2	2	284.5	0	0
PPFIBP1	-2.44225	0	0	0	0	0	2	2	110.5	0	0
IL18RAP	1.88115	0	0	0	0	0	2	2	286	0	0
TLE4	-1.69509	0	0	0	0	0	2	2	347	0	0
PKP1	4.34498	0	0	0	0	0	2	2	283.5	0	0
CGN	-1.78404	0	0	0	0	0	2	2	376	0	0
FADS2	-4.33786	0	0	0	0	0	2	2	286	0	0
NAV3	2.42263	0	0	0	0	0	2	2	293.5	0	0
EIF2C4	-1.75783	0	0	0	0	0	2	2	72.5	0	0
TMEM51	1.84015	0	0	0	0	0	2	2	438	0	0
CDHR1	-3.18741	0	0	0	0	0	2	2	269	0	0
ABHD11	-1.57996	0	0	0	0	0	2	2	422	0	0
GPR183	3.14282	0	0	0	0	0	2	2	110	0	0
MED13L	-1.65518	0	0	0	0	0	2	2	183	0	0
CRELD1	-1.5477	0	0	0	0	0	2	2	252.5	0	0
ST7L	-3.37247	0	0	0	0	0	2	2	237.5	0	0
NFKBIZ	2.34908	0	0	0	0	0	2	2	96	0	0
BEX5	-1.95918	0	0	0	0	0	2	2	206	0	0
TMC8	1.67154	0	0	0	0	0	2	2	219	0	0
SLC25A15	1.83462	0	0	0	0	0	2	2	305.5	0	0
CYB5R2	2.01772	0	0	0	0	0	2	2	138.5	0	0
PAK3	-1.56135	0	0	0	0	0	2	2	232	0	0
NFE2L3	4.40823	0	0	0	0	0	2	2	60.5	0	0
SYBU	-3.17086	0	0	0	0.5	0	2	2	295.5	0	0
CDSN	2.94929	0	0	0	0	0	2	2	138.5	0	0
XPO4	1.91045	0	0	0	1	0	2	2	485	0	0
HEATR5A	1.52561	0	0	0	0	0	2	2	339	0	0
COX7A1	-2.39372	0	0	0	0	0	2	2	286.5	0	0
PIP	-4.1932	0	0	0	0	0	2	2	313.5	0	0
IL1RN	3.08477	0	0	0	0	0	2	2	110.5	0	0
SFRP1	-2.19066	0	0	0	0	0	2	2	334.5	0	0
ACADL	-2.43272	0	0	0	0	0	2	2	127	0	0
TMEM79	1.96688	0	0	0	0	0	2	2	446	0	0
PRRG4	2.2642	0	0	0	0.5	0	2	2	283.5	0	0
CMA1	-1.54677	0	0	0	0	0	2	2	247.5	0	0
CNTN3	-1.62113	0	0	0	0	0	2	2	237.5	0	0
SHE	-1.53226	0	0	0	0	0	2	2	303.5	0	0
EIF5	2.9205	0	0	0	0	0	2	2	454	0	0
AKAP12	-2.47983	0	0	0	0	0	2	2	223	0	0
CDV3	1.94592	0	0	0	0	0	2	2	166.5	0	0
SP100	1.94514	0	0	0	0	0	2	2	223.5	0	0
GPC3	-2.91369	0	0	0	0	0	2	2	374.5	0	0
G6PD	1.82655	0	0	0	0	0	2	2	88	0	0
CPT1A	-1.82677	0	0	0	0	0	2	2	123	0	0
LCK	3.60909	0	0	0	0	0	2	2	274.5	0	0
GPN2	1.87522	0	0	0	0	0	2	2	347	0	0
ETHE1	3.11114	0	0	0	0	0	2	2	228	0	0
PSMC2	-1.6979	0	0	0	0	0	2	2	376	0	0
HYI	-1.83762	0	0	0	0	0	2	2	305.5	0	0
PARP14	1.97441	0	0	0	0	0	2	2	102.5	0	0
BCL2A1	7.4224	0	0	0	0	0	2	2	137	0	0
HNRNPA3	-1.70269	0	0	0	0	0	2	2	228.5	0	0
PON2	2.1083	0	0	0	0	0	2	2	287	0	0
TPR	-1.51656	0	0	0	0	0	2	2	289.5	0	0
NRD1	-1.52676	0	0	0	0	0	2	2	115	0	0
MKLN1	-2.21773	0	0	0	0	0	2	2	178	0	0
METTL9	1.53194	0	0	0	0	0	2	2	182.5	0	0
STARD4	4.66396	0	0	0	0	0	2	2	174	0	0
CYBB	1.62171	0	0	0	0	0	2	2	112	0	0
EPB49	-1.64288	0	0	0	0	0	2	2	220.5	0	0
LEP	-6.26683	0	0	0	0	0	2	2	131	0	0
MTUS1	-1.61778	0	0	0	0.5	0	2	2	342.5	0	0
MYOCD	-4.01648	0	0	0	0	0	2	2	271.5	0	0
MLPH	-1.83954	0	0	0	0	0	2	2	374.5	0	0
CIAO1	1.71777	0	0	0	0	0	2	2	453	0	0
LTBR	1.60629	0	0	0	1	0	2	2	485	0	0
ADRB1	-2.031	0	0	0	0	0	2	2	303.5	0	0
CIB2	2.08337	0	0	0	1	0	2	2	485	0	0
FBN2	2.76156	0	0	0	0	0	2	2	129	0	0
TGFBR2	-1.62794	0	0	0	0	0	2	2	325	0	0
ATP10B	5.06543	0	0	0	0.5	0	2	2	259.5	0	0
GPM6B	-1.97553	0	0	0	0.5	0	2	2	279.5	0	0
CXCL14	-2.55763	0	0	0	0	0	2	2	407	0	0
ZNF514	-2.13254	0	0	0	0	0	2	2	180.5	0	0
SMC4	3.56651	0	0	0	0	0	2	2	94	0	0
FUT8	-1.9768	0	0	0	0.5	0	2	2	153	0	0
HCCS	2.02408	0	0	0	0	0	2	2	116	0	0
ZC3H12D	1.94654	0	0	0	0	0	2	2	156.5	0	0
MATN2	-2.05787	0	0	0	0	0	2	2	255	0	0
CREB3L4	-1.898	0	0	0	0	0	2	2	179.5	0	0
ASCC3	1.99336	0	0	0	0.5	0	2	2	284.5	0	0
TCP11L2	-2.41682	0	0	0	0	0	2	2	103	0	0
ZNF573	-2.28208	0	0	0	0	0	2	2	95	0	0
TUB	-1.92522	0	0	0	0	0	2	2	336.5	0	0
BOK	2.16142	0	0	0	1	0	2	2	485	0	0
SSBP2	-1.57816	0	0	0	0	0	2	2	123	0	0
WEE1	-3.20153	0	0	0	0	0	2	2	218.5	0	0
APOD	-2.37	0	0	0	0	0	2	2	133	0	0
ACPL2	-1.54574	0	0	0	0.5	0	2	2	294.5	0	0
CAT	-1.89151	0	0	0	0.5	0	2	2	119.5	0	0
MID2	2.82866	0	0	0	0	0	2	2	122	0	0
BDH1	2.58876	0	0	0	0	0	2	2	252.5	0	0
NOP56	1.59994	0	0	0	0	0	2	2	296.5	0	0
SPIN4	2.84538	0	0	0	0	0	2	2	283.5	0	0
CELF2	-1.55438	0	0	0	0	0	2	2	293.5	0	0
PRLR	-4.02699	0	0	0	0	0	2	2	337	0	0
SLPI	2.11449	0	0	0	0	0	2	2	110	0	0
NDST1	1.55378	0	0	0	0	0	2	2	239.5	0	0
SLC26A4	2.13054	0	0	0	0	0	2	2	438	0	0
TMEM159	-2.03542	0	0	0	0	0	2	2	182.5	0	0
KIAA1199	3.25944	0	0	0	0.5	0	2	2	294.5	0	0
PLCB4	-3.45039	0	0	0	0	0	2	2	339	0	0
CYP1A1	-1.59588	0	0	0	0	0	2	2	112	0	0
FHOD3	-1.9608	0	0	0	0	0	2	2	144	0	0
DCAF16	-3.09667	0	0	0	0.5	0	2	2	342.5	0	0
LOH12CR1	1.51852	0	0	0	0.5	0	2	2	181.5	0	0
MICALL1	3.36494	0	0	0	0	0	2	2	334.5	0	0
ADORA2B	1.84465	0	0	0	0	0	2	2	134	0	0
SMPD3	3.59764	0	0	0	0	0	2	2	376	0	0
RUNX1T1	-4.39159	0	0	0	0.5	0	2	2	238.5	0	0
RSBN1	-2.07022	0	0	0	0	0	2	2	262.5	0	0
PPM1J	-1.56832	0	0	0	0	0	2	2	199.5	0	0
SOCS3	3.31564	0	0	0	0	0	2	2	251.5	0	0
KLF8	-2.15134	0	0	0	0	0	2	2	305.5	0	0
APOL1	3.92197	0	0	0	0	0	2	2	238.5	0	0
AMD1	2.93161	0	0	0	0	0	2	2	337	0	0
TIPIN	1.60674	0	0	0	0	0	2	2	308	0	0
ZNF207	-1.86662	0	0	0	0.5	0	2	2	260.5	0	0
FAM3B	-2.35872	0	0	0	0	0	2	2	407	0	0
PTN	-3.06355	0	0	0	0.5	0	2	2	284.5	0	0
CDCA7	1.89846	0	0	0	0	0	2	2	286.5	0	0
CENPL	1.89707	0	0	0	0	0	2	2	101	0	0
FRMD4A	-2.4266	0	0	0	0.5	0	2	2	342.5	0	0
KLF3	1.77493	0	0	0	0	0	2	2	267	0	0
NISCH	-1.53708	0	0	0	0	0	2	2	305.5	0	0
NRN1	-3.62965	0	0	0	0	0	2	2	301.5	0	0
MYH14	-2.68467	0	0	0	0	0	2	2	123	0	0
AMIGO3	2.87181	0	0	0	0.5	0	2	2	282.5	0	0
APOL4	1.67987	0	0	0	0	0	2	2	121	0	0
C7orf41	-2.5368	0	0	0	0	0	2	2	176.5	0	0
MAP4K3	-1.51794	0	0	0	0.5	0	2	2	87	0	0
NANOS1	1.54499	0	0	0	0	0	2	2	335.5	0	0
PANX1	2.6055	0	0	0	0.5	0	2	2	284.5	0	0
APITD1	2.00769	0	0	0	0.5	0	2	2	174	0	0
STS	5.39402	0	0	0	0	0	2	2	238.5	0	0
FIGN	-1.88026	0	0	0	0	0	2	2	283.5	0	0
USP32	1.82686	0	0	0	0	0	2	2	461	0	0
DNM2	1.80844	0	0	0	0.5	0	2	2	144	0	0
CITED2	1.614	0	0	0	0.5	0	2	2	138.5	0	0
OAS2	30.2499	0	0	0	0	0	2	2	343.5	0	0
TRMT5	1.60414	0	0	0	0	0	2	2	111.5	0	0
ACP1	2.62285	0	0	0	0	0	2	2	330	0	0
SRPX2	-1.94875	0	0	0	0	0	2	2	336.5	0	0
CXCL9	14.6616	0	0	0	0	0	2	2	65	0	0
FYTTD1	1.52645	0	0	0	0.5	0	2	2	196.5	0	0
CRYZL1	-2.10602	0	0	0	0.5	0	2	2	342.5	0	0
LRRN4CL	-1.90237	0	0	0	0	0	2	2	163.5	0	0
NEBL	-3.27533	0	0	0	0	0	2	2	305.5	0	0
ENTPD7	2.09113	0	0	0	0	0	2	2	77	0	0
KLF9	-3.52484	0	0	0	0	0	2	2	332.5	0	0
NFATC1	-2.18794	0	0	0	0	0	2	2	461	0	0
GSR	-1.57472	0	0	0	0	0	2	2	431	0	0
C16orf7	1.58195	0	0	0	0	0	2	2	294	0	0
PIGA	1.52347	0	0	0	0.5	0	2	2	265.5	0	0
SERPINB2	1.50599	0	0	0	0	0	2	2	176.5	0	0
PRKD1	-2.01705	0	0	0	0	0	2	2	431	0	0
KRT73	-1.80043	0	0	0	0.5	0	2	2	297.5	0	0
KIAA1377	-2.79844	0	0	0	0	0	2	2	446	0	0
SDR9C7	5.44432	0	0	0	0	0	2	2	135	0	0
GPIHBP1	-1.50582	0	0	0	0	0	2	2	335.5	0	0
BIRC5	9.30915	0	0	0	0	0	2	2	285.5	0	0
TSHZ2	-4.7022	0	0	0	0.5	0	2	2	321	0	0
TRPS1	-1.6017	0	0	0	0	0	2	2	352	0	0
EMCN	-2.10246	0	0	0	0.5	0	2	2	223.5	0	0
MCOLN3	-3.15277	0	0	0	0	0	2	2	71.5	0	0
BLM	3.64019	0	0	0	0	0	2	2	461	0	0
PAG1	1.88316	0	0	0	0	0	2	2	289.5	0	0
JAM2	-1.55562	0	0	0	0	0	2	2	330	0	0
ITPKB	-1.71014	0	0	0	0	0	2	2	161.5	0	0
KIAA0182	-1.65866	0	0	0	0	0	2	2	172	0	0
DCAF13	1.7057	0	0	0	0	0	2	2	216	0	0
PPP1R16A	-1.5183	0	0	0	0	0	2	2	136	0	0
DCUN1D3	2.79639	0	0	0	0	0	2	2	378	0	0
GRN	1.68215	0	0	0	0	0	2	2	47.5	0	0
RARRES1	-1.59401	0	0	0	0.5	0	2	2	399	0	0
FMNL1	1.54437	0	0	0	0	0	2	2	335.5	0	0
PRMT5	1.57721	0	0	0	0	0	2	2	127	0	0
CES1	-4.54204	0	0	0	0	0	2	2	453	0	0
TPM1	-2.46179	0	0	0	0	0	2	2	422	0	0
FAM115A	-1.98877	0	0	0	0	0	2	2	383	0	0
ZHX2	-1.96012	0	0	0	0	0	2	2	93.5	0	0
ZFAND2A	1.77876	0	0	0	0	0	2	2	335.5	0	0
TTF2	1.65828	0	0	0	0	0	2	2	374.5	0	0
KRT74	-1.57487	0	0	0	0	0	2	2	283	0	0
AKT3	-2.70504	0	0	0	0	0	2	2	142	0	0
KRT6C	5.07176	0	0	0	0.5	0	2	2	306	0	0
C1orf51	-2.27392	0	0	0	0	0	2	2	337	0	0
ANKRD29	2.61553	0	0	0	0	0	2	2	270.5	0	0
SRSF11	-1.65125	0	0	0	0	0	2	2	292.5	0	0
FILIP1	-2.67126	0	0	0	0	0	2	2	301.5	0	0
COL6A6	3.0142	0	0	0	0	0	2	2	343.5	0	0
CYP1B1	-4.1002	0	0	0	0	0	2	2	263.5	0	0
VIT	-3.21895	0	0	0	0	0	2	2	109.5	0	0
DTYMK	1.77606	0	0	0	1	0	2	2	485	0	0
PPP1R2	2.29536	0	0	0	0	0	2	2	223.5	0	0
AIFM2	-2.05591	0	0	0	0	0	2	2	292.5	0	0
ZNF320	-1.9816	0	0	0	0	0	2	2	103	0	0
TMPRSS11E	-3.53113	0	0	0	0	0	2	2	83	0	0
SLC25A10	1.60937	0	0	0	0	0	2	2	344	0	0
HTR3A	2.09571	0	0	0	0	0	2	2	291.5	0	0
PNPLA3	-2.79999	0	0	0	0	0	2	2	233.5	0	0
MYD88	2.1459	0	0	0	0	0	2	2	453	0	0
PCK2	1.59387	0	0	0	0	0	2	2	371	0	0
TRIM35	-1.51277	0	0	0	0	0	2	2	148	0	0
STX11	2.0544	0	0	0	0.5	0	2	2	294	0	0
LYSMD2	1.55534	0	0	0	0	0	2	2	339	0	0
PTPRM	-1.61426	0	0	0	0	0	2	2	454	0	0
IKBKE	2.74764	0	0	0	0.5	0	2	2	175.5	0	0
DCLK1	-2.45228	0	0	0	0.5	0	2	2	297.5	0	0
LRRC1	-1.52122	0	0	0	0	0	2	2	171.5	0	0
NOS1	-1.91712	0	0	0	0	0	2	2	324	0	0
STRBP	-1.63431	0	0	0	0	0	2	2	92	0	0
ZNF84	-2.02486	0	0	0	0.5	0	2	2	294.5	0	0
MPDU1	1.80528	0	0	0	0	0	2	2	216.5	0	0
TMC5	19.7368	0	0	0	0	0	2	2	223	0	0
CASC5	2.92941	0	0	0	0.5	0	2	2	265.5	0	0
CAP2	-1.59052	0	0	0	0	0	2	2	278.5	0	0
IGFBP5	-2.36443	0	0	0	0	0	2	2	301.5	0	0
ROR1	-1.80348	0	0	0	0	0	2	2	438	0	0
USP34	-1.93765	0	0	0	0	0	2	2	301.5	0	0
NCOR2	-1.57119	0	0	0	0.5	0	2	2	306	0	0
PPM1A	-1.93352	0	0	0	0	0	2	2	93	0	0
KDM5A	-2.05676	0	0	0	0	0	2	2	115	0	0
SVIL	-1.55751	0	0	0	0.5	0	2	2	263	0	0
SPATA6	-1.80387	0	0	0	0	0	2	2	283.5	0	0
IFI27	5.74702	0	0	0	0	0	2	2	131	0	0
MEOX2	-2.49936	0	0	0	0	0	2	2	225.5	0	0
ARNT	-1.67414	0	0	0	0	0	2	2	100	0	0
RTN4IP1	1.83849	0	0	0	0	0	2	2	193	0	0
KRT2	-1.73333	0	0	0	0	0	2	2	106	0	0
RASIP1	1.56719	0	0	0	0	0	2	2	143.5	0	0
NDC80	5.27172	0	0	0	0.5	0	2	2	311.5	0	0
LIPG	5.3399	0	0	0	0	0	2	2	136.5	0	0
TNRC6A	-2.43163	0	0	0	0	0	2	2	407	0	0
ELOVL5	-1.75395	0	0	0	0	0	2	2	187.5	0	0
LPHN3	-4.71076	0	0	0	0	0	2	2	98.5	0	0
KRT78	2.51439	0	0	0	0	0	2	2	131	0	0
PMP22	-1.76693	0	0	0	0	0	2	2	422	0	0
ASH1L	-1.93199	0	0	0	0	0	2	2	320.5	0	0
CLEC3B	-3.44882	0	0	0	0.5	0	2	2	110.5	0	0
GART	1.56359	0	0	0	0.5	0	2	2	196.5	0	0
GNAI3	1.6457	0	0	0	0	0	2	2	126.5	0	0
STAT3	3.96563	0	0	0	0	0	2	2	278.5	0	0
MAP3K3	-1.51313	0	0	0	0	0	2	2	100	0	0
LOX	-1.87333	0	0	0	0.5	0	2	2	399	0	0
FCER1G	1.85789	0	0	0	0	0	1	1	181	0	0
ABCC3	-2.27445	0	0	0	0	0	1	1	181	0	0
TXNDC16	-1.63717	0	0	0	0	0	1	1	478	0	0
FAM120B	-1.56214	0	0	0	0	0	1	1	95	0	0
MAGI2	-3.07058	0	0	0	0	0	1	1	257	0	0
PDE12	1.66888	0	0	0	0	0	1	1	158	0	0
ITGB2	1.75813	0	0	0	0	0	1	1	183	0	0
FAM45A	1.62428	0	0	0	0	0	1	1	274	0	0
CFL2	-1.99698	0	0	0	0	0	1	1	135	0	0
KLHDC7B	12.6413	0	0	0	0	0	1	1	89	0	0
XPC	-1.73755	0	0	0	0	0	1	1	91	0	0
TMTC1	-1.81459	0	0	0	0	0	1	1	430	0	0
TMEM70	1.55889	0	0	0	0	0	1	1	96	0	0
MTSS1	1.97319	0	0	0	0	0	1	1	181	0	0
C12orf57	-1.57171	0	0	0	0	0	1	1	257	0	0
PURB	1.56835	0	0	0	0	0	1	1	492	0	0
TRIM66	-1.66753	0	0	0	0	0	1	1	74	0	0
ESRRG	-3.2705	0	0	0	0	0	1	1	478	0	0
CD2	3.97838	0	0	0	0	0	1	1	181	0	0
TNFAIP1	1.87746	0	0	0	0	0	1	1	79	0	0
TSEN15	1.6361	0	0	0	0	0	1	1	181	0	0
SLC14A1	-6.32966	0	0	0	0	0	1	1	183	0	0
KCNK10	1.70677	0	0	0	0	0	1	1	257	0	0
PRKG1	-1.87966	0	0	0	0	0	1	1	79	0	0
HIP1	-1.55101	0	0	0	0	0	1	1	193	0	0
ADAMTS5	-2.29293	0	0	0	0	0	1	1	95	0	0
ZNF747	-1.61545	0	0	0	0	0	1	1	16	0	0
UBA6	3.08324	0	0	0	0	0	1	1	79	0	0
HLA-DPA1	2.13058	0	0	0	0	0	1	1	492	0	0
ADIPOQ	-4.34724	0	0	0	0	0	1	1	181	0	0
PDLIM4	-2.82041	0	0	0	0	0	1	1	193	0	0
CDCA3	3.67103	0	0	0	0	0	1	1	264	0	0
BUB1	3.52642	0	0	0	0	0	1	1	16	0	0
ZDHHC21	7.2577	0	0	0	0	0	1	1	478	0	0
KRT18	-3.87792	0	0	0	0	0	1	1	181	0	0
JAM3	-1.79259	0	0	0	0	0	1	1	173	0	0
TLR4	-1.52209	0	0	0	0	0	1	1	138	0	0
PKD1	-1.50389	0	0	0	0	0	1	1	101	0	0
AMICA1	1.58074	0	0	0	0	0	1	1	183	0	0
SAV1	-1.53638	0	0	0	0	0	1	1	138	0	0
GZMK	2.07503	0	0	0	0	0	1	1	384	0	0
NR1D2	-1.63158	0	0	0	0	0	1	1	384	0	0
CKAP2L	2.72251	0	0	0	0	0	1	1	478	0	0
TULP4	-1.92518	0	0	0	0	0	1	1	492	0	0
RIOK3	1.55313	0	0	0	0	0	1	1	111	0	0
C14orf28	-2.35389	0	0	0	0	0	1	1	274	0	0
ZBTB8OS	1.55376	0	0	0	0	0	1	1	478	0	0
LRP4	-2.61149	0	0	0	0	0	1	1	181	0	0
PPP6R1	1.69286	0	0	0	0	0	1	1	63	0	0
C9orf123	-1.53805	0	0	0	0	0	1	1	264	0	0
PHLDA2	4.67931	0	0	0	0	0	1	1	42	0	0
AMIGO1	-1.69036	0	0	0	0	0	1	1	182	0	0
PTPN14	-2.17634	0	0	0	0	0	1	1	158	0	0
NAPG	3.20893	0	0	0	0	0	1	1	414	0	0
FAM175A	-1.54511	0	0	0	0	0	1	1	492	0	0
PREP	2.05257	0	0	0	0	0	1	1	384	0	0
TBRG4	1.57826	0	0	0	0	0	1	1	384	0	0
INVS	1.76184	0	0	0	0	0	1	1	430	0	0
PARP8	1.84638	0	0	0	0	0	1	1	96	0	0
TTBK2	-1.98433	0	0	0	0	0	1	1	135	0	0
DUOX1	2.1837	0	0	0	0	0	1	1	138	0	0
PRPF18	-2.46167	0	0	0	0	0	1	1	264	0	0
GALNT12	-1.78466	0	0	0	0	0	1	1	384	0	0
RELL1	-1.56942	0	0	0	0	0	1	1	96	0	0
PDE9A	-2.64395	0	0	0	0	0	1	1	257	0	0
DZIP1L	-2.32326	0	0	0	0	0	1	1	430	0	0
PTGIS	-2.1423	0	0	0	0	0	1	1	173	0	0
CPA4	1.60903	0	0	0	0	0	1	1	414	0	0
P2RX1	-1.72488	0	0	0	0	0	1	1	414	0	0
CAPN3	-1.90951	0	0	0	0	0	1	1	177	0	0
FRA10AC1	-1.57449	0	0	0	0	0	1	1	135	0	0
FAM107A	-2.00774	0	0	0	0	0	1	1	264	0	0
CKS2	4.31191	0	0	0	0	0	1	1	257	0	0
SEMA3G	-3.01824	0	0	0	0	0	1	1	129	0	0
PTGER3	3.93367	0	0	0	0	0	1	1	183	0	0
KLK6	54.6029	0	0	0	0	0	1	1	257	0	0
PPP1R16B	1.57379	0	0	0	0	0	1	1	158	0	0
CLPX	1.98347	0	0	0	0	0	1	1	478	0	0
LAMB4	-4.79952	0	0	0	0	0	1	1	182	0	0
PKD2	-1.56515	0	0	0	0	0	1	1	478	0	0
SGOL2	2.4896	0	0	0	0	0	1	1	39	0	0
SSPN	-3.35424	0	0	0	0	0	1	1	414	0	0
LDLRAD3	-1.58948	0	0	0	0	0	1	1	89	0	0
PTER	-1.58079	0	0	0	0	0	1	1	101	0	0
UCK2	2.63525	0	0	0	0	0	1	1	158	0	0
RSPH1	-1.84578	0	0	0	0	0	1	1	257	0	0
DBF4	2.33176	0	0	0	0	0	1	1	29	0	0
TRIM8	-1.54944	0	0	0	0	0	1	1	193	0	0
C21orf2	-1.68391	0	0	0	0	0	1	1	478	0	0
MAP2	1.74183	0	0	0	0	0	1	1	182	0	0
RTN3	-1.59244	0	0	0	0	0	1	1	478	0	0
IFT122	-1.56336	0	0	0	0	0	1	1	257	0	0
PSMA3	1.59715	0	0	0	0	0	1	1	414	0	0
SLA	1.70404	0	0	0	0	0	1	1	414	0	0
UTRN	-1.50248	0	0	0	0	0	1	1	384	0	0
CCL15	-2.38699	0	0	0	0	0	1	1	414	0	0
ITGB1	-1.6423	0	0	0	0	0	1	1	264	0	0
ARSK	-1.73499	0	0	0	0	0	1	1	32	0	0
GJB6	3.19647	0	0	0	0	0	1	1	414	0	0
CYB5R4	2.93284	0	0	0	0	0	1	1	138	0	0
CIDEA	-1.97192	0	0	0	0	0	1	1	193	0	0
SERPINB13	46.1781	0	0	0	0	0	1	1	264	0	0
ITGA7	-1.74473	0	0	0	0	0	1	1	430	0	0
MBOAT1	-1.53233	0	0	0	0	0	1	1	111	0	0
EPS8	-1.83825	0	0	0	0	0	1	1	430	0	0
AGPAT9	2.28894	0	0	0	0	0	1	1	430	0	0
VAMP3	1.59023	0	0	0	0	0	1	1	101	0	0
ANKRD13C	3.55236	0	0	0	0	0	1	1	478	0	0
BDP1	-1.74582	0	0	0	0	0	1	1	93	0	0
PUSL1	2.45785	0	0	0	0	0	1	1	135	0	0
USP38	2.20514	0	0	0	0	0	1	1	181	0	0
LTF	35.0449	0	0	0	0	0	1	1	257	0	0
ACPP	5.46282	0	0	0	0	0	1	1	183	0	0
TTC14	-2.13529	0	0	0	0	0	1	1	158	0	0
CRY2	-2.78553	0	0	0	0	0	1	1	138	0	0
LONRF1	-2.2859	0	0	0	0	0	1	1	173	0	0
TF	-1.92774	0	0	0	0	0	1	1	182	0	0
TMC4	-1.86322	0	0	0	0	0	1	1	129	0	0
ERI1	1.8755	0	0	0	0	0	1	1	478	0	0
METTL6	2.28574	0	0	0	0	0	1	1	414	0	0
TSFM	1.52243	0	0	0	0	0	1	1	177	0	0
PSMB10	2.08963	0	0	0	0	0	1	1	264	0	0
PLCG2	1.65305	0	0	0	0	0	1	1	274	0	0
IL20RA	-1.82119	0	0	0	0	0	1	1	96	0	0
RABIF	3.43539	0	0	0	0	0	1	1	173	0	0
CILP	-2.37508	0	0	0	0	0	1	1	182	0	0
EXTL3	1.54027	0	0	0	0	0	1	1	264	0	0
SEMA4A	1.71586	0	0	0	0	0	1	1	177	0	0
SESN2	2.74409	0	0	0	0	0	1	1	91	0	0
RAI2	-3.32281	0	0	0	0	0	1	1	193	0	0
HSD17B11	-1.57235	0	0	0	0	0	1	1	492	0	0
CDON	-2.37744	0	0	0	0	0	1	1	430	0	0
PARD3B	-2.00272	0	0	0	0	0	1	1	183	0	0
NUDT22	1.6572	0	0	0	0	0	1	1	177	0	0
MXD1	7.80855	0	0	0	0	0	1	1	41	0	0
ZMAT1	-1.77066	0	0	0	0	0	1	1	74	0	0
RFC3	1.61555	0	0	0	0	0	1	1	274	0	0
GSTM4	1.5687	0	0	0	0	0	1	1	177	0	0
EREG	2.54867	0	0	0	0	0	1	1	129	0	0
LYPLA1	2.16585	0	0	0	0	0	1	1	430	0	0
AKAP1	-1.57398	0	0	0	0	0	1	1	430	0	0
TDP1	1.93906	0	0	0	0	0	1	1	274	0	0
DCT	-1.5982	0	0	0	0	0	1	1	193	0	0
KLK10	10.9113	0	0	0	0	0	1	1	492	0	0
GALNTL4	1.86719	0	0	0	0	0	1	1	111	0	0
MFI2	-1.84915	0	0	0	0	0	1	1	135	0	0
CH25H	5.34741	0	0	0	0	0	1	1	63	0	0
KLF2	-1.69402	0	0	0	0	0	1	1	430	0	0
NKAP	-2.28879	0	0	0	0	0	1	1	193	0	0
C11orf49	-1.59824	0	0	0	0	0	1	1	430	0	0
SERPINB12	2.22417	0	0	0	0	0	1	1	95	0	0
PJA2	-1.60135	0	0	0	0	0	1	1	129	0	0
STK32B	-2.20102	0	0	0	0	0	1	1	183	0	0
GAL	-9.1784	0	0	0	0	0	1	1	129	0	0
TSSC1	1.50652	0	0	0	0	0	1	1	135	0	0
ZCCHC10	2.75568	0	0	0	0	0	1	1	478	0	0
FMO1	2.60481	0	0	0	0	0	1	1	384	0	0
LIMK2	1.82375	0	0	0	0	0	1	1	96	0	0
THOP1	1.66095	0	0	0	0	0	1	1	430	0	0
A2ML1	7.67955	0	0	0	0	0	1	1	79	0	0
FBXL3	-1.95998	0	0	0	0	0	1	1	150	0	0
BCKDHB	-1.51117	0	0	0	0	0	1	1	96	0	0
KRT19	-4.13988	0	0	0	0	0	1	1	264	0	0
FAM189A2	-3.52404	0	0	0	0	0	1	1	101	0	0
SRRD	1.55893	0	0	0	0	0	1	1	173	0	0
SLC30A1	1.99804	0	0	0	0	0	1	1	96	0	0
WDR60	-1.86308	0	0	0	0	0	1	1	181	0	0
ARL6IP5	-1.65476	0	0	0	0	0	1	1	384	0	0
PDZK1	-2.36095	0	0	0	0	0	1	1	138	0	0
BYSL	1.78522	0	0	0	0	0	1	1	384	0	0
ADAM33	-1.85505	0	0	0	0	0	1	1	104	0	0
ETV1	-2.09363	0	0	0	0	0	1	1	384	0	0
RBM43	-1.57684	0	0	0	0	0	1	1	63	0	0
ABHD6	-1.97379	0	0	0	0	0	1	1	430	0	0
BAG2	-1.75459	0	0	0	0	0	1	1	91	0	0
C9orf40	1.91791	0	0	0	0	0	1	1	111	0	0
SUN1	-1.51148	0	0	0	0	0	1	1	129	0	0
EID2	1.5524	0	0	0	0	0	1	1	264	0	0
WNK1	-1.97341	0	0	0	0	0	1	1	24	0	0
MAGI1	-2.1853	0	0	0	0	0	1	1	91	0	0
E2F8	2.60749	0	0	0	0	0	1	1	257	0	0
ALDH4A1	1.9435	0	0	0	0	0	1	1	173	0	0
ZNF846	1.57516	0	0	0	0	0	1	1	492	0	0
ZNF704	-2.05907	0	0	0	0	0	1	1	135	0	0
OSTF1	-1.8022	0	0	0	0	0	1	1	478	0	0
SKA2	2.57079	0	0	0	0	0	1	1	63	0	0
WDR12	2.12777	0	0	0	0	0	1	1	150	0	0
TNNT1	-1.91041	0	0	0	0	0	1	1	384	0	0
KDM4B	-1.80276	0	0	0	0	0	1	1	257	0	0
IGFBP3	1.86003	0	0	0	0	0	1	1	193	0	0
ROPN1B	-3.92649	0	0	0	0	0	1	1	384	0	0
C1orf53	4.23688	0	0	0	0	0	1	1	79	0	0
RMND5A	2.46086	0	0	0	0	0	1	1	430	0	0
XCL1	1.51849	0	0	0	0	0	1	1	257	0	0
FGD5	-2.06736	0	0	0	0	0	1	1	80	0	0
ATXN3	1.70412	0	0	0	0	0	1	1	173	0	0
USP31	-2.31256	0	0	0	0	0	1	1	384	0	0
SLC30A9	2.5296	0	0	0	0	0	1	1	182	0	0
ACSL1	-1.51061	0	0	0	0	0	1	1	478	0	0
KLRB1	6.12499	0	0	0	0	0	1	1	274	0	0
ENDOU	1.90169	0	0	0	0	0	1	1	181	0	0
FBXO10	1.57092	0	0	0	0	0	1	1	430	0	0
GRPEL1	2.02752	0	0	0	0	0	1	1	29	0	0
IGF2R	-1.54075	0	0	0	0	0	1	1	181	0	0
RAP2B	1.99094	0	0	0	0	0	1	1	430	0	0
BATF	1.53028	0	0	0	0	0	1	1	135	0	0
NCAPH2	1.87333	0	0	0	0	0	1	1	101	0	0
CDCA2	4.48726	0	0	0	0	0	1	1	492	0	0
AHSA2	-1.79756	0	0	0	0	0	1	1	492	0	0
ELF3	4.45387	0	0	0	0	0	1	1	430	0	0
[truncated: 841 more rows]

## Sheet: Chem-Prot_undirected
PUBCHEM ID / DEG ID	Average Shortest Path Length	Betweenness Centrality	Closeness Centrality	Clustering Coefficient	Degree	Eccentricity	Neighborhood Connectivity	Radiality	Stress	Topological Coefficient
F10	2.84785	0.233379	0.351142	7.25e-06	3280	7	2.20152	0.815215	8149274074	0.00108842
ADORA2B	3.4258	0.0681917	0.291902	8.334e-05	930	7	3.15054	0.75742	5479282012	0.00386413
AR	3.15794	0.0604737	0.316662	0.00040349	857	6	4.75963	0.784206	1160584840	0.00269472
TACR1	3.12201	0.0586472	0.320306	0.00081746	837	7	8.41458	0.787799	5627384170	0.00382147
MMP9	2.95643	0.0443807	0.338245	0.00126704	776	6	8.35309	0.804357	476435120	0.00295454
CHRM3	3.0611	0.0470771	0.32668	0.00179443	696	6	11.0043	0.79389	2453531774	0.00457613
NR3C1	3.29557	0.045791	0.303437	0.00017481	677	7	2.93501	0.770443	766264670	0.00316657
MAPK14	2.96614	0.0382028	0.337138	0.0027027	556	6	13.2806	0.803386	701502112	0.00549565
PTAFR	3.12964	0.0365186	0.319525	0.0025666	556	7	11.8399	0.787036	1779563690	0.00667633
MMP1	3.01988	0.0243134	0.331138	0.00092496	512	6	8.56445	0.798012	354519432	0.00526805
ADRA2A	3.25913	0.0310931	0.30683	0.00069865	485	6	9.62268	0.774087	2765866146	0.00803556
PRSS1	3.24559	0.0229243	0.308111	1.799e-05	472	7	3.87924	0.775441	631969076	0.00506244
INS-IGF2	2.90253	0.0296235	0.344527	0.00638183	448	6	21.4955	0.809747	1450387486	0.00757093
PRKCA	3.1224	0.0278659	0.320266	0.00201838	424	6	10.4858	0.78776	346869620	0.00664842
REN	3.0411	0.0290857	0.328828	0.00177293	420	7	9.54524	0.79589	650205304	0.00559092
CTSS	3.48691	0.0262686	0.286787	0	402	7	4.5	0.751309	5053544986	0.00776053
PPARG	3.01734	0.0240687	0.331418	0.00502474	395	6	14.4633	0.798266	308624714	0.00513998
DHFR	3.30458	0.025863	0.302611	0.00047311	374	7	5.23529	0.769542	261596788	0.00573767
HSD11B1	3.22715	0.0284517	0.309871	0.00011531	373	7	5.1689	0.777285	1227424618	0.00657635
NPY1R	3.33045	0.0241399	0.30026	0.00406504	369	7	11.626	0.766955	4214837488	0.01145
CID000005957	2.96144	0.0265543	0.337673	0.0124005	357	6	50.4342	0.803856	3613019616	0.00575814
CID100000238	2.96281	0.0263768	0.337517	0.0124703	356	6	50.4522	0.803719	3578565516	0.0057684
LTB4R	3.17043	0.0216524	0.315415	0.00691901	351	7	18.2792	0.782957	2253670284	0.0103159
CID000006022	2.97381	0.0216012	0.336269	0.0158013	341	6	53.0557	0.802619	2969541384	0.00629913
CID100000197	2.97381	0.0216012	0.336269	0.0158013	341	6	53.0557	0.802619	2969541384	0.00629913
PLAU	3.09406	0.0198394	0.3232	0.00278213	320	6	14.8344	0.790594	317435180	0.0057868
CXCR2	3.23271	0.0191273	0.309338	0.0193378	320	7	16.8719	0.776729	957598578	0.0134133
CID100000783	3.09344	0.025859	0.323265	0.00651163	301	6	52.3256	0.790656	5334953594	0.00705534
CID000000783	3.09344	0.025859	0.323265	0.00651163	301	6	52.3256	0.790656	5334953594	0.00705534
BCL2	3.36697	0.0137268	0.297003	0.0116181	293	6	19.7782	0.763303	374131890	0.00591567
TYMS	3.0292	0.0200058	0.33012	0.00701295	293	7	20.8225	0.79708	587091216	0.0125446
CID100000961	3.03762	0.0219018	0.329205	0.0048347	291	6	50.9278	0.796238	3454246484	0.00632178
CID000000961	3.03871	0.0217746	0.329087	0.00486815	290	6	50.9517	0.796129	3422527346	0.00633771
BDKRB2	3.08021	0.0158767	0.324654	0.015055	284	7	30.4507	0.791979	1075355250	0.00998026
CYP1A1	3.13199	0.0132753	0.319286	0.0152119	283	7	17.0777	0.786801	322309928	0.0123701
CYP2E1	3.12667	0.0132545	0.319829	0.0183099	269	7	21.0595	0.787333	408936926	0.0151815
ADRB2	3.23365	0.0165662	0.309248	0.00644063	266	7	13.8233	0.776635	878823546	0.00946111
CID100001003	2.94046	0.0282138	0.340083	0.00874786	265	7	52.7057	0.805954	2806310236	0.00604855
CYP3A5	3.17399	0.0116439	0.315061	0.0142513	263	7	18.2662	0.782601	401696588	0.0133137
CID005460631	3.39621	0.00628977	0.294446	0.00550717	259	6	37.7683	0.760379	2507202296	0.0102535
PNP	3.23036	0.0174705	0.309563	0.00156849	258	6	7.56202	0.776964	276550674	0.008745
EDN1	2.96003	0.0123782	0.337834	0.0257966	256	7	39.2734	0.803997	576989966	0.0101548
FOS	3.01088	0.0125033	0.332129	0.0177808	249	6	31.5181	0.798912	377965834	0.00939472
EGFR	2.86906	0.0170974	0.348546	0.0251535	246	6	50.439	0.813094	1136533562	0.0128786
AURKA	3.08114	0.0153918	0.324555	0.00900109	239	7	20.2469	0.791886	597316706	0.0151126
BCHE	3.07641	0.015871	0.325054	0	239	7	15.0251	0.792359	938144734	0.0151133
CID000000271	2.79861	0.0504387	0.357321	0.0146572	235	6	80.5319	0.820139	2811442662	0.00676512
CID100000271	2.80056	0.0492678	0.357071	0.015321	227	6	83.0529	0.819944	2778430228	0.00699168
CTSL1	3.1424	0.0130789	0.318228	0.00095475	220	7	12.0409	0.78576	498880242	0.0113312
CASP1	3.51129	0.0157677	0.284795	0.00041511	220	7	5.62727	0.748871	354611364	0.00875894
SLC15A1	3.69174	0.0159781	0.270875	0.00053964	220	7	4.98636	0.730826	509097422	0.00765913
CTSB	3.40153	0.0145791	0.293985	0.0003805	218	7	10.6101	0.759847	256262804	0.00510655
AGTR1	3.01018	0.0168682	0.332206	0.0159617	212	7	37.9481	0.798982	520408866	0.0111791
PPARA	3.27624	0.00827402	0.305228	0.0118237	209	7	16.2727	0.772376	112678684	0.00781241
CID100001117	2.89709	0.037021	0.345174	0.00812895	208	6	68.4279	0.810291	3314648490	0.00740511
PTGER3	3.22061	0.0104506	0.3105	0.0188351	204	7	23.4902	0.777939	259314492	0.0166659
CID019937037	2.90195	0.0357362	0.344596	0.00855721	201	6	69.8458	0.809805	3179743288	0.00761364
NFKB1	3.06795	0.0169977	0.32595	0.0412935	201	6	53.5124	0.793205	320568386	0.00966093
CID000001003	3.43034	0.00270381	0.291516	0.0125628	200	7	30.225	0.756966	1142113626	0.0129622
CID100000762	3.14119	0.0102216	0.318351	0.0210515	192	6	67.2656	0.785881	1492866096	0.00929239
CID000006830	3.14299	0.0101189	0.318168	0.021218	191	6	67.5183	0.785701	1485963312	0.00933891
CID000000888	3.08788	0.0136624	0.323847	0.00875441	185	6	56.0054	0.791212	1055390258	0.00790975
CID100000888	3.09023	0.0134046	0.323601	0.00894734	183	6	56.2951	0.790977	1027019766	0.00798823
KIAA0101	3.14554	0.00826011	0.317911	0.00607128	182	7	17.0824	0.785446	114062092	0.0111073
PDE5A	3.23404	0.0116626	0.309211	0.00133308	178	6	14.2303	0.776596	436720408	0.014382
FKBP1A	3.56903	0.0124926	0.280188	0	175	7	6.05143	0.743097	2201028628	0.0143915
ADCY2	3.07261	0.00892534	0.325456	0.0150959	172	6	33.4535	0.792739	468431738	0.0197695
LCK	2.95894	0.00805983	0.337959	0.0342688	167	6	50.012	0.804106	580704866	0.0215798
AURKB	3.8994	0.00432024	0.25645	0.0189948	165	6	8.61818	0.71006	136903106	0.0170947
CHEK1	3.11571	0.0108485	0.320954	0.00411492	164	7	18.3476	0.788429	214763764	0.0181537
IL8	2.96634	0.00659933	0.337116	0.0377824	164	6	42.2805	0.803366	231711742	0.0121634
CMA1	3.20468	0.011389	0.312043	0.00015528	161	7	9.32919	0.779532	197892380	0.0121866
ADRB1	3.4424	0.00410009	0.290495	0.0128174	159	7	16.0566	0.75576	347201766	0.0199175
CCNA2	3.08839	0.00763753	0.323794	0.0324115	158	6	30.3797	0.791161	200004996	0.0198656
F3	2.99703	0.0146786	0.333664	0.00338628	158	7	38.2532	0.800297	276330034	0.00920061
GNRH1	3.03237	0.0100541	0.329775	0.0120039	157	7	46.2229	0.796763	898354342	0.0206377
ALDH7A1	3.14878	0.00633506	0.317583	0.00678246	156	6	26.0256	0.785122	551540108	0.0278698
MAPK1	2.88089	0.0117285	0.347115	0.0498534	155	6	67.7677	0.811911	334947618	0.0131499
CID000000312	2.98513	0.0201957	0.334994	0.00755454	154	7	80.4351	0.801487	1560101978	0.00880826
CID000000753	2.84433	0.0350199	0.351577	0.00507396	153	6	89.0196	0.815567	2258799514	0.00841136
CID100000312	2.98524	0.0201643	0.334981	0.00765394	153	7	80.9216	0.801476	1551676908	0.00886321
CID100000753	2.84433	0.0350199	0.351577	0.00507396	153	6	89.0196	0.815567	2258799514	0.00841136
IL1B	2.96661	0.00907563	0.337085	0.0360753	152	6	47.1776	0.803339	245761984	0.0151693
SLC29A1	4.08381	0.00997076	0.24487	0	148	7	2.35135	0.691619	1282941004	0.0168919
F2R	2.9553	0.0132199	0.338375	0.0480787	148	6	59.25	0.80447	862834752	0.0182989
HTR3A	4.17333	0.00923176	0.239617	0	147	7	2.11565	0.682667	1291465108	0.0177087
CYP1B1	3.16996	0.00408794	0.315461	0.0278749	144	7	26.6389	0.783004	208914382	0.02589
CID100000730	3.39676	0.00200821	0.294398	0.0154002	141	6	32.9574	0.760324	466015508	0.0137034
CID000008977	3.39676	0.00200821	0.294398	0.0154002	141	6	32.9574	0.760324	466015508	0.0137034
MYC	3.31612	0.00362806	0.301557	0.0395137	141	6	34.773	0.768388	96843958	0.0134766
HMOX1	3.1765	0.00515112	0.314812	0.00871327	141	6	26.0638	0.78235	130720606	0.0175041
P2RY1	3.03081	0.00530335	0.329945	0.0597896	137	6	65.3869	0.796919	421864178	0.0167603
ALDH3A2	3.14628	0.00475314	0.317836	0.0092869	135	7	35.6741	0.785372	594984728	0.0361723
CID000023994	3.19627	0.00684838	0.312865	0.00649351	133	6	50.7669	0.780373	740421072	0.0119548
PPARD	3.32039	0.00586781	0.301169	0.0108527	130	7	12.3846	0.767961	84085082	0.0128483
SOD2	3.04365	0.00477851	0.328553	0.00496609	129	7	29.0775	0.795636	300316820	0.0271207
CID100023994	3.21983	0.00618879	0.310575	0.00553642	128	6	49.8906	0.778017	700799804	0.0121466
CTSD	3.52272	0.00844615	0.283871	0.00049994	127	7	7.95276	0.747728	88297026	0.0131579
CID000105024	3.59666	0.00222809	0.278035	0.00274966	127	7	19.7323	0.740333	336180782	0.0138615
CID100015103	3.59666	0.00222809	0.278035	0.00274966	127	7	19.7323	0.740333	336180782	0.0138615
LPAR1	3.07406	0.00235443	0.325303	0.0412698	126	6	53.9286	0.792594	512427590	0.0369477
FN1	2.97718	0.0107476	0.335888	0.0351859	123	6	61.1707	0.802282	469571798	0.0237802
ST14	3.74251	0.00881816	0.2672	0	122	7	5.40984	0.725749	1348305560	0.0177816
GSR	3.13203	0.0039059	0.319282	0.0272864	116	7	42.0172	0.786797	416157254	0.0388133
HSD3B1	3.85998	0.00733182	0.259068	0.00527868	114	7	11.1754	0.714002	176024076	0.0117757
NOS1	3.27303	0.00616066	0.305528	0.00916561	113	7	16.9027	0.772697	65724072	0.0146217
BIRC5	3.55314	0.00199845	0.281441	0.0780657	113	6	28.3097	0.744686	63754584	0.0225571
BCKDHB	3.0081	0.00452864	0.332435	0.0202703	112	7	61.2857	0.79919	615181498	0.0401639
CCND1	3.01664	0.00460546	0.331495	0.0817246	112	6	63.8036	0.798336	146406562	0.0180442
BAX	3.39183	0.00208151	0.294826	0.0289575	112	6	19.8036	0.760817	40562886	0.0218276
CID100000899	3.1891	0.00589653	0.313568	0.00867389	110	7	72.8545	0.78109	420233098	0.0117841
GART	3.04584	0.00568428	0.328317	0.00726895	108	7	49.3056	0.795416	466660580	0.0440761
SLC16A1	3.65299	0.00650375	0.273748	0	107	7	11.2617	0.734701	1606467480	0.0285841
CID000000923	3.12761	0.00804856	0.319733	0.00700809	106	6	83.3868	0.787239	500815516	0.0117988
CID100000923	3.12761	0.00804856	0.319733	0.00700809	106	6	83.3868	0.787239	500815516	0.0117988
CID000024139	3.19192	0.00558642	0.313291	0.00842491	105	7	75.181	0.780808	385184742	0.0122324
CES1	3.21494	0.00547502	0.311048	0	105	7	19.6476	0.778506	446580894	0.0276671
POLB	3.07085	0.00485735	0.325643	0.0029873	104	6	40.3269	0.792915	537818682	0.03722
MTAP	3.61843	0.00742627	0.276363	0.00038073	103	7	10.5437	0.738157	1992685278	0.0218557
INSR	2.97949	0.0032358	0.335628	0.0409901	101	6	65.3069	0.802051	406893884	0.0377123
PTGS1	3.22367	0.00439064	0.310206	0.0161616	100	7	20.55	0.777633	92304278	0.0215926
CCL5	3.01832	0.00309499	0.33131	0.225253	100	7	70.91	0.798168	475666368	0.0310838
P2RY2	3.12342	0.00173466	0.320162	0.0909091	99	7	70.2424	0.787658	366688386	0.0299577
CSNK2A1	3.27103	0.00592705	0.305714	0.00064433	97	6	24.0412	0.772897	102679404	0.0222688
ICAM1	3.00278	0.00327116	0.333025	0.0614035	96	6	54.2292	0.799722	97924248	0.0205756
KIF11	3.20366	0.00479325	0.312143	0.0361473	94	7	34.5851	0.779634	109794854	0.0248279
DBT	3.21713	0.00130521	0.310836	0.0190476	91	7	50.6264	0.778287	213802714	0.0553061
CFTR	3.07676	0.00361568	0.325017	0.00699126	90	6	53.4222	0.792324	280433896	0.0454398
PTGFR	3.20668	0.00141302	0.311849	0.035206	90	7	61.7444	0.779332	372324028	0.0439917
STAT3	3.38063	0.0034928	0.295803	0.0893883	90	6	70.7333	0.761937	149496226	0.0181222
TOP2A	3.14272	0.00449062	0.318196	0.0658835	89	7	42.2022	0.785728	84860006	0.0267574
HBA2	3.331	0.00213255	0.30021	0.0206374	88	7	30.9773	0.7669	255181782	0.0358311
GSTM2	3.31127	0.00127984	0.301999	0.172675	88	7	44.1477	0.768873	64376714	0.0343659
HDAC1	3.50354	0.00340805	0.285425	0.0310867	88	6	24.9091	0.749646	68071740	0.0161016
NISCH	3.79786	0.00565123	0.263306	0	87	7	4.78161	0.720214	704069430	0.0245559
CID018988969	3.10745	0.0108869	0.321807	0.00532213	85	7	105.776	0.789255	546327764	0.0142439
HBB	3.27937	0.00235923	0.304937	0.0238095	85	7	32.1529	0.772063	214146680	0.0360195
CCL2	3.03601	0.00336239	0.329379	0.0742297	85	6	64.0941	0.796399	110870652	0.0234217
PDE4A	3.09982	0.00324633	0.3226	0.0109008	84	6	29.6786	0.790018	207604718	0.0318203
CXCL10	3.02627	0.0018928	0.33044	0.277682	84	6	80.2738	0.797373	376302090	0.0348562
CID100000175	2.96411	0.0238389	0.33737	0.0154905	84	7	140.976	0.803589	1405823122	0.015405
CTNNB1	3.256	0.0045518	0.307125	0.0527826	84	7	71.9048	0.7744	116186410	0.0204338
FYN	3.09496	0.00118463	0.323106	0.14164	83	6	75.7952	0.790504	101793530	0.0354127
CCR7	3.1619	0.00069123	0.316266	0.317977	82	7	70.7439	0.78381	80460204	0.0421128
PRKAA2	3.12064	0.00209628	0.320447	0.0424571	82	6	50.4146	0.787936	118287760	0.037639
XDH	3.09657	0.00402836	0.322938	0.010539	82	6	49.6585	0.790343	309482302	0.0429881
CYP51A1	3.41116	0.00365839	0.293155	0.0237654	81	6	32.5926	0.758884	78409604	0.0328882
GNA15	3.17482	0.00045628	0.314979	0.0654321	81	6	73.7654	0.782519	318296778	0.0535937
CYP4X1	3.39962	0.00320776	0.294151	0.00876339	79	7	33.9367	0.760038	230980252	0.0430118
GSTO1	3.18836	0.00168901	0.313641	0.203505	79	7	51.8354	0.781164	86327060	0.0377256
LEP	3.33331	0.00096449	0.300002	0.0719281	78	6	40.8333	0.766669	39833750	0.025641
CID100000977	3.42439	0.0045167	0.292022	0.017316	78	7	95.8462	0.757561	470560874	0.0179006
LPL	3.17364	0.00146943	0.315096	0.038295	78	7	28.9872	0.782636	57477844	0.0267124
PRKCB	3.29867	0.00183917	0.303153	0.027972	78	6	31.5128	0.770133	24638516	0.0218172
CID000000977	3.42439	0.0045167	0.292022	0.017316	78	7	95.8462	0.757561	470560874	0.0179006
TOP1	3.81579	0.00318135	0.262069	0.00341763	77	7	6.14286	0.718421	120942490	0.024085
FABP4	3.26097	0.00407841	0.306657	0.00140351	76	7	25.9868	0.773903	369215970	0.0344603
PCNA	3.07116	0.00163569	0.32561	0.104211	76	6	63.3289	0.792884	106951604	0.0356116
IGF1R	2.987	0.00279121	0.334784	0.0452632	76	6	77.6184	0.8013	314138216	0.0437179
IGFBP3	3.30324	0.00461515	0.302733	0.0115789	76	7	25.3158	0.769675	44115004	0.0183896
CCL19	3.25925	0.00027603	0.306819	0.358559	75	7	70.1467	0.774075	59012538	0.0541152
GSTA1	3.39825	0.0016563	0.294269	0.196757	75	7	41.4533	0.760175	36195386	0.0371772
PTK2	3.05022	0.00382734	0.327845	0.08	75	6	80.2533	0.794978	290778520	0.0444593
STAT1	3.45735	0.00191222	0.289239	0.0857658	75	6	56.8267	0.754265	107860786	0.0214149
FOLH1	3.26167	0.00422765	0.306591	0	74	7	27.2838	0.773833	361395606	0.0365053
CXCL11	3.1556	0.00051969	0.316897	0.345428	74	7	78.3514	0.78444	61621462	0.0417802
GSTM1	3.30998	0.00078184	0.302117	0.242133	74	7	54.6216	0.769002	56732682	0.0405707
CCL20	3.18593	0.00028545	0.31388	0.326865	73	6	70.9589	0.781407	59359566	0.051757
GPR68	3.20218	0.00030911	0.312288	0.0802892	73	7	77.7123	0.779782	288030166	0.0524375
TK1	3.04869	0.00263675	0.328009	0.0745814	73	7	76.2603	0.795131	237919668	0.0449982
UMPS	3.05684	0.00289464	0.327136	0.0148402	73	7	56.9726	0.794316	327338068	0.0557711
CXCL9	3.2048	0.00028095	0.312032	0.336463	72	6	69.6528	0.77952	69616288	0.058044
CXCL1	3.26406	0.00023261	0.306367	0.311033	72	7	68.5	0.773594	54846594	0.0584471
GPR65	3.221	0.00030859	0.310462	0.0551643	72	7	71.0833	0.7779	287980502	0.0709415
CXCL13	3.285	0.00019412	0.304414	0.365392	71	7	71.9859	0.7715	56478448	0.0547838
PIK3R1	3.17842	0.00093431	0.314622	0.184708	71	6	85.507	0.782158	91791996	0.0373332
GAL	3.14464	0.00100872	0.318002	0.0752515	71	6	67.1831	0.785536	85326446	0.0406658
ACAT1	3.23874	0.00198751	0.308762	0.0418511	71	7	44.1831	0.776126	156513800	0.0524294
CXCR6	3.28434	0.00011845	0.304475	0.365795	71	7	67.9296	0.771566	48713270	0.0667941
AKR1C3	3.21521	0.00219697	0.311022	0.0112676	71	6	41.7606	0.778479	200392402	0.0471532
IRS1	3.11434	0.00092348	0.321095	0.14824	70	6	78.8857	0.788566	71024430	0.0386106
CID100000206	3.31209	0.00448729	0.301924	0.00910973	70	6	100.429	0.768791	254706136	0.0175594
CYP2C18	3.37077	0.00087301	0.296668	0.0869565	69	7	48.1159	0.762923	51435698	0.0409599
UGT1A1	3.58351	0.00156686	0.279056	0.0319693	69	7	24.3768	0.741649	35331344	0.0286549
CCL27	3.2798	0.00014437	0.304897	0.356777	69	7	74.7681	0.77202	53185532	0.0517426
FPR1	3.276	0.00011868	0.30525	0.322251	69	7	68.4493	0.7724	48659588	0.0625547
CXCR7	3.2998	0.00018878	0.303049	0.309043	68	7	66.5	0.77002	49431238	0.0693847
FPR3	3.29957	0.00026088	0.30307	0.30158	68	7	65.8235	0.770043	59696812	0.068607
CXCL16	3.29495	0.00021372	0.303495	0.317823	68	7	67.6029	0.770505	51064116	0.0679279
SHMT2	3.20719	0.00116281	0.3118	0.0166813	68	7	69.1471	0.779281	235596224	0.0796299
NR3C2	3.32524	0.00240261	0.30073	0.0118525	68	7	26.3824	0.767476	71097830	0.0245051
MCL1	3.19423	0.00190666	0.313064	0.0416101	67	7	36.5821	0.780577	73822534	0.0343693
CYP27A1	3.54155	0.00286177	0.282362	0.013986	66	7	34.7727	0.745845	484789896	0.0667855
SLC27A2	3.41191	0.00149005	0.293091	0	66	7	50.8333	0.758809	392062914	0.070786
CID100000929	3.66411	0.00254284	0.272918	0.020979	66	7	67.8182	0.733589	262612470	0.0246503
PYGL	3.21423	0.00254728	0.311116	0.00652681	66	7	45.1364	0.778577	205606944	0.0559441
CID100001023	3.66877	0.00115503	0.272571	0.00885781	66	7	39.4848	0.733123	213781032	0.0267183
CCNB1	3.12581	0.00164546	0.319917	0.188345	66	6	75.5303	0.787419	67198088	0.0434233
CID000006083	3.76663	0.000246	0.26549	0.0120192	65	7	33.2462	0.723337	78715904	0.0336657
ACSL1	3.36282	0.00089079	0.297369	0.0245192	65	7	56.8462	0.763718	190411524	0.065309
CID100000224	3.76663	0.000246	0.26549	0.0120192	65	7	33.2462	0.723337	78715904	0.0336657
C2	3.23725	0.00182555	0.308904	0.00673077	65	7	41.2308	0.776275	203357714	0.0411195
AOC3	3.18848	0.00205401	0.313629	0	65	7	49.9692	0.781152	311043926	0.0616741
ITGA4	3.86026	0.00459279	0.25905	0.00288462	65	7	5.52308	0.713974	68006614	0.0200873
MTR	3.18374	0.00218481	0.314096	0.0243056	64	7	58.5938	0.781626	124052522	0.0612665
PLAT	3.32286	0.00226721	0.300946	0.00644841	64	7	30.6719	0.767714	43134038	0.0220806
GSTM3	3.35362	0.00031498	0.298185	0.313988	64	7	58.2188	0.764638	35848108	0.0467996
CAT	3.31315	0.00149612	0.301828	0.0282738	64	7	45.125	0.768685	87445830	0.0553643
RRM2	3.22985	0.00380522	0.309612	0.136713	63	6	72.7143	0.777015	92825398	0.0379313
CID000001023	3.69257	0.00104213	0.270814	0.00921659	63	7	40.4127	0.730743	204010562	0.0279423
MGST1	3.35225	0.00066599	0.298307	0.313876	63	7	57.5714	0.764775	38532112	0.046806
ACADSB	3.33781	0.00123879	0.299598	0.0302099	63	7	44.0159	0.766219	102966154	0.0586408
GSTM4	3.35452	0.00030158	0.298105	0.32002	63	7	58.3492	0.764548	35412426	0.0477489
CXCR4	3.28633	0.00236906	0.30429	0.0568356	63	7	46.7619	0.771366	42332372	0.0301029
ABAT	3.34341	0.00156292	0.299096	0.0563236	63	7	45.619	0.765659	88812976	0.054883
CID000005885	3.69899	0.00156796	0.270344	0.0225294	63	7	64.6825	0.730101	221477532	0.0267057
PREP	3.60383	0.00441166	0.277483	0	62	7	8.01613	0.739617	429917568	0.0318915
GSTM5	3.35495	0.00029429	0.298067	0.323638	62	7	58.1935	0.764505	35149358	0.0480145
C3AR1	3.31013	0.00026077	0.302103	0.177155	62	7	61.8387	0.768987	60428176	0.0876687
CID100000317	3.85818	0.00047332	0.259189	0.0174863	61	7	36.9508	0.714182	187023668	0.0449055
CID100000925	3.75167	0.00030428	0.266548	0.0213115	61	7	49.2623	0.724833	92398026	0.0347602
CID100000158	3.1089	0.0141508	0.321657	0.122951	61	6	195.77	0.78911	686548760	0.0255979
GOT2	3.35323	0.00161924	0.29822	0.0245902	61	6	45.2459	0.764677	40600600	0.0339303
CID000087642	3.85818	0.00047332	0.259189	0.0174863	61	7	36.9508	0.714182	187023668	0.0449055
FASN	3.17771	0.00156826	0.314692	0.0234973	61	6	64.9508	0.782229	175181662	0.0502656
AHCY	3.51971	0.00277696	0.284114	0.00928962	61	7	22.9836	0.748029	82443450	0.0372628
MAD2L1	3.32818	0.00122808	0.300465	0.194536	61	6	51.6066	0.767182	37641326	0.0429372
P2RY14	3.35985	0.00016242	0.297633	0.0920904	60	7	61.2	0.764015	60739370	0.0877331
CID000005884	3.71343	0.00110132	0.269293	0.0237288	60	7	66.2	0.728657	157524810	0.0280026
CID000005892	3.75195	0.00029905	0.266528	0.020339	60	7	49.25	0.724805	91348654	0.0348951
CID100000930	3.71343	0.00110132	0.269293	0.0237288	60	7	66.2	0.728657	157524810	0.0280026
NT5C3	3.45234	0.00108266	0.289658	0	59	7	34.8814	0.754766	149478592	0.0544716
ACOT4	3.47426	0.00114733	0.287831	0	59	7	47.0847	0.752574	514060230	0.0770648
JAK3	3.27158	0.00170891	0.305663	0.10111	59	6	76.6441	0.772842	65698892	0.0398248
FGFR1	3.07747	0.00205271	0.324943	0.0268849	59	6	68.7119	0.792253	159501110	0.0605327
NSDHL	3.68673	0.00331061	0.271243	0	59	7	37.4407	0.731327	974778552	0.0792189
ABCC1	3.37488	0.00169265	0.296307	0	59	7	26.4068	0.762512	175665964	0.0441857
THRA	3.51024	0.00332804	0.284881	0.019287	59	7	28.2034	0.748976	33064236	0.0258144
NDC80	3.16926	0.00119706	0.315531	0.191116	59	6	54.4407	0.783074	72800820	0.0468328
CID005280360	3.1345	0.00971652	0.31903	0.125227	58	6	189.983	0.78655	617111556	0.026288
CID000444795	3.40533	0.00237448	0.293657	0.0645363	57	6	106.193	0.759467	105641272	0.0279479
CID100005538	3.40572	0.00237675	0.293623	0.0632832	57	6	105.842	0.759428	105589534	0.0279022
CID100000174	3.30086	0.00370132	0.302952	0.00649351	56	7	113.286	0.769914	271182190	0.0200702
JAK1	3.25831	0.00084292	0.306908	0.155844	56	6	83.0536	0.774169	47625992	0.0440041
FBP1	3.26582	0.00233026	0.306201	0.0175325	56	7	70.6964	0.773418	267950624	0.0802959
CID100000813	3.49317	0.00213145	0.286273	0.00974026	56	6	61.1964	0.750683	157199242	0.0247517
ACSL3	3.4078	0.00045448	0.293445	0.0038961	56	7	62.0536	0.75922	156742496	0.0813545
HEBP1	3.36689	0.0001042	0.29701	0.0707792	56	7	62.5357	0.763311	47995654	0.0920997
ACADL	3.66082	0.0012542	0.273163	0.0025974	56	7	33.2143	0.733918	233828618	0.0646071
EPHX2	3.5639	0.00279675	0.280591	0.00673401	55	7	27.4727	0.74361	287415636	0.0430205
CID020395750	3.30469	0.00350682	0.3026	0.00673401	55	7	114.345	0.769531	254804310	0.0204349
AMD1	3.62031	0.00238059	0.27622	0.00606061	55	7	26.6	0.737969	414996862	0.0533785
SP1	3.24488	0.00518983	0.308178	0.103704	55	6	108.964	0.775512	77349384	0.0243414
MGST3	3.83618	8.644e-05	0.260676	0.36835	55	7	45.4727	0.716382	4723164	0.0518503
TYMP	3.12906	0.00154565	0.319585	0.0775681	54	7	69	0.787094	138197872	0.0599594
BUB1B	3.50319	0.00061337	0.285454	0.260657	54	6	41.7963	0.749681	15355602	0.0448825
DLAT	3.13043	0.00094491	0.319445	0.0272537	54	7	90.537	0.786957	274047728	0.0939844
TLR4	3.19407	0.00205192	0.31308	0.0824598	54	7	61.8148	0.780593	42513852	0.0310597
GSTA3	3.8801	3.933e-05	0.257725	0.361985	54	7	43.7593	0.71199	1898818	0.0523398
CREBBP	3.26054	0.00169684	0.306698	0.0595065	53	6	53.4906	0.773946	47797010	0.0278668
CID000006816	3.87674	0.00029877	0.257949	0.0217707	53	7	38.6226	0.712326	136226460	0.0545044
GSTT2	3.86636	4.223e-05	0.258641	0.392911	52	7	46.1346	0.713364	2287292	0.0534584
TNFSF10	3.39954	0.00079263	0.294158	0.0542986	52	7	33.75	0.760046	17934994	0.0378755
CDC20	3.52738	0.0003461	0.283496	0.328808	52	6	66.7115	0.747262	14495880	0.0556858
EPHX1	3.62101	0.0007178	0.276166	0.229261	52	7	51.5962	0.737899	17832760	0.0487325
CID000000774	3.31546	0.00380538	0.301617	0.140271	52	7	178.019	0.768454	416036930	0.0302656
SHC1	3.16405	0.00037312	0.316051	0.218824	51	6	101.843	0.783595	27343610	0.0491
CID100000611	3.48542	0.00066586	0.28691	0.0360784	51	7	55.1373	0.751458	71364748	0.0401364
ADH1B	3.38153	0.00174507	0.295724	0.0643137	51	7	44.6275	0.761847	34546768	0.0407281
ACSBG1	3.41308	0.00037005	0.29299	0	51	7	65.7255	0.758692	145774214	0.0919396
CID000000280	3.521	0.00183927	0.28401	0.0172549	51	7	110.51	0.7479	315708964	0.0250101
CID000033032	3.48655	0.00065147	0.286816	0.0368627	51	7	54.7843	0.751345	67752632	0.0402309
FGF2	3.01738	0.00118186	0.331413	0.0996078	51	6	84.3137	0.798262	30295930	0.0334363
PRKCQ	3.4678	0.00085378	0.288367	0.0494118	51	7	44.9216	0.75322	16850220	0.0551772
DGAT1	3.62422	0.00229321	0.275921	0.027451	51	7	28.451	0.737578	197152410	0.0541496
CID100000280	3.521	0.00183927	0.28401	0.0172549	51	7	110.51	0.7479	315708964	0.0250101
CID000005202	3.30959	0.00533394	0.302153	0.139608	51	7	178.882	0.769041	748568078	0.0308428
CID100005202	3.31049	0.00509536	0.30207	0.145306	50	7	182.3	0.768951	741942698	0.0314572
CID000005815	3.27729	0.00344868	0.30513	0.147755	50	7	193.38	0.772271	453636602	0.0309361
CID100000774	3.33577	0.0034432	0.299781	0.149388	50	7	180.2	0.766423	382295532	0.0313669
ALDH3A1	3.43074	0.00051661	0.291483	0.0489796	50	7	50.68	0.756926	64422626	0.0583275
MTHFD2	3.19779	0.00073949	0.312716	0.0918367	49	7	90.2653	0.780221	132649914	0.0774774
CID100000838	3.27882	0.00340357	0.304988	0.153061	49	7	197	0.772118	452196850	0.0315405
HPGDS	3.12913	0.00210322	0.319577	0.0289116	49	7	49.5306	0.787087	104816110	0.0512771
NME2	3.48561	0.0008591	0.286893	0.0102041	49	7	58.5306	0.751439	158122302	0.088238
TF	3.34838	0.00141547	0.298652	0.0195578	49	6	36.9592	0.765162	25196752	0.0366522
ALDH1A3	3.39296	0.0005591	0.294728	0.0170068	49	7	46.2041	0.760704	68315206	0.0571224
CID000439153	3.74913	0.00018272	0.266729	0.0255102	49	7	54.1837	0.725087	67338020	0.0416219
GNAS	3.17591	0.0092066	0.31487	0.135204	49	6	98.3265	0.782409	186831428	0.0487872
TK2	3.19075	0.00133646	0.313406	0.109043	48	7	89.75	0.780925	145711328	0.0670967
HDAC8	3.32352	0.00163565	0.300886	0.0115248	48	7	35.7083	0.767648	207433012	0.0545171
DTYMK	3.37089	0.00106078	0.296658	0.089539	48	7	53.8333	0.762911	32479004	0.0603392
HSD17B1	3.1918	0.00168336	0.313303	0.0487589	48	7	58.6458	0.78082	115231364	0.0542211
ACOX1	3.6436	0.00070146	0.274454	0.0265957	48	7	19.3542	0.73564	20332902	0.0404544
NEK2	3.26571	0.00163806	0.306212	0.120567	48	7	61.8958	0.773429	70380322	0.0709102
CCNB2	3.23549	0.00182931	0.309072	0.131206	48	7	75.7292	0.776451	68890730	0.0612297
CID100000951	3.29694	0.00302264	0.303311	0.161348	48	7	197.229	0.770306	382852152	0.0326018
CID100000928	3.75046	0.00018077	0.266634	0.0239362	48	7	54.9167	0.724954	66494970	0.0423137
EIF4E	3.06388	0.00165547	0.326383	0.0957447	48	7	105.125	0.793612	234805606	0.0650217
KIT	3.05598	0.0013751	0.327228	0.0416667	48	6	87.5	0.794402	184249080	0.0768608
CID000439260	3.29694	0.00302264	0.303311	0.161348	48	7	197.229	0.770306	382852152	0.0326018
IDO1	3.33718	0.00202362	0.299654	0.0106383	48	7	35.6042	0.766282	93357978	0.057463
PLCB1	3.10905	0.00097652	0.321641	0.0833333	48	6	106.25	0.789095	181581050	0.0743401
CID000006031	3.50323	0.00119721	0.285451	0.0388529	47	7	105.021	0.749677	194410060	0.0312158
CID020274032	3.29784	0.00301627	0.303228	0.00370028	47	7	134.532	0.770216	188808596	0.0237909
LCN2	3.33018	0.00235941	0.300284	0.00370028	47	7	52.4043	0.766982	129413186	0.0405763
GLUL	3.09434	0.00460747	0.323171	0.0166512	47	7	88.6809	0.790566	164551696	0.0563741
ACOT7	3.63413	0.00072428	0.275169	0	47	7	47.8511	0.736587	404624422	0.0960063
CID100001158	3.50323	0.00119721	0.285451	0.0388529	47	7	105.021	0.749677	194410060	0.0312158
ALDH6A1	3.48385	0.00031515	0.287038	0.115634	47	7	63.383	0.751615	48126614	0.0820747
RAN	3.07441	0.00173844	0.325265	0.0705314	46	6	98.8696	0.792559	187319146	0.05237
ITGAL	3.32211	0.00165947	0.301013	0.0328502	46	6	48.3043	0.767789	59027212	0.0649808
ACPP	3.42021	0.00119008	0.29238	0.00966184	46	7	48.913	0.757979	246387530	0.0627515
PLA2G2A	3.39723	0.00200686	0.294358	0.0309179	46	7	32.2174	0.760277	90319112	0.04687
CAV1	3.08314	0.00118015	0.324345	0.111111	46	6	100.457	0.791686	56673028	0.0452637
BIRC3	3.45285	0.00272393	0.289616	0.0154589	46	7	27.0435	0.754715	83412010	0.0413557
PRSS8	3.18296	0.00241705	0.314173	0	46	6	35.1522	0.781704	77075626	0.0579833
ACO1	3.29221	0.00078945	0.303748	0.0212121	45	7	70.8	0.770779	226090748	0.0929747
PTS	3.20965	0.00096367	0.31156	0.0272727	45	7	68.5333	0.779035	201017328	0.0784043
CID000000283	3.48162	0.00161522	0.287222	0.0474748	45	7	127.089	0.751838	242212914	0.032915
HPRT1	3.64931	0.00160956	0.274024	0.0252525	45	7	22.2444	0.735069	18294588	0.0368601
PLCG2	3.20582	0.00056425	0.311933	0.153535	45	6	93.8889	0.779418	72011506	0.0639855
CDKN1A	3.38255	0.00036032	0.295635	0.20101	45	6	68.5778	0.761745	10261296	0.0604829
MYH14	3.31256	0.00124226	0.301881	0.0636364	45	7	51.3111	0.768744	34087564	0.0774729
CID100000283	3.48162	0.00161522	0.287222	0.0474748	45	7	127.089	0.751838	242212914	0.032915
CYP2J2	3.44354	0.00104402	0.290399	0.115152	45	7	53.4889	0.755646	37547444	0.0571871
CA6	3.53783	0.00216961	0.282659	0	45	7	31.9333	0.746217	458027690	0.0557357
LYZ	3.15203	0.00112894	0.317256	0.0137421	44	7	60.2273	0.784797	210218394	0.0673591
CID000006133	3.64775	0.00015883	0.274142	0.150106	44	7	85.9773	0.735225	61759888	0.0492772
CID100001181	3.64775	0.00015883	0.274142	0.150106	44	7	85.9773	0.735225	61759888	0.0492772
PDXK	3.09539	0.00119305	0.323061	0.0264271	44	7	91.8864	0.790461	231206382	0.0940157
STS	3.08706	0.00197459	0.323933	0.0158562	44	7	71.0909	0.791294	163487918	0.061066
ABCC3	3.35801	0.00118806	0.297796	0	44	7	47.9545	0.764199	126211934	0.0825212
AS3MT	3.62681	0.00095699	0.275725	0	44	7	38.9545	0.737319	159085510	0.0825099
G6PD	3.15485	0.00097939	0.316972	0.0391121	44	7	76.75	0.784515	176366088	0.0862352
UPP1	3.3227	0.00109413	0.30096	0.0539112	44	7	61.1818	0.76773	86391090	0.0561288
PTPN2	3.64328	0.00291236	0.274478	0.00110742	43	7	29.0233	0.735672	1014844382	0.0510359
CID000000928	3.78029	0.00012035	0.26453	0.0299003	43	7	54.4186	0.721971	37831788	0.0481048
CID000005743	3.37202	0.0030713	0.296558	0.111849	43	6	145.605	0.762798	71601398	0.0350433
SQLE	3.59064	0.00138541	0.278502	0.0409745	43	7	52.0465	0.740936	265027810	0.0870915
DNMT1	3.35499	0.00169834	0.298063	0.0387597	43	7	43.4419	0.764501	36682268	0.049857
TM7SF2	3.65941	0.00108887	0.273268	0.0387597	43	7	48.2558	0.734059	201923972	0.0897258
UCK2	3.2196	0.00071002	0.310598	0.055371	43	7	103.721	0.77804	210978972	0.104218
SGCB	3.47328	0.00150426	0.287912	0.0287929	43	7	19.9767	0.752672	49165512	0.0447929
PRIM1	3.61111	0.00026043	0.276923	0.16722	43	7	60.6512	0.738889	28991182	0.0958934
CID100003907	3.44866	0.00084467	0.289967	0.187154	43	7	167.279	0.755134	149419882	0.0387885
CID100000985	3.42616	0.00165581	0.291872	0.0662021	42	7	143.071	0.757384	312135724	0.0358488
APOE	3.65749	0.00035491	0.273411	0.0778165	42	7	19.9048	0.734251	7098954	0.0464986
HNMT	3.38494	0.00123132	0.295426	0	42	7	49.0714	0.761506	151901630	0.0929815
CID000000985	3.42616	0.00165581	0.291872	0.0662021	42	7	143.071	0.757384	312135724	0.0358488
CID000060961	3.47148	0.00452016	0.288061	0.164925	42	7	144.952	0.752852	440306370	0.0381655
CID000000187	3.42079	0.00121829	0.29233	0.197445	42	7	178.833	0.757921	162298570	0.0392126
PLCB4	3.1774	0.0003067	0.314723	0.10453	42	6	102.143	0.78226	116991388	0.104441
CID100000187	3.42079	0.00121829	0.29233	0.197445	42	7	178.833	0.757921	162298570	0.0392126
TPX2	3.21024	0.00051853	0.311503	0.285714	42	6	73.619	0.778976	35523914	0.0563516
CID100003987	3.4249	0.00082354	0.291979	0.208537	41	7	175.439	0.75751	149838856	0.0403123
CID000000784	3.48835	0.0015595	0.286668	0.0414634	41	6	106.634	0.751165	74510818	0.0362357
CID100000222	3.67589	0.00077483	0.272043	0.0207317	41	7	54.3415	0.732411	210072080	0.0391523
PLAUR	3.20566	0.00096346	0.311948	0.052439	41	7	57.6829	0.779434	62402706	0.0514687
ALDH3B2	3.55807	0.00031847	0.281051	0	41	7	43.8293	0.744193	58900998	0.0881261
PGK1	3.16922	0.00083115	0.315535	0.0219512	41	7	95.561	0.783078	158393874	0.103965
CID005280493	3.44999	0.00077778	0.289856	0.204878	41	7	174.61	0.755001	126455438	0.0406107
ARG2	3.20014	0.0011802	0.312486	0.0329268	41	7	77.1463	0.779986	161503936	0.084228
LSS	3.60665	0.00111187	0.277266	0.0560976	41	7	49.9024	0.739335	220080884	0.0894748
CID000000681	3.45563	0.00141837	0.289383	0.168293	41	7	142.732	0.754437	201120446	0.04016
SMAD4	3.40948	0.00201029	0.2933	0.114103	40	6	90.05	0.759052	32985340	0.0367743
CID005280878	3.45782	0.00066075	0.289199	0.215385	40	7	177.5	0.754218	117769524	0.0417647
CID005280914	3.45363	0.00062881	0.28955	0.220513	40	7	177.05	0.754637	124473712	0.0418558
ADIPOQ	3.59389	0.0002597	0.27825	0.139744	40	7	43.725	0.740611	7410318	0.0393823
CID100003934	3.45363	0.00062881	0.28955	0.220513	40	7	177.05	0.754637	124473712	0.0418558
CID100003003	3.38353	0.00271529	0.295549	0.101282	40	6	146.65	0.761647	67326152	0.0370139
TXNRD1	3.47528	0.00157263	0.287747	0	40	7	41.95	0.752472	227800532	0.079207
CID100000191	3.52178	0.00371776	0.283947	0.176923	40	7	146.3	0.747822	399770852	0.0392042
RRM1	3.14135	0.00069997	0.318335	0.0782051	40	7	90.6	0.785865	130101090	0.0761784
CID100003908	3.45782	0.00066075	0.289199	0.215385	40	7	177.5	0.754218	117769524	0.0417647
CID005280879	3.47646	0.00055838	0.287649	0.225371	39	7	177.385	0.752354	115738812	0.0428052
PIK3R2	3.17728	0.00026818	0.314735	0.234818	39	6	108.641	0.782272	64291610	0.0877553
WEE1	3.12557	0.00194981	0.319941	0.0269905	39	7	91.9744	0.787443	164816028	0.0878063
ALDOC	3.26066	0.00075736	0.306687	0.0445344	39	7	95.8718	0.773934	112384962	0.116164
ACOX3	3.99749	0.00024058	0.250157	0.00269906	39	7	13	0.700251	15655172	0.0740916
ENO1	3.08803	0.00067765	0.323831	0.071525	39	7	123.205	0.791197	227329200	0.106398
CID100003909	3.47646	0.00055838	0.287649	0.225371	39	7	177.385	0.752354	115738812	0.0428052
POLI	3.14589	0.00109344	0.317875	0	39	7	84.6667	0.785411	218719088	0.0883492
PIK3CB	3.3975	0.00041967	0.294334	0.205128	39	6	79.9231	0.76025	9136502	0.0644754
CID100000681	3.48879	0.00123571	0.286633	0.184885	39	7	145.974	0.751121	179591518	0.0416099
UGT1A9	3.73253	0.00031047	0.267915	0.0472335	39	7	33.8718	0.726747	11483714	0.0457599
LDLR	3.21869	0.000532	0.310685	0.0553306	39	7	56.8974	0.77813	37461290	0.0547786
CID005353734	3.47646	0.00055838	0.287649	0.225371	39	7	177.385	0.752354	115738812	0.0428052
CID100000784	3.52664	0.00093255	0.283556	0.0364372	39	6	91.5128	0.747336	61162162	0.0410881
LTF	3.1947	0.00061516	0.313018	0.0310391	39	6	62.9231	0.78053	95262106	0.0823354
ENO2	3.17983	0.00057252	0.314483	0.00853485	38	7	116.342	0.782017	206864148	0.12612
IL4I1	3.53826	0.00060834	0.282625	0	38	7	52.3947	0.746174	126929980	0.10575
SELP	3.34728	0.00075727	0.29875	0.027027	38	7	39.7105	0.765272	28516048	0.0589823
KYNU	3.58711	0.00157626	0.278776	0.00995733	38	7	52.3421	0.741289	176967714	0.0999082
ACSS1	3.33292	0.00041625	0.300038	0.122333	38	7	89.1579	0.766708	107861168	0.10337
GPX2	3.39641	0.00036346	0.294429	0.221906	38	7	79.8158	0.760359	73928136	0.104197
CID000000222	3.76048	0.00054253	0.265923	0.0241821	38	7	50.5789	0.723952	185531370	0.0436911
GZMB	3.49685	0.0015142	0.285972	0.0113798	38	7	34	0.750315	106667954	0.0747985
ASL	3.34642	0.0011002	0.298827	0.0725462	38	7	76.5526	0.765358	63599508	0.0838581
BUB1	3.30645	0.00053722	0.302439	0.364154	38	6	69.9737	0.769355	29576704	0.0663008
SLC7A8	4.04999	0.00048277	0.246914	0	37	8	9.81081	0.695001	106593764	0.0839125
CID000439680	3.44338	0.00122258	0.290412	0.0105105	37	7	140.73	0.755662	77807330	0.0305869
ITGB2	3.1154	0.00099599	0.320987	0.115616	37	7	96.6757	0.78846	45933684	0.0473138
SETD2	3.41516	0.00070383	0.292812	0.027027	37	7	55.2162	0.758484	31453446	0.0571356
MINPP1	3.29757	0.00093402	0.303254	0	37	7	92.5676	0.770243	146943418	0.121442
HCK	3.16659	0.00084406	0.315797	0.15015	37	7	114.216	0.783341	62165768	0.0695476
HIBADH	3.5331	0.00034515	0.283038	0.0675676	37	7	63.2703	0.74669	33575666	0.096307
CDK6	3.14694	0.00103523	0.317769	0.102102	37	7	82.1081	0.785306	112399664	0.0831432
BCR	3.22719	0.00077951	0.309867	0.0765766	37	6	64.3514	0.777281	37826752	0.0564094
KIF2C	3.44921	0.00019849	0.289921	0.414414	37	6	68.9189	0.755079	11099426	0.0662045
UGT1A3	3.73222	0.00026197	0.267937	0.0570571	37	7	37.3784	0.726778	10378360	0.0497866
CPT1A	3.68466	0.00069123	0.271395	0.0660661	37	7	36.1622	0.731534	21642852	0.0468656
CID000185698	3.44209	0.00123127	0.290521	0.00900901	37	7	140.162	0.755791	79049122	0.0305394
LACTB	4.98622	0.00266145	0.200553	0	37	8	1.08108	0.601378	25921066	0.027027
CENPA	3.40584	0.00056466	0.293613	0.336336	37	6	61.1622	0.759416	13421068	0.0592083
CDK5	3.50746	0.00154707	0.285107	0.0630631	37	7	48.7838	0.749254	25965014	0.0795253
DNM1	3.11477	0.00074696	0.321051	0.0698413	36	6	116.694	0.788523	136081400	0.0861275
CID100000119	3.61056	0.00072726	0.276965	0.211111	36	7	119.167	0.738944	117984854	0.0500608
GCH1	3.25193	0.00105644	0.30751	0.0365079	36	7	65.7778	0.774807	123072144	0.085998
CID000000896	3.5001	0.00149392	0.285706	0.215873	36	7	131.028	0.74999	98266536	0.0508989
ALDH4A1	3.48499	0.00087959	0.286945	0.0365079	36	7	59.3056	0.751501	44064082	0.109971
CID000000175	3.50949	0.00119471	0.284942	0.0730159	36	7	152.944	0.749051	274330310	0.0404274
CID000000119	3.61056	0.00072726	0.276965	0.211111	36	7	119.167	0.738944	117984854	0.0500608
CID000448537	3.46174	0.0019396	0.288872	0.0666667	36	6	123.611	0.753826	61607198	0.036464
NUF2	3.21811	0.00048533	0.310742	0.312698	36	7	70.8611	0.778189	55783582	0.0808917
CD86	3.41426	0.00054515	0.29289	0.168254	36	6	86.9167	0.758574	17031960	0.0858311
CID100000896	3.5001	0.00149392	0.285706	0.215873	36	7	131.028	0.74999	98266536	0.0508989
IRS2	3.18319	0.00013942	0.31415	0.25873	36	6	109.278	0.781681	39752170	0.088916
TGFB1	3.17654	0.00062298	0.314808	0.15873	36	7	92.2222	0.782346	18556320	0.0559262
SLC2A1	3.17548	0.00048236	0.314913	0.0453781	35	6	74.2286	0.782452	35563168	0.0609147
MMP7	3.51947	0.00076393	0.284133	0	35	7	24.4	0.748053	71966352	0.0634146
FH	3.42858	0.00033221	0.291666	0.0201681	35	7	61.2571	0.757142	40712590	0.0912734
CDCA8	3.57882	0.00027719	0.279422	0.344538	35	6	41.5714	0.742118	6071178	0.0673933
GNE	3.16663	0.00111017	0.315793	0	35	7	110.257	0.783337	196324384	0.120726
TTK	3.27945	0.00073357	0.30493	0.0689076	35	7	56.9714	0.772055	51431452	0.075
CYP7B1	3.47583	0.00163966	0.287701	0.0605042	35	7	62.4857	0.752417	144579584	0.0927401
GCLM	3.27404	0.00064461	0.305433	0	35	7	102.486	0.772596	122561094	0.132488
FADS2	3.43124	0.00039525	0.291439	0.0453781	35	7	85.8	0.756876	104271762	0.113228
ALAS1	3.42408	0.00084949	0.292049	0	35	6	67.5429	0.757592	41061644	0.0727244
ARG1	3.51509	0.00164043	0.284488	0.0151261	35	7	23.1429	0.748491	50505968	0.0567803
NCBP1	3.26551	0.00081653	0.306231	0.105882	35	7	69.0571	0.773449	101802560	0.0917093
PNPO	3.21505	0.00045206	0.311037	0.0445633	34	7	108	0.778495	135819474	0.129994
CID100000232	3.43665	0.00205347	0.290981	0.0802139	34	7	161.5	0.756335	217835608	0.0414869
CID100000840	3.5291	0.00023095	0.283358	0.00891266	34	7	57.5	0.74709	31300038	0.0419764
ALDH1A1	3.33687	0.00048173	0.299682	0.114082	34	7	81.7941	0.766313	42347086	0.078819
CID000004713	3.35625	0.0011873	0.297952	0.237077	34	6	196.206	0.764375	23236048	0.0448061
PGD	3.21239	0.00084468	0.311294	0.0855615	34	7	94.7941	0.778761	153669478	0.104865
CD8A	3.29178	0.00104283	0.303787	0.16934	34	6	67.3235	0.770822	25678758	0.0550448
H6PD	3.33143	0.00106051	0.300172	0.0802139	34	7	75.6765	0.766857	44392892	0.0804904
TGFA	3.32888	0.00059904	0.300401	0.0909091	34	6	85.6176	0.767112	18517372	0.0472115
AMT	3.23881	0.00029803	0.308755	0.180036	34	7	69.5	0.776119	56088524	0.0767108
NCBP2	3.26438	0.00059545	0.306337	0.112299	34	7	71.6176	0.773562	93317758	0.0939864
RAB5A	3.13086	0.00066878	0.319401	0.0623886	34	6	86.2059	0.786914	92118994	0.0807924
CID000006322	3.46119	0.00104718	0.288918	0.0852273	33	7	159.727	0.753881	146945508	0.0433218
CID100023930	3.61361	0.00049659	0.276731	0.0113636	33	6	71.7576	0.738639	39187688	0.0416911
PLD2	3.30473	0.00093997	0.302596	0.0530303	33	6	78.3939	0.769527	29803806	0.0619529
CENPE	3.45297	0.00032349	0.289606	0.395833	33	6	67	0.754703	14191896	0.0726812
CID000448457	3.56468	0.00086537	0.28053	0.25947	33	7	144.97	0.743532	115530816	0.0504558
ELOVL1	3.47066	0.0003963	0.288129	0	33	7	77.2727	0.752934	125329416	0.12126
CDC7	3.45598	0.00127057	0.289353	0.176136	33	7	66.1212	0.754402	194398090	0.112777
HMGCS2	3.31107	0.00048202	0.302017	0.0454546	33	7	77.7576	0.768893	104731488	0.09929
SORD	3.65221	0.00132064	0.273807	0	33	7	51.0909	0.734779	267890810	0.0941558
KLK1	3.52844	0.00061673	0.283412	0.00757576	33	7	27.697	0.747156	52822030	0.0688423
CID100000965	3.47332	0.0008999	0.287909	0.0757576	33	7	158.636	0.752668	208421728	0.0426381
GATM	3.88887	0.00063007	0.257144	0	33	7	39.5758	0.711113	270353210	0.0991665
CID000005757	3.46381	0.00152928	0.288699	0.102273	33	7	130.455	0.753619	55373210	0.0430185
PRC1	3.83689	0.00019448	0.260628	0.272727	33	7	48.4545	0.716311	6114368	0.0593419
POLE2	3.63021	7.174e-05	0.275466	0.221591	33	7	55.3939	0.736979	7530998	0.0956717
CID000445639	3.46475	0.00093193	0.288621	0.0757576	33	7	160.212	0.753525	207481978	0.0426263
CID000023930	3.61361	0.00049659	0.276731	0.0113636	33	6	71.7576	0.738639	39187688	0.0416911
RAC2	3.30916	0.00021536	0.302192	0.231061	33	6	59.2727	0.769084	16380056	0.0897153
CID000000813	3.74244	0.00044108	0.267206	0.0189394	33	7	41.6667	0.725756	43885708	0.0384692
PRKG1	3.72036	0.00073859	0.268791	0.0322581	32	7	35	0.727964	13503556	0.038183
PON2	3.598	0.00122854	0.277933	0	32	7	51.125	0.7402	286232340	0.103778
CYP4F2	3.51716	0.00072305	0.28432	0.0846774	32	7	73.8125	0.748284	112871086	0.0962926
CID100077999	3.34153	0.00282208	0.299264	0.159274	32	7	214.312	0.765847	108590870	0.0447417
GSN	3.08271	0.00157958	0.32439	0.0766129	32	7	136.875	0.791729	177111842	0.0746718
CID000082313	3.64978	0.00041645	0.273989	0.0181452	32	7	73.25	0.735022	36716118	0.0393293
PTPRC	3.21216	0.00052595	0.311317	0.112903	32	6	86.0938	0.778784	43123660	0.0809257
CRABP2	3.26692	0.00116404	0.306099	0	32	7	50.5938	0.773308	117495876	0.0779776
CID100000450	3.47935	0.00106144	0.28741	0.108871	32	7	130.562	0.752065	49044910	0.0447163
ESRRG	3.25091	0.00133457	0.307606	0.0483871	32	7	55.0938	0.774909	36185046	0.0564506
CID000077999	3.34153	0.00282208	0.299264	0.159274	32	7	214.312	0.765847	108590870	0.0447417
AASS	3.48961	0.00035287	0.286565	0.0564516	32	6	73.6562	0.751039	38505944	0.115057
CID100004956	3.59921	0.00075801	0.277839	0.27621	32	7	149.281	0.740079	111747172	0.0520761
HSPA1B	3.1208	0.00053221	0.320431	0.00806452	32	7	131.75	0.78792	188976502	0.131037
CDO1	3.60152	0.00042506	0.277661	0.0262097	32	7	66.125	0.739848	117088910	0.120741
CA13	3.30505	0.00104656	0.302568	0	32	7	81.4375	0.769495	297034818	0.113773
HMGCS1	3.34266	0.000396	0.299163	0.0625	32	7	74.0625	0.765734	96336982	0.114843
EPHA2	3.14734	0.00032209	0.317729	0.122984	32	6	124.625	0.785266	139252228	0.111176
ADCY9	3.23333	0.00087312	0.309278	0.122984	32	6	101.469	0.776667	72066080	0.101055
FOXO1	3.12088	0.00103151	0.320423	0.227823	32	6	148.469	0.787912	56354716	0.0591745
CID100000311	3.72251	0.00027356	0.268636	0.00645161	31	7	46.3871	0.727749	20014404	0.0386659
PPAP2A	3.48538	0.00038984	0.286913	0.055914	31	7	52.7419	0.751462	25664046	0.081754
IDH3A	3.47575	0.00020107	0.287708	0.0795699	31	7	68.1935	0.752425	38142234	0.117241
NPR1	3.63205	0.00110216	0.275327	0.0172043	31	7	29.5161	0.736795	18850172	0.0565151
ACSS3	3.37237	0.00018351	0.296527	0.0645161	31	7	102.032	0.762763	91512198	0.135142
RPA3	3.60242	0.00012427	0.277591	0.156989	31	7	40.6129	0.739758	9556160	0.0845848
PCK1	3.30755	0.00090555	0.302339	0.00430108	31	7	65.6774	0.769245	80354506	0.0697998
CYB5R3	3.36814	0.00048893	0.296899	0.0129032	31	7	95.4839	0.763185	69915940	0.121267
CID000444899	3.62324	0.0005819	0.275996	0.0795699	31	6	85.2258	0.737676	22551280	0.0440933
GGH	3.31107	0.0005019	0.302017	0	31	7	89.7742	0.768893	77393460	0.123813
CID000000311	3.72251	0.00027356	0.268636	0.00645161	31	7	46.3871	0.727749	20014404	0.0386659
KDSR	3.79266	0.00028209	0.263667	0.16129	31	7	52.6452	0.720734	156291046	0.137118
CID000006076	3.51	0.00093706	0.2849	0.0344086	31	6	102.387	0.749	34357516	0.0411303
LY96	3.45273	0.00050022	0.289626	0.0537634	31	7	40.9355	0.754727	25242222	0.0705436
THBS1	3.40525	0.00083877	0.293664	0.0735632	30	7	66.6333	0.759475	13874990	0.0501388
CID100004713	3.36482	0.00106431	0.297193	0.273563	30	6	215.5	0.763518	20835102	0.0498381
CID100000274	3.51074	0.00092739	0.28484	0.0344828	30	6	104.9	0.748926	33877576	0.0422916
CID005280961	3.34211	0.00150227	0.299212	0.23908	30	6	209.267	0.765789	30232810	0.0462218
MARS	3.62273	0.00011375	0.276035	0.128736	30	7	55.4667	0.737727	19571006	0.0904296
ADSSL1	3.32333	0.00085922	0.300903	0.0367816	30	7	94.9667	0.767667	103477950	0.121395
RAB11A	3.18668	0.00061104	0.313807	0.0528736	30	6	87.9667	0.781332	118143356	0.103875
DES	3.30321	0.00151992	0.302736	0.289655	30	7	91.5667	0.769679	102138230	0.107822
ACACB	3.24617	0.00067128	0.308055	0.062069	30	7	104.9	0.775383	58621600	0.116518
CDC25B	3.25666	0.00101276	0.307063	0.0850575	30	7	107.6	0.774334	44184296	0.0620397
CD28	3.45692	0.00017827	0.289275	0.121839	30	7	53.9	0.754308	7199928	0.0594684
CID100005262	3.66164	0.00018778	0.273101	0.314943	30	7	114.067	0.733836	40146398	0.067197
ALDH1A2	3.51673	0.00030763	0.284355	0.0965517	30	7	67.6667	0.748327	44021656	0.12289
HSD11B2	3.79622	0.00123338	0.26342	0.0413793	30	7	36.1667	0.720378	52739778	0.0417056
BST1	3.26191	0.00134236	0.306569	0.0091954	30	7	84.9333	0.773809	95872516	0.0928256
FMO1	3.51548	0.00064101	0.284456	0.0275862	30	7	74.5667	0.748452	141514048	0.103352
CID000439554	3.53521	0.0001878	0.282869	0.0114942	30	7	60.5667	0.746479	25808774	0.0464341
CID100001079	3.86315	0.0003093	0.258856	0.0229885	30	7	32.5667	0.713685	28609052	0.0455366
PPP2CA	3.57925	0.00110015	0.279388	0.0114942	30	7	33.8	0.742075	30845522	0.0641424
YWHAZ	3.29917	0.00068	0.303106	0.0390805	30	6	58.0333	0.770083	17520738	0.0569637
CID000000177	3.63957	0.00088554	0.274758	0.0275862	30	7	82.3333	0.736043	70176518	0.0457377
ENPP1	3.33068	0.00050686	0.300239	0.0114942	30	6	45.4667	0.766932	18108790	0.066419
CID005283560	3.66164	0.00018778	0.273101	0.314943	30	7	114.067	0.733836	40146398	0.067197
CID100000231	3.6234	0.00057521	0.275984	0.0850575	30	6	87.5	0.73766	21712168	0.0453333
CDC6	3.48452	9.869e-05	0.286984	0.462069	30	7	93.8	0.751548	4239014	0.0787294
HMBS	3.33006	0.00149266	0.300295	0	30	7	68.2	0.766994	167267396	0.109804
CID100000177	3.63957	0.00088554	0.274758	0.0275862	30	7	82.3333	0.736043	70176518	0.0457377
GGCT	3.23584	0.00041172	0.309039	0	30	7	130.867	0.776416	135574454	0.147744
NAMPT	3.3883	0.00093293	0.295133	0.0221675	29	7	76.3103	0.76117	17753016	0.0517359
IL6ST	3.33186	0.00027063	0.300133	0.0566502	29	7	74.1034	0.766814	36608768	0.107319
CID010282255	3.4413	0.00059001	0.290587	0.137931	29	6	154.034	0.75587	17628444	0.0496441
PRODH	3.56934	0.00027372	0.280164	0.0517241	29	7	69.8966	0.743066	38102174	0.137116
YARS	3.23639	0.00103648	0.308986	0.0394089	29	7	75.7586	0.776361	145721504	0.0963749
GOT1	4.1664	0.00019865	0.240015	0	29	8	11.4138	0.68336	15755244	0.0813578
PTGIS	3.47512	0.00035123	0.287759	0.0541872	29	7	44.5862	0.752488	21873762	0.0814583
DMD	3.28266	0.00079706	0.304631	0.256158	29	7	93.5172	0.771734	40408000	0.111472
DAPK1	3.18711	0.00095193	0.313764	0.0172414	29	7	82.7931	0.781289	93466326	0.0931543
TFDP1	3.37578	0.00034787	0.296228	0.315271	29	7	108.655	0.762422	8264642	0.073021
ZWINT	3.86476	0.00018776	0.258748	0.433498	29	6	41.7586	0.713524	4469728	0.0728305
ITGB1	3.4898	0.00079408	0.286549	0.147783	29	6	59.8621	0.75102	12754030	0.0517988
CMPK2	3.62093	0.00010864	0.276172	0.0665025	29	7	60.8621	0.737907	9963876	0.117002
RAD51	3.45403	0.0005023	0.289517	0.0541872	29	7	52.2759	0.754597	18382386	0.0712865
SGK1	3.26751	0.00167333	0.306044	0.0837438	29	6	87.931	0.773249	24829666	0.0514206
EEF1E1	3.35981	0.00020078	0.297636	0.0640394	29	7	65.6897	0.764019	52684982	0.096501
PMM2	3.34709	0.00077135	0.298767	0.00492611	29	7	67.1034	0.765291	78046250	0.0915725
CTPS2	3.29201	0.00029251	0.303766	0.046798	29	7	130.586	0.770799	128446740	0.167608
CTGF	3.50601	0.00024832	0.285225	0.118227	29	6	43.1034	0.749399	4227524	0.0560457
ALG13	3.94782	0.00114003	0.253304	0.0640394	29	7	46.8621	0.705218	808931670	0.0989091
BDH1	3.97487	9.563e-05	0.251581	0.0147783	29	7	44.7931	0.702513	13297842	0.129133
SPTLC2	3.78506	0.00013325	0.264196	0.187192	29	7	56.5862	0.721494	109948790	0.141734
FUT3	3.8911	0.00055228	0.256997	0.0418719	29	7	42.4483	0.71089	251425332	0.0945545
CID100001166	3.71954	0.00015603	0.268851	0.320197	29	7	111.069	0.728046	29119968	0.0705
ACOX2	3.64227	0.00122601	0.274554	0	28	7	40.0357	0.735773	107086038	0.0731006
ALDH5A1	3.12878	0.00046753	0.319613	0.0529101	28	7	122	0.787122	176591388	0.134679
CRAT	4.58856	0.00041965	0.217933	0	28	8	13.2143	0.641144	154723386	0.138799
EPRS	3.55635	0.00018025	0.281187	0.0634921	28	7	55.3214	0.744365	14244210	0.0822866
GLDC	3.67538	0.00013714	0.272081	0.108466	28	7	54.3571	0.732462	37611064	0.137071
DDAH1	3.61099	0.00129325	0.276932	0	28	7	35.0714	0.738901	189882580	0.0755464
SLC6A14	3.64963	0.00020259	0.274001	0	28	7	30.7857	0.735037	22755136	0.0970219
CID100000937	3.62136	0.00051624	0.276139	0.346561	28	7	138.286	0.737864	45381446	0.0632396
SPTLC3	3.7851	0.000127	0.264194	0.201058	28	7	57.8571	0.72149	108762022	0.144643
NPR3	3.83646	0.00083153	0.260657	0	28	7	28.3571	0.716354	70071206	0.10856
HMOX2	3.85728	0.00021488	0.25925	0	28	7	43.9643	0.714272	44854886	0.119678
ITK	3.4718	0.00047879	0.288035	0.21164	28	7	100.393	0.75282	31991346	0.122724
CID100000703	3.83509	9.093e-05	0.26075	0.015873	28	7	45.25	0.716491	28874680	0.0753499
CID100003054	3.48605	0.00113696	0.286858	0.0740741	28	6	149.607	0.751395	43616972	0.0460918
CID000000937	3.62136	0.00051624	0.276139	0.346561	28	7	138.286	0.737864	45381446	0.0632396
BTRC	3.64219	0.00035183	0.27456	0.0873016	28	7	32.8571	0.735781	6495212	0.057293
SPTLC1	3.79277	0.00019953	0.263659	0.198413	28	7	57.0357	0.720723	130296644	0.147668
CID000643975	3.83509	9.093e-05	0.26075	0.015873	28	7	45.25	0.716491	28874680	0.0753499
CID124755486	3.68756	2.254e-05	0.271182	0.177249	28	7	52.0714	0.731244	4350698	0.073036
CID100004364	3.6609	9.198e-05	0.273157	0.384615	27	7	124.481	0.73391	34038548	0.07403
GTF2H1	3.41657	0.00025041	0.292692	0.02849	27	7	110.37	0.758343	47376950	0.16336
ACPL2	3.28164	0.00020952	0.304726	0	27	7	147.593	0.771836	113050380	0.192379
CID000001032	3.46409	0.00064434	0.288676	0.116809	27	7	179.111	0.753591	75339322	0.0519422
EGLN1	3.44718	0.00086163	0.290093	0	27	7	29.9259	0.755282	82934674	0.0819431
MDM4	3.43336	0.00078849	0.29126	0.00569801	27	7	55.5185	0.756664	41985680	0.078717
PCK2	3.26461	0.00024397	0.306315	0.139601	27	6	80.3333	0.773539	17541110	0.0644135
LAP3	3.94837	0.00108871	0.253269	0.00569801	27	7	17.2222	0.705163	55199804	0.068917
CID000443295	3.6609	9.198e-05	0.273157	0.384615	27	7	124.481	0.73391	34038548	0.07403
RHOB	3.40169	0.00040162	0.293971	0.210826	27	6	100.889	0.759831	60474076	0.153407
PDGFRA	3.42682	0.00053496	0.291816	0.0854701	27	7	97.1111	0.757318	32440014	0.130179
TPM1	3.31808	0.00022231	0.301379	0.481481	27	7	98.6296	0.768192	39340420	0.133233
CID000439156	3.73942	5.728e-05	0.267421	0.37037	27	7	117.815	0.726058	16274072	0.0763814
KIF20A	3.8951	1.897e-05	0.256733	0.498576	27	7	47.963	0.71049	430884	0.0758908
SLC18A2	4.14992	0.00070212	0.240969	0	27	7	19.3704	0.685008	251422178	0.251649
ARNT	3.4835	0.0010005	0.287068	0.019943	27	7	53.1111	0.75165	17310408	0.0549932
CP	3.16229	0.00033932	0.316227	0.054131	27	6	113.519	0.783771	145138256	0.127479
CID100004795	3.67746	0.00011612	0.271927	0.031339	27	7	62.2593	0.732254	7944256	0.0531928
NCOR2	3.64352	0.00055134	0.27446	0.0797721	27	7	72.037	0.735648	6099376	0.0440269
CYP27B1	3.44471	0.00066992	0.2903	0	27	7	74.4444	0.755529	124437446	0.148373
MCM2	3.86969	0.00012673	0.258419	0.324786	27	7	47.5185	0.713031	6619182	0.0685159
SMOX	3.58289	0.0004645	0.279105	0	27	7	72.1111	0.741711	108170978	0.150979
CID100001032	3.46409	0.00064434	0.288676	0.116809	27	7	179.111	0.753591	75339322	0.0519422
OGG1	3.29158	0.00103031	0.303805	0	27	7	47.4815	0.770842	129976530	0.0906072
RPS20	3.27905	0.00104846	0.304966	0.289231	26	6	121.423	0.772095	40063970	0.113799
GLTP	3.9533	0.00082854	0.252953	0	26	7	11.8077	0.70467	177005352	0.0837806
GAS6	3.15763	0.00027371	0.316693	0.0984615	26	7	85.5385	0.784237	63083788	0.0979381
CDC45	3.51497	3.852e-05	0.284497	0.526154	26	7	93.9615	0.748503	2523868	0.0973695
NUP37	3.9261	6.455e-05	0.254706	0.341538	26	7	29.3077	0.70739	1875156	0.114333
TLR2	3.61541	0.00058073	0.276593	0.135385	26	7	77.0385	0.738459	10960194	0.0539271
AASDHPPT	3.47031	0.00032017	0.288159	0.0738461	26	7	76.2308	0.752969	36083360	0.101707
PDK4	3.10764	0.00042069	0.321787	0.101538	26	6	135.308	0.789236	60746736	0.0888838
METAP1	3.30736	0.00101245	0.302356	0	26	7	51.5	0.769264	166667236	0.0986328
GM2A	3.58496	0.00064627	0.278943	0	26	7	33.8462	0.741504	142684758	0.0943855
CID000034755	3.87259	0.00018986	0.258225	0.0246154	26	7	34.2692	0.712741	21581728	0.051165
CID000003973	3.44956	0.00034456	0.289892	0.181538	26	6	152.962	0.755044	8746052	0.0557034
CID100005279	3.4972	0.00050909	0.285943	0.163077	26	6	129	0.75028	22764750	0.0610281
PPP1R1B	3.16687	0.00036048	0.315769	0.0184615	26	7	136.154	0.783313	136134580	0.146087
MYD88	3.38697	0.00137604	0.295249	0.313846	26	6	125.192	0.761303	22173588	0.0772792
CCNE1	3.24077	0.00032773	0.308568	0.310769	26	7	126.962	0.775923	33459846	0.107653
PDE2A	3.37496	0.000346	0.2963	0.0553846	26	6	80.7308	0.762504	25820000	0.0927707
SIN3A	3.73304	0.00026695	0.267878	0.101538	26	7	25.5769	0.726696	9928676	0.0660622
HSD17B2	3.63941	0.00033956	0.27477	0.116923	26	7	80.2692	0.736059	14268416	0.0898444
ASAH1	3.35754	0.00045871	0.297837	0.0338461	26	7	115.308	0.764246	94278254	0.16058
PRKCH	3.95393	5.743e-05	0.252913	0.0769231	26	7	10.6154	0.704607	1289176	0.0639481
FGG	3.28352	0.00016762	0.304552	0	26	7	71.7692	0.771648	30872700	0.0969442
NCK1	3.3782	0.00034529	0.296015	0.169231	26	6	68.1538	0.76218	30635492	0.091696
CID000124886	3.7941	0.00017256	0.263567	0.286154	26	7	79.5769	0.720589	16482990	0.0723569
GNPAT	3.90214	0.0003897	0.25627	0.0676923	26	7	21.5385	0.709786	32454056	0.100217
NMT1	3.85493	0.00125625	0.259408	0	25	7	25.36	0.714507	235207882	0.0898893
SGPP2	3.29557	0.00057479	0.303437	0	25	7	136.12	0.770443	132790950	0.181369
CID024755493	3.68865	1.699e-05	0.271102	0.22	25	7	56.76	0.731135	2154396	0.0806259
COL1A2	3.48483	0.00040427	0.286958	0.11	25	6	55.68	0.751517	5312064	0.0587288
ADCY6	3.18605	0.00012923	0.313868	0.24	25	6	141.48	0.781395	54331682	0.116253
GARS	3.2201	0.00063958	0.310549	0.0333333	25	7	83.36	0.77799	99423608	0.1125
CID005283389	3.74525	4.008e-05	0.267005	0.433333	25	7	126.12	0.725475	15395766	0.0826754
CID000003893	3.52989	0.00077528	0.283295	0.126667	25	7	190.6	0.747011	148910240	0.056125
CD3D	3.22057	0.00020594	0.310504	0.293333	25	7	132.24	0.777943	37954432	0.118175
CID100003893	3.52989	0.00077528	0.283295	0.126667	25	7	190.6	0.747011	148910240	0.056125
CID005282280	3.74525	4.008e-05	0.267005	0.433333	25	7	126.12	0.725475	15395766	0.0826754
CID100001831	3.74525	4.008e-05	0.267005	0.433333	25	7	126.12	0.725475	15395766	0.0826754
CID000033113	3.68681	9.764e-05	0.271237	0.0333333	25	7	62.48	0.731319	6747048	0.0571745
CID105280961	3.36998	0.00102824	0.296737	0.23	25	6	214.68	0.763002	22977686	0.0545778
CID000082127	3.62407	0.00043765	0.275933	0.01	25	7	82.52	0.737593	29421434	0.0533682
CID100000745	3.79544	0.00016516	0.263474	0.306667	25	7	81.4	0.720456	15528680	0.075037
PDE9A	3.27643	0.00025682	0.30521	0.0633333	25	6	111.24	0.772357	74506852	0.121804
LPCAT4	3.47383	0.00014145	0.287867	0.0866667	25	7	96.64	0.752617	44679448	0.153738
HS3ST3A1	3.32661	0.00028967	0.300606	0	25	7	63.16	0.767339	54397780	0.103946
CENPF	3.90429	7.19e-06	0.256128	0.62	25	6	44.6	0.709571	200912	0.0984547
CID100004345	3.74525	4.008e-05	0.267005	0.433333	25	7	126.12	0.725475	15395766	0.0826754
INPP5A	3.28473	0.0002881	0.304439	0.0233333	25	7	136.88	0.771527	100465832	0.178583
CID100023925	3.80201	0.00014242	0.263019	0.02	25	7	38.08	0.719799	33692824	0.060161
CID100001541	3.74525	4.008e-05	0.267005	0.433333	25	7	126.12	0.725475	15395766	0.0826754
AGPAT5	3.47383	0.00014145	0.287867	0.0866667	25	7	96.64	0.752617	44679448	0.153738
CID005283159	3.74525	4.008e-05	0.267005	0.433333	25	7	126.12	0.725475	15395766	0.0826754
BMP4	3.73453	0.00039192	0.267771	0.0566667	25	7	20.44	0.726547	4930614	0.0692042
CDC25A	3.16843	0.00114475	0.315613	0.256667	25	7	167.96	0.783157	62501826	0.0809846
FST	3.52268	0.00035863	0.283874	0.0366667	25	7	33.56	0.747732	9272316	0.0617977
CID000023925	3.80201	0.00014242	0.263019	0.02	25	7	38.08	0.719799	33692824	0.060161
CID100000866	3.57682	0.00027457	0.279578	0.141304	24	7	183.583	0.742318	40886588	0.0591532
GPCPD1	3.477	0.00037412	0.287604	0	24	7	89.7917	0.7523	101706990	0.135353
CID100000051	3.88754	0.00012112	0.257232	0.0471015	24	7	41.4583	0.711246	32141532	0.0818363
LGALS1	3.40678	0.00030437	0.293532	0.0181159	24	7	46.2083	0.759322	8358514	0.0796848
CCR2	3.83481	0.00078544	0.260769	0.126812	24	7	37.5833	0.716519	33714942	0.131353
CID100192866	3.85266	9.1e-05	0.259561	0.0652174	24	7	49.25	0.714734	11687542	0.0657482
WDR5	3.51532	0.00112694	0.284469	0.0108696	24	7	35	0.748468	60269776	0.0958217
CID000439456	3.82135	3.79e-05	0.261688	0.101449	24	7	45.8333	0.717865	3860604	0.0664842
CID000001051	3.90077	8.473e-05	0.25636	0.115942	24	7	33.0833	0.709923	10637058	0.0758721
CID000006197	3.44659	0.00068834	0.290142	0.15942	24	6	156.417	0.755341	33175996	0.0668663
CID100000806	3.82135	3.79e-05	0.261688	0.101449	24	7	45.8333	0.717865	3860604	0.0664842
CID006419702	3.85266	9.1e-05	0.259561	0.0652174	24	7	49.25	0.714734	11687542	0.0657482
HACL1	3.91169	0.00067221	0.255644	0	24	7	31.3333	0.708831	199429748	0.0972222
CID000000051	3.88754	0.00012112	0.257232	0.0471015	24	7	41.4583	0.711246	32141532	0.0818363
NLRP1	3.65119	0.00067258	0.273883	0.0181159	24	7	53.0417	0.734881	10000914	0.0560314
LYPLA1	3.53341	0.00028068	0.283013	0	24	7	81.0833	0.746659	92560728	0.143519
AKR1C1	3.67867	0.00080167	0.271837	0.0398551	24	7	35.3333	0.732133	25630238	0.0669557
CID100000193	3.91705	0.0002395	0.255294	0.0144928	24	7	25.875	0.708295	19918438	0.0608819
THBD	3.24336	0.00031103	0.308323	0.0652174	24	7	69.7083	0.775664	44353554	0.093511
CKAP5	3.56296	0.00027232	0.280665	0.347826	24	7	99.375	0.743704	11399586	0.117784
SOCS3	3.63953	6.309e-05	0.274761	0.253623	24	7	88.375	0.736047	3394580	0.0623677
WARS	3.15802	0.00067818	0.316654	0.0217391	24	7	112.125	0.784198	92951636	0.126801
ARHGEF7	3.64696	0.00016281	0.274201	0.192029	24	7	59.25	0.735304	4612624	0.0679296
PAFAH1B1	3.31749	0.00049106	0.301432	0.0869565	24	7	105.542	0.768251	37800500	0.115004
MAP2K6	3.12291	0.00030397	0.320214	0.155797	24	6	152.458	0.787709	130814714	0.107644
CID100000264	3.4352	0.00187177	0.291104	0.152174	24	7	205.75	0.75648	190517476	0.0574371
LGALS9	3.71002	0.0004092	0.26954	0	24	7	32.9167	0.728998	56667142	0.116911
AGPAT1	3.68998	0.00020257	0.271004	0	24	7	106.591	0.731002	14368020	0.175985
CID000000264	3.42252	0.0019989	0.292183	0.15942	24	7	215.333	0.757748	189826572	0.0580076
OCA2	3.53051	0.00026364	0.283245	0.148551	24	7	68.25	0.746949	20622404	0.124847
CID000044259	3.51298	0.00046161	0.284659	0.166008	23	6	137.217	0.748702	20032248	0.0678218
FADS1	3.54143	0.00028169	0.282372	0.0237154	23	7	95.2609	0.745857	53034026	0.128485
HSPG2	3.44162	0.00025586	0.290561	0.130435	23	7	43.0435	0.755838	6210760	0.0822832
TNNI2	3.34634	0.00010996	0.298834	0.509881	23	7	113.043	0.765366	23443936	0.15754
SMPD1	3.42025	0.00019558	0.292377	0.12253	23	7	49.6957	0.757976	12118888	0.0871096
ISG15	4.01523	0.0006081	0.249052	0.189723	23	7	11.2609	0.698477	8070822	0.0866142
NRAS	3.29428	0.0001083	0.303556	0.359684	23	6	146	0.770572	16472648	0.134855
MCM5	3.37993	4.61e-05	0.295864	0.557312	23	7	107.957	0.762007	10670826	0.1428
PDK3	3.26618	0.00023739	0.306168	0.0869565	23	7	99.8261	0.773382	52271772	0.143842
DGAT2	3.7375	0.00021063	0.267558	0.0869565	23	7	61.4348	0.72625	35091616	0.117691
IRF1	3.65812	0.00018323	0.273364	0.12253	23	6	39.913	0.734188	4690778	0.0733194
CID000031703	3.54676	0.00065555	0.281948	0.126482	23	6	155.783	0.745324	23030114	0.0584888
CID000005962	3.58962	0.0002239	0.278581	0.15415	23	7	189.783	0.741038	31662640	0.0617216
CID000439155	3.91713	0.00020669	0.255289	0.0158103	23	7	26.913	0.708287	18238108	0.0634234
SERPINA1	3.49982	0.00096661	0.285729	0.0197628	23	7	72.9565	0.750018	17083846	0.0749921
UPB1	3.47951	0.0007283	0.287397	0.0395257	23	7	85.7391	0.752049	119794370	0.14016
MYLK	3.31327	0.00062683	0.301817	0.0355731	23	7	123.478	0.768673	71824044	0.160043
DNM2	3.1826	0.0003892	0.314208	0.0909091	23	6	146.478	0.78174	118646630	0.147501
CDKN3	3.16084	0.00031539	0.316372	0.268775	23	7	146.13	0.783916	59207892	0.11561
CD1B	3.59937	0.00103577	0.277827	0	23	7	44.5652	0.740063	192554004	0.120679
CFH	3.22382	0.00060167	0.310191	0.00395257	23	7	96.1739	0.777618	133533328	0.137859
CID100000934	3.7516	0.00021889	0.266553	0.012987	22	7	60.7273	0.72484	32054028	0.0543559
SPC25	3.96371	3.36e-06	0.252289	0.735931	22	7	42.8182	0.703629	122604	0.114487
CID100000593	4.00662	6.79e-06	0.249587	0.034632	22	7	22.9091	0.699338	7019576	0.115874
UQCR10	4.00352	0.00076018	0.24978	0	22	7	32	0.699648	257783760	0.0965732
FOXM1	3.50797	0.00021523	0.285066	0.354978	22	7	74.9091	0.749203	6246978	0.0865476
PGM2	3.60974	0.0002871	0.277028	0.0562771	22	7	70.5909	0.739026	30365398	0.119106
BPNT1	3.26653	0.00025787	0.306135	0.017316	22	7	84.9091	0.773347	36533534	0.129044
CID100000295	3.76882	0.00033237	0.265335	0.125541	22	7	85.6818	0.723118	9043612	0.0607676
CID100000181	3.87509	0.00010952	0.258058	0.0476191	22	7	50.0455	0.712491	23008004	0.0770045
CTLA4	3.21451	0.00032874	0.31109	0.147186	22	6	114.227	0.778549	45652114	0.134963
CSNK1G3	3.52472	0.00080533	0.283711	0	22	7	70.9545	0.747528	247734286	0.114118
ADAMTS5	3.40384	0.00069894	0.293786	0	22	7	62.9091	0.759616	109095178	0.1186
UBE2C	3.54609	0.00017538	0.282001	0.493506	22	7	122.318	0.745391	8482682	0.115503
MCM4	3.38971	4.838e-05	0.29501	0.528139	22	7	108.409	0.761029	10665504	0.150359
CID000312145	3.49364	0.0003007	0.286234	0.207792	22	6	144.955	0.750636	10234002	0.0655879
MERTK	3.1343	0.00033036	0.31905	0	22	6	162.409	0.78657	162038472	0.182383
CID000005994	3.57306	0.00109483	0.279872	0.04329	22	7	142.5	0.742694	46011092	0.0560116
CID000000934	3.7516	0.00021889	0.266553	0.012987	22	7	60.7273	0.72484	32054028	0.0543559
CID000008784	3.59788	0.00027449	0.277942	0.121212	22	7	70	0.740212	6935566	0.0586596
CID100001690	3.56856	0.00049073	0.280225	0.125541	22	6	137.591	0.743144	19752198	0.0630768
CID100003931	3.69906	0.00021876	0.270339	0.0692641	22	7	103.5	0.730094	20975612	0.0689101
ATP6V1B1	3.23964	6.357e-05	0.308677	0.510823	22	7	166.636	0.776036	87957212	0.204713
AGT	3.63749	0.00129851	0.274915	0.0995671	22	7	57.2727	0.736251	16420466	0.0548786
AMDHD1	3.6483	0.00040319	0.274101	0.0476191	22	7	73.4091	0.73517	51418456	0.156555
CID000006176	4.00662	6.79e-06	0.249587	0.034632	22	7	22.9091	0.699338	7019576	0.115874
CID100001051	3.91991	6.029e-05	0.255108	0.134199	22	7	29.5455	0.708009	7014712	0.0856798
MCM6	3.40388	4.276e-05	0.293782	0.536797	22	7	103.273	0.759612	10402424	0.167108
CID005280363	3.49728	0.00082907	0.285937	0.181818	22	7	230.955	0.750272	47273316	0.0635513
RBP4	3.37249	0.00069766	0.296517	0	22	7	52.5455	0.762751	92211808	0.122727
CID000445154	3.51544	0.0007627	0.284459	0.142857	22	7	162.636	0.748456	15492374	0.0626754
CID100000160	3.49728	0.00082907	0.285937	0.181818	22	7	230.955	0.750272	47273316	0.0635513
CID005280492	3.46397	0.000657	0.288686	0.168831	22	7	208.682	0.753603	52393978	0.0647314
FEN1	3.67335	0.00010434	0.272231	0.294372	22	7	54.0909	0.732665	2930942	0.0998152
CID005280450	3.69906	0.00021876	0.270339	0.0692641	22	7	103.5	0.730094	20975612	0.0689101
GABBR1	3.93107	0.00052418	0.254384	0	22	7	38.3182	0.706893	133129428	0.141357
CID100001567	3.713	0.00019526	0.269324	0	22	7	44.5455	0.7287	19617752	0.0561877
CID000024316	3.76882	0.00033237	0.265335	0.125541	22	7	85.6818	0.723118	9043612	0.0607676
CID000001567	3.713	0.00019526	0.269324	0	22	7	44.5455	0.7287	19617752	0.0561877
LGALS3	3.38169	0.00055038	0.29571	0.025974	22	7	63.2727	0.761831	21331150	0.0862696
FAR2	4.04983	0.00023775	0.246924	0	22	7	73.1818	0.695017	149319026	0.209223
ETNK1	3.68333	0.00055657	0.271494	0	22	7	112.091	0.731667	315131696	0.185461
RHOG	3.43837	0.00011379	0.290836	0.452381	21	6	67.3333	0.756163	8463146	0.128254
MX1	4.21885	0.00013125	0.237031	0.233333	21	7	11.7143	0.678115	5636436	0.101138
HMMR	3.89846	3.944e-05	0.256511	0.609524	21	7	55	0.710154	1932528	0.0937754
CID003006531	3.45391	0.00026444	0.289527	0.328571	21	6	190.952	0.754609	7065570	0.0663324
CID000006262	3.59803	0.00025164	0.277929	0.185714	21	7	206	0.740197	41736236	0.0671575
RACGAP1	3.38568	0.00025112	0.295362	0.257143	21	7	82.0476	0.761432	18030160	0.106709
CID000030819	3.67957	0.00044194	0.271771	0.209524	21	7	107.429	0.732043	14459904	0.062448
CID000176155	3.48432	0.00021488	0.287	0.319048	21	6	195.571	0.751568	5810574	0.0742026
SRD5A3	4.0166	0.00036449	0.248967	0	21	7	56.619	0.69834	194812622	0.171136
ATP6V1B2	3.24038	6.17e-05	0.308606	0.519048	21	7	174.048	0.775962	87945572	0.214344
MAPRE1	3.14557	0.00063901	0.317907	0.104762	21	7	131.81	0.785443	81478608	0.132766
SLC38A5	3.6461	0.00032361	0.274265	0	21	7	57.7619	0.73539	66456916	0.140848
NUSAP1	3.85658	1.237e-05	0.259297	0.642857	21	6	57.8571	0.714342	347312	0.0888743
TGFBR2	3.21435	0.00047903	0.311105	0.209524	21	6	115.476	0.778565	33583182	0.116971
CID100030819	3.67957	0.00044194	0.271771	0.209524	21	7	107.429	0.732043	14459904	0.062448
SERPINA5	3.51713	0.00014287	0.284323	0.0619048	21	7	56.4286	0.748287	5541696	0.0889545
CENPN	3.96923	1.36e-05	0.251938	0.714286	21	7	39.381	0.703077	499574	0.117205
SULT2B1	3.62696	0.0002707	0.275713	0.0619048	21	7	46.0952	0.737304	5319448	0.0719175
CID100000986	4.04709	5.737e-05	0.247091	0.0619048	21	8	37.8095	0.695291	16980264	0.142675
NUP98	3.72012	0.00017935	0.268808	0.190476	21	7	23.8095	0.727988	2668866	0.10455
E2F3	3.4433	0.0001458	0.290419	0.409524	21	7	121.095	0.75567	3739138	0.108606
ITPKB	3.28504	0.00028524	0.30441	0.0333333	21	7	161.857	0.771496	91445468	0.211411
ATP6V1C1	3.24038	6.17e-05	0.308606	0.519048	21	7	174.048	0.775962	87945572	0.214344
DPAGT1	4.05171	0.00054978	0.246809	0.12381	21	7	51.1905	0.694829	536941646	0.142196
CID000000750	3.91952	5.891e-05	0.255133	0.0285714	21	7	34.5238	0.708048	26388510	0.0851625
CD3G	3.25976	7.97e-05	0.306771	0.414286	21	7	147	0.774024	35673978	0.159956
CID000005997	3.7972	0.00016137	0.263352	0.0666667	21	7	57.1429	0.72028	19968766	0.0643559
CID100000750	3.91952	5.891e-05	0.255133	0.0285714	21	7	34.5238	0.708048	26388510	0.0851625
RPS23	3.38314	0.00010141	0.295584	0.433333	21	7	128.143	0.761686	20288826	0.199215
CID100003973	3.49583	0.00026558	0.286055	0.157143	21	6	161.905	0.750417	7000536	0.0642479
CKB	3.36216	0.00029767	0.297428	0	21	7	133.19	0.763784	100739776	0.183853
CID100000389	3.59803	0.00025164	0.277929	0.185714	21	7	206	0.740197	41736236	0.0671575
GGCX	3.5675	0.00036686	0.280308	0.115789	20	7	214.05	0.74325	15548490	0.0586581
IRF7	3.54723	0.00049196	0.28191	0.263158	20	6	90.55	0.745277	14061860	0.145579
ATP6V1D	3.24042	6.169e-05	0.308602	0.494737	20	7	182	0.775958	87945562	0.224138
NUDT21	3.2735	0.00042137	0.305484	0.147368	20	7	90.5	0.77265	61886482	0.127983
FMO5	3.52542	0.00025332	0.283654	0.0631579	20	7	107.85	0.747458	88462914	0.152266
KCNMA1	3.30951	0.00087249	0.30216	0.0473684	20	7	69.9	0.769049	71815998	0.115417
GDPD2	3.71229	0.00015023	0.269375	0	20	7	77.55	0.72877	56056116	0.176382
CID100000304	3.79908	0.0001386	0.263222	0.0736842	20	7	58.4	0.720092	16717410	0.0675786
GDPD5	3.71229	0.00015023	0.269375	0	20	7	77.55	0.72877	56056116	0.176382
SPTAN1	3.29311	0.00017149	0.303665	0.173684	20	6	168.55	0.770689	53274200	0.198701
CID100005056	3.5349	0.00065811	0.282894	0.136842	20	7	170.55	0.74651	13355514	0.0680583
PAPSS2	3.2906	0.0004542	0.303896	0.0210526	20	7	133	0.77094	67190698	0.173556
AXL	3.1143	0.0002998	0.3211	0.0526316	20	7	173.5	0.78857	149963524	0.186022
SNCA	3.82518	0.00017366	0.261425	0.0105263	20	7	14	0.717481	3017850	0.0688482
PYGB	3.29937	0.00011359	0.303088	0.0736842	20	7	128.9	0.770063	27919892	0.177693
CID100000169	3.47833	0.00054186	0.287494	0.205263	20	7	227.65	0.752167	43948988	0.0711316
RBKS	3.32	0.00048152	0.301205	0.0263158	20	7	143.8	0.768	93051690	0.187549
CID110282255	3.45579	0.0004295	0.28937	0.189474	20	6	195.6	0.754421	12265194	0.0689108
APC	3.58598	0.00015654	0.278864	0.173684	20	7	47.55	0.741402	3005586	0.104167
CID100000945	3.54245	0.00071386	0.28229	0.0947368	20	7	159.25	0.745755	29158266	0.0663952
AKAP9	3.40373	0.00018666	0.293796	0.0789474	20	6	153.4	0.759627	51075832	0.204759
CID000000945	3.53231	0.00073937	0.283101	0.105263	20	7	170.85	0.746769	20366558	0.0661047
MYH11	3.36705	0.00047677	0.296996	0.278947	20	7	140.45	0.763295	100343680	0.19698
CID000004973	3.78808	0.00019207	0.263986	0.0263158	20	7	58	0.721192	15554286	0.0630626
CD207	3.43328	0.00033373	0.291267	0.0210526	20	7	75.95	0.756672	43693802	0.133333
DDX58	3.48851	0.00035107	0.286655	0.0894737	20	6	92.6	0.751149	26527662	0.129593
ALOX5AP	4.10671	0.00089426	0.243504	0.00526316	20	8	20.45	0.689329	31926392	0.0935407
PPIF	3.75167	0.00040772	0.266548	0.00526316	20	7	23.25	0.724833	15316358	0.0608992
PRKD1	3.54703	0.00032903	0.281926	0.115789	20	7	84.65	0.745297	18533088	0.156019
CD69	3.168	0.0001937	0.315656	0.0947368	20	6	112.85	0.7832	57689976	0.137469
GPAM	3.7909	5.438e-05	0.26379	0.136842	20	7	61.55	0.72091	7274244	0.165676
NLGN4X	3.20034	0.000235	0.312467	0	20	7	103.15	0.779966	60341394	0.141678
TGM3	3.37844	0.00044167	0.295995	0.0157895	20	6	75.5	0.762156	41741416	0.12597
IPPK	3.70059	0.00053238	0.270227	0	20	7	114.55	0.729941	298711944	0.194103
SDC2	3.68446	4.603e-05	0.27141	0.142105	20	6	47.5	0.731554	886012	0.0777504
DCTD	3.42764	0.00026731	0.291746	0.178947	20	7	87.1	0.757236	28253692	0.102476
GUCY1B3	3.39144	0.00034386	0.29486	0.184211	20	7	76.85	0.760856	18099386	0.0956982
ATP6V0D1	3.24042	6.169e-05	0.308602	0.494737	20	7	182	0.775958	87945562	0.224138
RBBP4	3.85513	0.00016372	0.259395	0.121053	20	7	22.8	0.714487	2876496	0.072293
CID009865603	3.92359	4.856e-05	0.254869	0.0157895	20	7	28.85	0.707641	10535180	0.070125
CID100000712	3.86691	5.521e-05	0.258604	0.00526316	20	7	56.95	0.713309	13723422	0.0805316
ATP6V1C2	3.24042	6.169e-05	0.308602	0.494737	20	7	182	0.775958	87945562	0.224138
ZWILCH	3.96054	6.2e-07	0.252491	0.831579	20	6	38.7	0.703946	31982	0.159917
NUDT5	3.52809	0.00039336	0.28344	0	19	7	103.526	0.747191	64540838	0.172603
GLUD1	3.48792	9.769e-05	0.286703	0.181287	19	7	47.2105	0.751208	9711160	0.0892145
CID100025476	3.45755	0.00023889	0.289222	0.216374	19	6	148.684	0.754245	5265678	0.076523
CYP26B1	3.41895	5.507e-05	0.292487	0.345029	19	7	125.737	0.758105	22084262	0.1318
SELE	3.28696	0.00039141	0.304232	0.0292398	19	7	73.4211	0.771304	19324244	0.100531
MCM10	3.56903	8.338e-05	0.280188	0.643275	19	7	100.842	0.743097	5169606	0.168827
HAL	3.49023	0.00044032	0.286514	0.0935673	19	7	86.1579	0.750977	29879674	0.166667
S100B	3.37175	0.00035169	0.296582	0.0292398	19	6	55.7368	0.762825	19534674	0.108911
CID100004973	3.78886	0.00018016	0.263932	0.0292398	19	7	60.6316	0.721114	15307690	0.0664147
NR1D1	3.79086	0.00025008	0.263793	0.304094	19	7	63.6316	0.720914	3739668	0.0793088
NCAPG	3.91087	0.00026958	0.255698	0.45614	19	7	45.4211	0.708913	11106176	0.0955125
NPL	3.35899	0.00023257	0.297709	0	19	7	127.211	0.764101	52239474	0.188093
ABL2	3.27862	0.00027069	0.305006	0	19	7	148.263	0.772138	81745998	0.200905
CHPT1	3.62767	0.00011969	0.275659	0	19	7	91.3684	0.737233	22851368	0.18405
CID000047936	3.51536	0.00091642	0.284466	0.0935673	19	7	169.947	0.748464	30186196	0.0660507
CMAS	3.49262	0.00032128	0.286318	0	19	7	110.842	0.750738	71733808	0.185231
PDE7A	3.41567	0.00020923	0.292769	0.0350877	19	6	88.2105	0.758433	17274758	0.117241
BAK1	3.41339	0.00027262	0.292963	0.163743	19	7	83.6842	0.758661	18385314	0.0961177
SOD3	3.47144	0.00012841	0.288065	0.0526316	19	7	110.263	0.752856	40901070	0.172897
TMEM55A	3.30101	0.00018606	0.302937	0	19	7	177.053	0.769899	78063760	0.236948
CID000003715	3.50707	0.00142856	0.285139	0.0818713	19	7	193.737	0.749293	30948398	0.0644776
CID100002900	3.48456	0.00044761	0.28698	0.152047	19	6	175.263	0.751544	28114332	0.0806323
CH25H	3.58927	0.00010555	0.278608	0.157895	19	7	94.4211	0.741073	24057024	0.171388
SFN	3.17947	0.00042074	0.314518	0.0350877	19	7	117.737	0.782053	35660736	0.0968247
NCF2	3.13896	0.00038346	0.318577	0.122807	19	6	156.684	0.786104	37702664	0.0794419
CD9	3.74431	0.00011014	0.267072	0.0350877	19	7	21.1579	0.725569	1979288	0.089016
PSMB8	3.5273	0.00021607	0.283503	0.222222	19	6	69.8421	0.74727	14398430	0.158374
CID100001033	3.94755	2.6e-05	0.253322	0.0584795	19	7	46.3158	0.705245	14167548	0.131429
PARVA	3.34317	0.00011489	0.299117	0	19	7	97.6842	0.765683	42673550	0.140325
CID100004920	3.59118	0.00089504	0.27846	0.0467836	19	7	159.474	0.740882	38689496	0.0640917
CID000172197	3.45755	0.00023889	0.289222	0.216374	19	6	148.684	0.754245	5265678	0.076523
PLK4	3.40525	0.00026844	0.293664	0.0701754	19	7	104.684	0.759475	47612178	0.170858
CID100005691	3.50511	0.00026031	0.285298	0.210526	19	6	152.263	0.749489	8923290	0.0730573
EZH2	3.59232	0.00053749	0.278372	0.0526316	19	7	66.3158	0.740768	13101878	0.12284
LOX	3.80749	0.0004988	0.26264	0.0116959	19	7	52.6316	0.719251	126396168	0.143065
IL15	3.40388	0.00014871	0.293782	0.263158	19	7	73.4737	0.759612	6197016	0.0873021
CID100000106	3.73335	6.308e-05	0.267856	0.0584795	19	7	54.8421	0.726665	4742896	0.0689955
PBK	3.88554	2.332e-05	0.257364	0.578947	19	7	46.5789	0.711446	777898	0.114726
HK2	3.69343	0.00035967	0.270751	0.0701754	19	7	35.4211	0.730657	4430018	0.0602279
ACP5	3.43195	0.00011145	0.29138	0	19	7	111.368	0.756805	32104374	0.155888
VCP	3.78107	0.00014771	0.264475	0.222222	19	7	28.8421	0.721893	2049840	0.115789
HGD	3.71648	0.00044315	0.269072	0.0233918	19	7	76.5263	0.728352	107675502	0.160912
CID000068841	3.73335	6.308e-05	0.267856	0.0584795	19	7	54.8421	0.726665	4742896	0.0689955
SOCS1	3.80323	8.552e-05	0.262935	0.20915	18	7	42.8889	0.719677	2771312	0.0976662
SPTBN1	3.3045	7.434e-05	0.302618	0.215686	18	6	170	0.76955	32742776	0.232968
CID000439164	3.94837	7.39e-06	0.253269	0.0653595	18	7	47.3333	0.705163	3508868	0.139218
TAF11	3.42091	0.00029317	0.29232	0.00653595	18	7	139.833	0.757909	55935864	0.235499
CID100005591	3.55866	0.00160134	0.281005	0.222222	18	6	161.722	0.744134	102363358	0.0804312
CID000006804	3.89349	2.342e-05	0.256839	0.0392157	18	7	39.7222	0.710651	2735718	0.0849034
CID000006013	3.68838	0.00056782	0.271122	0.183007	18	7	166.389	0.731162	25705018	0.0752729
CAB39	3.21372	0.00023365	0.311166	0.0588235	18	7	127.722	0.778628	52997848	0.171465
RORA	3.96121	0.0002569	0.252448	0.248366	18	7	45.6111	0.703879	5174432	0.0759694
CID100078165	3.41978	0.00506523	0.292417	0.00653595	18	7	337.222	0.758022	85439262	0.0574732
SORBS1	3.13779	8.08e-05	0.318696	0.137255	18	6	194.333	0.786221	69678678	0.156253
CID003246323	3.7368	0.00011794	0.267609	0.0915033	18	7	74.6667	0.72632	3228930	0.0755985
CID000023978	3.82581	0.00016181	0.261382	0.0130719	18	7	59.6111	0.717419	16988820	0.0689071
TPM2	3.36948	1.149e-05	0.296782	0.712418	18	7	139.944	0.763052	21149416	0.206408
CID100005408	3.68838	0.00056782	0.271122	0.183007	18	7	166.389	0.731162	25705018	0.0752729
CID000644109	4.05116	4.984e-05	0.246843	0.0522876	18	8	36.1667	0.694884	14837368	0.158978
ALOX12	3.77786	0.00030272	0.2647	0.169935	18	7	28.8889	0.722214	4486794	0.0982314
CID100001016	3.7368	0.00011794	0.267609	0.0915033	18	7	74.6667	0.72632	3228930	0.0755985
CID100176155	3.49196	0.00017088	0.286372	0.346405	18	6	216.889	0.750804	4476332	0.0846675
SLIT2	3.19764	0.00017778	0.312731	0	18	7	193.278	0.780236	160882282	0.23363
TNNT1	3.36724	2.363e-05	0.296979	0.69281	18	7	140.389	0.763276	21281436	0.204649
IL22RA1	3.48691	0.00049465	0.286787	0.0261438	18	7	58.9444	0.751309	60891176	0.133232
CID100000761	3.89349	2.342e-05	0.256839	0.0392157	18	7	39.7222	0.710651	2735718	0.0849034
PGM5	3.625	0.00019843	0.275862	0	18	7	80.8333	0.7375	29052478	0.151199
CID100000314	3.91326	0.00014178	0.255542	0.0457516	18	7	28.6111	0.708674	14572604	0.0907947
ELN	3.84499	0.00053976	0.260079	0.0392157	18	7	51.3333	0.715501	6319092	0.058903
KNTC1	3.43762	5.963e-05	0.290899	0.431373	18	6	60.1111	0.756238	3563220	0.131669
NAT1	3.75199	0.00028943	0.266525	0	18	7	44.5	0.724801	33226436	0.132622
CASK	3.48745	0.00043991	0.286742	0.00653595	18	7	43.9444	0.751255	17262756	0.121283
IGF2R	3.48401	0.00026826	0.287026	0.0392157	18	7	76.3889	0.751599	21343204	0.149463
CID100003413	3.51544	0.00088372	0.284459	0.0980392	18	7	179.222	0.748456	29946232	0.0696879
TGFB2	3.65745	0.00011597	0.273414	0.222222	18	7	73.6111	0.734255	2147796	0.0690267
TCF19	3.35268	8.327e-05	0.298269	0	18	6	114.722	0.764732	21251574	0.175227
CDT1	3.56418	9.666e-05	0.28057	0.647059	18	7	115.833	0.743582	2539394	0.147676
SLC1A1	3.45681	0.0005418	0.289284	0.0130719	18	7	82.5	0.754319	16598030	0.0946311
BARD1	3.35127	0.00025223	0.298394	0.0849673	18	7	91.2222	0.764873	18236190	0.132766
BMP7	3.64509	0.00016173	0.274342	0.0522876	18	7	35.8889	0.735491	3932130	0.133543
GUCY1A3	3.41844	0.00022168	0.292531	0.228758	18	7	79.3333	0.758156	10499434	0.103433
EPHB2	3.27651	0.00014906	0.305203	0.20915	18	7	163.389	0.772349	80915800	0.189417
DLGAP5	3.89282	4.21e-06	0.256883	0.699346	18	7	68.1667	0.710718	314264	0.102506
PRLR	3.44381	0.00010595	0.290376	0.0326797	18	7	60.2222	0.755619	7723580	0.133583
GPD1	3.48237	0.00021761	0.287161	0.0196078	18	7	103.389	0.751763	42227418	0.173623
CID000005591	3.55866	0.00160134	0.281005	0.222222	18	6	161.722	0.744134	102363358	0.0804312
AGPAT9	3.79203	4.195e-05	0.263711	0.169935	18	7	66.9444	0.720797	6231286	0.181956
AACS	3.65295	0.00012928	0.273751	0.150327	18	7	73.3889	0.734705	10071500	0.137841
BMPR1A	3.36932	0.00022279	0.296796	0.176471	18	7	94.3889	0.763068	10317484	0.162268
CID000078165	3.41978	0.00506523	0.292417	0.00653595	18	7	337.222	0.758022	85439262	0.0574732
CID002733525	3.56465	0.00067185	0.280533	0.169935	18	6	170.278	0.743535	20144640	0.0732291
FCGR3B	3.57932	0.0002457	0.279382	0	18	7	53.9444	0.742068	23872496	0.155719
NEB	3.36787	1.604e-05	0.296923	0.712418	18	7	142.056	0.763213	21223580	0.200927
CID005284616	3.61675	0.00076668	0.276492	0.104575	18	6	93.9444	0.738325	95917612	0.0730903
RANGAP1	3.40287	0.0002233	0.29387	0.248366	18	7	82.1111	0.759713	12452792	0.134829
CID100005376	3.59678	0.00040544	0.278026	0.154412	17	6	129.882	0.740322	16973352	0.0852207
FAAH2	3.62133	0.00028064	0.276142	0	17	7	97.5294	0.737867	70150730	0.209847
CID005280497	3.60281	0.00023557	0.277561	0.272059	17	7	251.471	0.739719	14535344	0.0820267
LCP2	3.50115	6.411e-05	0.28562	0.375	17	7	115.176	0.749885	3666152	0.174157
IFIT1	4.16503	0.00018123	0.240094	0.367647	17	7	14.8235	0.683497	5664526	0.123039
CD47	3.38744	0.00019163	0.295208	0.0294118	17	7	122.765	0.761256	25627456	0.188072
CD55	3.25529	0.0002145	0.307192	0.00735294	17	7	91.7059	0.774471	49845284	0.15768
CID000006302	3.88186	7.428e-05	0.257608	0.0735294	17	7	58.6471	0.711814	15249940	0.0990396
KCNN4	3.57596	0.00066513	0.279645	0.0661765	17	7	35.7647	0.742404	48914384	0.114956
GPT2	3.83078	0.00014267	0.261043	0	17	7	36.1765	0.716922	21663960	0.101082
CID100003715	3.52026	0.00061778	0.28407	0.0882353	17	7	203.176	0.747974	16109602	0.072801
CDON	3.25275	0.0003248	0.307432	0.169118	17	7	187.588	0.774725	44413906	0.144183
PI4K2A	3.87779	0.00014801	0.257879	0	17	7	89.7647	0.712221	10211660	0.203123
CID000000767	3.84045	5.976e-05	0.260386	0.0147059	17	7	55.1765	0.715955	15677202	0.0900857
SCD5	3.66818	5.837e-05	0.272615	0	17	7	111.294	0.733182	35960696	0.233674
CID100005637	3.48765	0.00015368	0.286726	0.323529	17	6	199.529	0.751235	4395278	0.0790922
CKMT2	3.4038	0.00020923	0.293789	0	17	7	155.765	0.75962	77908190	0.226928
MGEA5	3.60395	0.00065034	0.277474	0	17	7	99.0588	0.739605	173872492	0.189669
ACSM3	3.60602	0.00022504	0.277314	0	17	7	75.7059	0.739398	40592888	0.157607
PHYH	4.25709	0.00018012	0.234902	0	17	8	23.1765	0.674291	66175946	0.158403
CID100000213	3.60281	0.00023557	0.277561	0.272059	17	7	251.471	0.739719	14535344	0.0820267
RELN	3.71856	5.807e-05	0.268921	0.0735294	17	7	31.1765	0.728144	790174	0.0777416
AK2	3.45086	0.00017454	0.289783	0.0588235	17	7	100.471	0.754914	16080866	0.19558
UST	3.97397	0.00012334	0.251638	0.117647	17	7	64.6471	0.702603	80301954	0.175671
CYP39A1	3.69245	0.00036865	0.270823	0	17	7	109.235	0.730755	102225030	0.240523
TJP1	3.31538	0.00041462	0.301625	0.0955882	17	7	55	0.768462	9576816	0.0932959
BST2	3.21541	0.00026186	0.311003	0.0147059	17	7	126.176	0.778459	58946346	0.174586
LRP8	3.56609	8.045e-05	0.280419	0.125	17	7	97.5882	0.743391	4731966	0.182068
AGPS	4.32685	0.00021625	0.231115	0.102941	17	8	21.2353	0.667315	62986172	0.153026
CID000015667	4.05124	7.8e-06	0.246838	0.0882353	17	8	43.4706	0.694876	6404924	0.173624
PDE8A	3.41582	5.266e-05	0.292755	0.0441177	17	6	98.4706	0.758418	11701748	0.131034
EIF2S2	3.35683	0.00027872	0.2979	0.441176	17	7	161.647	0.764317	22778482	0.220829
CHST11	3.97397	0.00012334	0.251638	0.117647	17	7	64.6471	0.702603	80301954	0.175671
CID000006131	3.92109	9.677e-05	0.255031	0.0514706	17	7	25.7647	0.707891	8477786	0.106929
CYBB	3.36458	0.00083302	0.297214	0.0882353	17	7	152.118	0.763542	21394726	0.0892913
PECR	3.22782	0.00014023	0.309807	0	17	7	118.235	0.777218	71452710	0.173682
NCOA3	3.60136	0.00056279	0.277673	0.213235	17	7	174.176	0.739864	9665944	0.0675923
CID100023978	3.82824	0.00015076	0.261217	0.0147059	17	7	61.9412	0.717176	16486480	0.0727591
CCNE2	3.29522	0.00016588	0.30347	0.301471	17	7	155.941	0.770478	31788136	0.20741
SH3KBP1	3.38756	6.902e-05	0.295198	0.15	16	7	66.9375	0.761244	3151172	0.113136
CID100002501	3.63859	0.00011789	0.274832	0.308333	16	7	260.938	0.736141	11232700	0.0877101
AP2S1	3.24144	6.483e-05	0.308505	0.141667	16	6	213.75	0.775856	57301594	0.222888
NFATC2	3.30649	0.000167	0.302435	0.191667	16	6	125.5	0.769351	5529840	0.0936566
CID000013849	3.63859	0.00011789	0.274832	0.308333	16	7	260.938	0.736141	11232700	0.0877101
CTSL2	3.87462	0.00050466	0.25809	0.0166667	16	7	28.0625	0.712538	61208940	0.126157
MYH3	3.37151	1.14e-05	0.296603	0.741667	16	7	156.25	0.762849	21144866	0.230118
RORC	3.93874	0.00033534	0.253888	0.25	16	7	49.625	0.706126	4540422	0.0824958
CID000025892	3.93228	4.2e-07	0.254305	0.925	16	7	96.25	0.706772	87738	0.160417
SLC47A2	4.04956	0.00020833	0.246941	0	16	7	40.875	0.695044	106899184	0.129045
CID000003779	3.58954	0.00033875	0.278587	0.0916667	16	7	182.688	0.741046	21555210	0.0816641
SLC47A1	4.04956	0.00020833	0.246941	0	16	7	40.875	0.695044	106899184	0.129045
RDH5	3.89369	4.477e-05	0.256826	0.216667	16	7	77.4375	0.710631	4102606	0.221705
CID000008892	3.63859	0.00011789	0.274832	0.308333	16	7	260.938	0.736141	11232700	0.0877101
DBF4	3.46193	1.779e-05	0.288856	0.7	16	7	133.625	0.753807	9615700	0.229991
CEP55	3.93823	5.38e-06	0.253921	0.475	16	7	33.125	0.706177	226340	0.142511
MAP2	3.52241	0.00051053	0.283897	0.0833333	16	7	30.25	0.747759	7629276	0.0718373
CALD1	3.27925	2.123e-05	0.304948	0.458333	16	7	166.688	0.772075	21561990	0.205533
CID000005754	3.58649	0.00089243	0.278824	0.075	16	7	172.125	0.741351	45489186	0.0753233
CID100007991	3.63859	0.00011789	0.274832	0.308333	16	7	260.938	0.736141	11232700	0.0877101
IGFBP5	3.90394	0.00038102	0.256151	0.1	16	7	17.0625	0.709606	4299618	0.075732
RANBP1	3.30559	3.269e-05	0.302518	0.166667	16	7	105.812	0.769441	14605680	0.176944
CID005280343	3.66591	0.00014966	0.272784	0.05	16	6	115.688	0.733409	8493938	0.0915906
CTSC	3.40298	8.23e-05	0.29386	0	16	7	77.5	0.759702	21355870	0.171525
GLI2	3.66904	0.00011939	0.272551	0.15	16	7	56.6875	0.733096	1972702	0.0890748
CID000007991	3.63859	0.00011789	0.274832	0.308333	16	7	260.938	0.736141	11232700	0.0877101
SRM	3.76404	0.0005569	0.265672	0.0916667	16	7	36.375	0.723596	18143078	0.0972035
ATP6V0E2	3.24058	5.45e-05	0.308587	0.35	16	7	223.625	0.775942	87830362	0.2754
RND1	3.36689	4.728e-05	0.29701	0.275	16	6	130.062	0.763311	27675088	0.198378
TPM4	3.36955	1.149e-05	0.296775	0.7	16	7	155.75	0.763045	21148924	0.22972
ATAD2	3.0885	0.00016915	0.323781	0	16	7	252.188	0.79115	188916718	0.274222
ASPM	3.92582	8.564e-05	0.254724	0.5	16	7	39.0625	0.707418	2034564	0.127247
LRP6	3.86852	0.00025576	0.258497	0.175	16	7	20.1875	0.713148	4349202	0.0869565
PTPRM	3.44291	7.121e-05	0.290452	0	16	7	124.562	0.755709	20443610	0.168571
PCSK9	3.30849	0.00018705	0.302253	0.1	16	7	88.3125	0.769151	28728650	0.154767
SELL	3.50331	0.00038132	0.285445	0.05	16	7	56.8125	0.749669	19023474	0.147638
CID002733535	3.63859	0.00011789	0.274832	0.308333	16	7	260.938	0.736141	11232700	0.0877101
NF1	3.44201	0.00038607	0.290528	0.025	16	7	71.625	0.755799	24477076	0.136298
PSMB9	3.58375	0.00014134	0.279038	0.391667	16	7	44.5625	0.741625	5676822	0.128422
RICTOR	3.55537	0.00020345	0.281265	0.0333333	16	7	122.125	0.744463	19300070	0.140716
COX5A	3.55055	0.00020135	0.281646	0	16	7	91	0.744945	37643950	0.193133
ATOX1	3.85411	0.00017368	0.259463	0	16	7	32.9375	0.714589	27127670	0.13363
CID100013849	3.63859	0.00011789	0.274832	0.308333	16	7	260.938	0.736141	11232700	0.0877101
CID100001167	4.10992	0.00013806	0.243314	0.0333333	16	7	11.4375	0.689008	13159234	0.132716
CID100008892	3.63859	0.00011789	0.274832	0.308333	16	7	260.938	0.736141	11232700	0.0877101
SOAT1	3.98336	0.00017659	0.251044	0.05	16	7	33.25	0.701664	12917504	0.123106
JUNB	3.75144	1.48e-05	0.266564	0.183333	16	7	38.4375	0.724856	602656	0.091152
CID000969516	3.56551	9.844e-05	0.280465	0.341667	16	6	187.438	0.743449	2546246	0.089341
UBE2I	3.56104	0.00048555	0.280817	0.141667	16	7	100.875	0.743896	5134992	0.0768239
CID100007870	3.78573	0.00016058	0.26415	0.00833333	16	7	54.0625	0.721427	15135848	0.0804652
PPIL1	4.02443	0.00020544	0.248483	0	16	7	17.875	0.697557	17514548	0.129808
SMAD9	3.51728	0.00026681	0.28431	0.241667	16	7	100.062	0.748272	5170946	0.199203
POLK	3.43688	8.911e-05	0.290961	0	16	7	100.875	0.756312	19656014	0.161089
NTN1	3.53063	0.00033155	0.283236	0.275	16	6	202.125	0.746937	19484576	0.131169
CID000027924	3.4743	0.00028151	0.287828	0.25	16	6	241	0.75257	8285414	0.0920902
PSMD12	4.09011	6.65e-06	0.244492	0.575	16	7	14.4375	0.690989	235424	0.197774
CID100000594	3.89764	7.265e-05	0.256566	0.025	16	7	40.1875	0.710236	16440230	0.113833
CD2	3.61267	0.00016032	0.276803	0.15	16	7	47.625	0.738733	2363702	0.119018
GYS1	3.65154	0.00028845	0.273857	0.075	16	6	48.4375	0.734846	6349516	0.08125
CID100005040	3.65151	0.000587	0.27386	0.0916667	16	6	89.3125	0.734849	76866728	0.0800676
ITPKC	3.29933	9.887e-05	0.303092	0	16	7	210.375	0.770067	80391414	0.278054
SLC16A7	3.69495	0.00012458	0.270639	0	16	7	65.5	0.730505	46445924	0.185345
CID100025892	3.93228	4.2e-07	0.254305	0.925	16	7	96.25	0.706772	87738	0.160417
ADAT3	3.51016	0.00010123	0.284887	0	16	7	85.5625	0.748984	37660934	0.169804
CID105280343	3.66591	0.00014966	0.272784	0.05	16	6	115.688	0.733409	8493938	0.0915906
NTRK2	3.27577	0.00022808	0.305272	0.0380952	15	7	189.8	0.772423	86268362	0.238504
UCHL5	3.61205	0.00016292	0.276851	0.2	15	7	63.8667	0.738795	11742538	0.166229
CID100000767	3.8518	5.219e-05	0.259619	0.0190476	15	7	57.8	0.71482	13786716	0.100469
PER2	4.2807	0.00016958	0.233607	0.342857	15	7	11.3333	0.67193	3817726	0.155556
SHPK	3.70282	0.00052007	0.270064	0	15	7	151.133	0.729718	332863856	0.257519
EBF1	3.79771	0.00031546	0.263317	0	15	7	68.1333	0.720229	60011484	0.157961
CID005288834	3.79317	0.00014697	0.263632	0.00952381	15	7	55.1333	0.720683	14219908	0.0855941
SPAG9	3.24406	7.572e-05	0.308256	0.247619	15	7	204.067	0.775594	54332014	0.169099
PTPN3	3.4033	0.0001227	0.293833	0.209524	15	7	125.867	0.75967	4891212	0.121899
CENPK	3.95577	7.1e-06	0.252795	0.67619	15	7	40.1333	0.704423	307354	0.174203
GBA2	3.92833	0.00065773	0.254561	0	15	7	45.2	0.707167	139961128	0.127011
EIF3J	3.38404	8.965e-05	0.295505	0.4	15	7	174.867	0.761596	23312086	0.274843
CID100001822	3.91036	7.98e-06	0.255731	0.0285714	15	7	27.8	0.708964	1963890	0.100494
CID100107744	4.05457	7.7e-07	0.246636	0.609524	15	7	61.3333	0.694543	77248	0.3
CID100002889	3.58723	7.539e-05	0.278767	0.371429	15	6	192.4	0.741277	1724344	0.0943137
EIF4EBP1	3.42616	0.00014869	0.291872	0.304762	15	6	165.4	0.757384	13567384	0.161933
CID100001172	3.90269	3.419e-05	0.256234	0.114286	15	7	52.4	0.709731	19702694	0.10309
CID124755492	3.76447	3.52e-06	0.265641	0.304762	15	7	62.5333	0.723553	462642	0.114373
PSMD1	4.09653	5.42e-06	0.244109	0.647619	15	7	14.8667	0.690347	207608	0.221891
P2RX1	3.40549	0.00024078	0.293644	0.0952381	15	7	139.6	0.759451	16929490	0.209524
ZBTB16	3.45872	0.00045093	0.289124	0.114286	15	7	77	0.754128	8373540	0.114286
IMPAD1	3.78706	0.00026181	0.264057	0	15	7	73	0.721294	64947570	0.166282
CID000006030	3.90269	3.419e-05	0.256234	0.114286	15	7	52.4	0.709731	19702694	0.10309
NDST1	3.62833	6.214e-05	0.275609	0	15	7	58.9333	0.737167	13084256	0.150868
CID000037786	3.93267	4.2e-07	0.25428	0.914286	15	7	99.2	0.706733	87738	0.167851
ITGB5	3.20789	5.71e-05	0.311731	0.247619	15	7	181	0.779211	23440736	0.211202
CID000005862	3.90151	6.259e-05	0.256311	0.0285714	15	7	40.0667	0.709849	14474492	0.125079
ALOX15B	3.64512	9.217e-05	0.274339	0.285714	15	7	58.6667	0.735488	1843966	0.0887203
NAGA	3.73465	0.00021137	0.267763	0	15	7	53.2667	0.726535	36455256	0.197233
CID100003640	3.62086	0.00082568	0.276178	0.0857143	15	7	173.133	0.737914	38748612	0.0785758
MAPK7	3.23772	0.0001056	0.308859	0.180952	15	7	179.6	0.776228	32386332	0.222663
ARRB2	3.60829	0.00019151	0.27714	0.0666667	15	7	110.933	0.739171	6537912	0.0831201
SUV39H1	3.57999	0.00014306	0.27933	0.171429	15	7	87.8667	0.742001	4469254	0.159394
INMT	3.49716	0.00036107	0.285946	0	15	7	43.5333	0.750284	39681292	0.147174
CID000002770	3.65088	0.00018521	0.273907	0.12381	15	6	115.667	0.734912	12867794	0.0880244
MAPT	3.90578	9.697e-05	0.256031	0.104762	15	7	24.6667	0.709422	2479620	0.0904585
MYBPC1	3.36799	1.601e-05	0.296913	0.67619	15	7	167.333	0.763201	21222640	0.236681
CCDC99	4.00622	1e-08	0.249612	0.933333	15	7	39.0667	0.699378	330	0.208913
CID000107744	4.05457	7.7e-07	0.246636	0.609524	15	7	61.3333	0.694543	77248	0.3
ATP2A3	3.14745	8.791e-05	0.317717	0.00952381	15	7	255.067	0.785255	115156932	0.283073
CID000003385	3.64422	0.00029785	0.274407	0.161905	15	7	126.733	0.735578	6042412	0.0918239
CID000000181	3.97096	2.218e-05	0.251829	0.0857143	15	7	50.2667	0.702904	12153966	0.132978
ACP1	3.55423	0.00022146	0.281355	0.0571429	15	7	80.4667	0.744577	9131402	0.158913
PPARGC1A	3.58152	0.00027896	0.279211	0.390476	15	7	139.8	0.741848	3142568	0.0879379
EPS15	3.82898	0.00020354	0.261166	0.152381	15	7	31.1333	0.717102	3560124	0.0915423
FBXO5	3.54797	3.312e-05	0.281851	0.580952	15	7	147.333	0.745203	1029616	0.159725
S100A12	3.47857	0.00020921	0.287475	0.0380952	15	7	86.7333	0.752143	34860164	0.162084
NFATC1	3.29456	0.00021862	0.303531	0.2	15	7	174.067	0.770544	3825272	0.0749677
ANG	3.4206	0.00021498	0.292347	0.0380952	15	7	84.1333	0.75794	15525064	0.140045
EPT1	3.98348	6.986e-05	0.251037	0	15	7	75.1333	0.701652	58756814	0.19664
RFC4	3.6288	1.821e-05	0.275573	0.514286	15	7	115.733	0.73712	1142362	0.221711
PSMA3	4.02466	2.876e-05	0.248468	0.561905	15	7	27.8	0.697534	526766	0.10362
CID000036735	3.91036	7.98e-06	0.255731	0.0285714	15	7	27.8	0.708964	1963890	0.100494
PRSS3	3.27487	0.0002785	0.305356	0.0380952	15	7	76.3333	0.772513	42056316	0.133687
CID024755492	3.76447	3.52e-06	0.265641	0.304762	15	7	62.5333	0.723553	462642	0.114373
CID100037786	3.93267	4.2e-07	0.25428	0.914286	15	7	99.2	0.706733	87738	0.167851
PLXNA2	3.40197	6.687e-05	0.293948	0.285714	14	7	190.071	0.759803	23138586	0.285822
CID100004829	3.68137	0.00011603	0.271638	0.263736	14	7	172.643	0.731863	5888256	0.0936991
CID100002514	3.72823	0.00021795	0.268224	0.010989	14	7	102.286	0.727177	9694556	0.0841033
CID000155957	3.93624	7.6e-07	0.25405	0.989011	14	7	95.2143	0.706376	46078	0.169722
ZHX2	3.59757	6.869e-05	0.277966	0.164835	14	7	78.2857	0.740243	2398764	0.117362
FKBP1B	4.61408	0.00078287	0.216728	0	14	7	4	0.638592	43957898	0.166667
WNT5A	3.48832	0.00041975	0.286671	0.131868	14	7	41.2143	0.751168	6495718	0.0861965
COX10	3.94841	0.00051251	0.253267	0.021978	14	7	54.6429	0.705159	125024666	0.154762
CID011094749	3.93624	7.6e-07	0.25405	0.989011	14	7	95.2143	0.706376	46078	0.169722
P4HA1	4.29549	0.00017583	0.232802	0	14	8	25.5	0.670451	39956326	0.178832
CID011954051	3.93624	7.6e-07	0.25405	0.989011	14	7	95.2143	0.706376	46078	0.169722
PDCD4	3.41852	8.217e-05	0.292524	0.043956	14	7	83.3571	0.758148	16919534	0.17392
TPR	3.84781	8.746e-05	0.259888	0.263736	14	7	21.2857	0.715219	1231798	0.0998646
DKK1	4.09261	0.00014313	0.244343	0.164835	14	7	21.8571	0.690739	4774696	0.0945103
TDP1	3.78142	0.00057758	0.264451	0	14	7	46.8571	0.721858	37960478	0.136887
GBP1	3.63064	2.526e-05	0.275433	0.043956	14	6	64.7857	0.736936	4105386	0.147117
GINS1	3.62614	7.344e-05	0.275775	0.285714	14	7	66.7143	0.737386	4809002	0.159986
CID100008784	3.61812	0.00015126	0.276387	0.0879121	14	7	89.2857	0.738188	4156204	0.083089
IFIT3	4.29796	0.00014866	0.232668	0.406593	14	7	23.4286	0.670204	11282808	0.14735
PRKAB2	3.30708	3.179e-05	0.302381	0.230769	14	7	216.714	0.769292	40438142	0.266058
PSMA5	3.93917	1.282e-05	0.253861	0.648352	14	7	22.0714	0.706083	533368	0.138365
FBXW7	3.62078	0.00010179	0.276184	0.153846	14	7	52.3571	0.737922	1838900	0.128924
LIG4	3.42412	7.828e-05	0.292046	0.021978	14	7	101.5	0.757588	20267486	0.17546
ATP1A2	3.26993	9.375e-05	0.305817	0	14	7	196.143	0.773007	42073492	0.259154
MICB	3.30661	0.00014632	0.302424	0	14	7	106.071	0.769339	59679414	0.197503
CID111954051	3.93624	7.6e-07	0.25405	0.989011	14	7	95.2143	0.706376	46078	0.169722
MOCOS	3.70975	0.00034018	0.26956	0	14	7	107.429	0.729025	84037520	0.241335
CID100003779	3.66943	0.0001627	0.272522	0.10989	14	7	157.429	0.733057	11942472	0.0970617
PIP	4.01785	3.771e-05	0.248889	0	14	7	32.3571	0.698215	1820326	0.209048
ATP2B4	3.1864	0.0001903	0.313834	0	14	7	270.143	0.78136	113687386	0.307592
SLC12A2	3.55697	6.916e-05	0.281138	0.043956	14	7	52.8571	0.744303	3257920	0.143841
SORT1	3.47148	0.00019773	0.288061	0	14	7	66.5	0.752852	5166134	0.129703
PMAIP1	3.83012	5.93e-06	0.261089	0.252747	14	7	50.5714	0.716988	167490	0.10363
CID100003385	3.64532	0.00028923	0.274324	0.164835	14	7	132.714	0.735468	5704866	0.0969985
MKI67	3.9378	5.66e-06	0.253949	0.736264	14	7	51.9286	0.70622	100886	0.14965
MAP2K4	3.40005	4.105e-05	0.294114	0.0769231	14	7	174.143	0.759995	7334134	0.163881
SLC28A3	3.78291	0.00010142	0.264347	0	14	7	25.6429	0.721709	27105730	0.157967
NOTCH2	3.40146	0.00038826	0.293992	0.043956	14	7	75.9286	0.759854	32804736	0.162408
EXOSC3	3.80213	3.758e-05	0.263011	0.241758	14	7	60.6429	0.719787	3219096	0.170624
PLIN1	3.17865	0.000367	0.314599	0.142857	14	7	240.857	0.782135	37689998	0.166848
AKR1B10	4.58484	0.00078963	0.21811	0	14	8	10.2143	0.641516	117964170	0.137527
ADAM33	3.43661	0.00019825	0.290985	0	14	7	97.4286	0.756339	40714320	0.191327
CYP4B1	3.65327	2.363e-05	0.273728	0	14	7	119.714	0.734673	18778666	0.256957
CID000004829	3.68137	0.00011603	0.271638	0.263736	14	7	172.643	0.731863	5888256	0.0936991
CID000005881	3.67272	0.000466	0.272278	0.164835	14	7	187.286	0.732728	14398060	0.089705
RFC1	3.64266	1.979e-05	0.274525	0.384615	14	7	115.214	0.735734	1605592	0.242978
CID000004763	3.84323	5.764e-05	0.260198	0.153846	14	7	105.929	0.715677	4918240	0.108428
CID000439353	3.96978	2.276e-05	0.251903	0.010989	14	7	22.7857	0.703022	6120504	0.114211
CID100002767	3.66853	0.00022348	0.272589	0.10989	14	6	111.071	0.733147	15001226	0.0948297
PLXNA4	3.44491	5.34e-05	0.290284	0.21978	14	6	182.929	0.755509	22831298	0.298903
ETF1	3.4624	2.576e-05	0.288817	0.483516	14	7	137.357	0.75376	12628198	0.230852
JHDM1D	3.60567	7.162e-05	0.277341	0	14	7	69.7143	0.739433	21531720	0.169665
CID100108063	3.93624	7.6e-07	0.25405	0.989011	14	7	95.2143	0.706376	46078	0.169722
CID000165339	3.78585	7.494e-05	0.264142	0.032967	14	7	84.5	0.721415	4672192	0.0870628
CID100165339	3.78585	7.494e-05	0.264142	0.032967	14	7	84.5	0.721415	4672192	0.0870628
RAB11FIP3	3.27487	0.0001234	0.305356	0.153846	14	7	106.857	0.772513	39997296	0.175752
GHR	3.49254	9.4e-05	0.286324	0.197802	14	7	70.2857	0.750746	5039750	0.137805
FAH	3.8502	0.00022025	0.259727	0.043956	14	7	11.4286	0.71498	14043758	0.0921856
CID000000745	3.96414	3.6e-06	0.252261	0.494505	14	7	60.1429	0.703586	1886634	0.218457
MMAA	4.38134	0.00055595	0.228241	0	14	7	21.5	0.661866	84424478	0.142361
IRAK1	3.52746	3.32e-05	0.28349	0.406593	14	7	133.643	0.747254	1151318	0.193022
RAB11FIP2	3.40091	0.00015141	0.294039	0.192308	13	7	108.692	0.759909	21803978	0.175753
CID100000679	3.36928	0.00415668	0.296799	0.0128205	13	7	449.231	0.763072	177175294	0.0790941
NAPRT1	3.70274	0.00015189	0.27007	0.0384615	13	7	84.1538	0.729726	14750528	0.213457
KDM4C	3.61643	0.00022616	0.276516	0	13	7	87.8462	0.738357	57682996	0.206777
DDR2	3.67029	0.00020138	0.272458	0	13	7	179	0.732971	133589956	0.297659
TST	4.01738	0.00026252	0.248918	0	13	7	69.7692	0.698262	108224758	0.21971
AP1S3	3.45849	1.083e-05	0.289144	0.423077	13	7	197.231	0.754151	18518478	0.325463
PARP12	3.93941	0.00018828	0.253845	0	13	7	100.923	0.706059	93151084	0.223542
CID100000702	3.78056	0.00040297	0.264511	0.0897436	13	7	121.923	0.721944	19306372	0.101706
SRXN1	3.42647	5.018e-05	0.291846	0	13	7	181.538	0.757353	22880492	0.294516
KRT16	4.26383	0.00021387	0.234531	0.282051	13	8	7	0.673617	7617820	0.159341
POLE4	4.05809	1.616e-05	0.246421	0.141026	13	8	20.4615	0.694191	486530	0.155012
CID100000424	3.94614	1.002e-05	0.253412	0.0384615	13	7	27	0.705386	2817272	0.155204
CID003036760	4.01057	0	0.249341	1	13	7	80.7692	0.698943	0	0.221893
CID100000994	3.73598	0.00012327	0.267668	0	13	7	73.7692	0.726402	7359586	0.0883122
CID000002796	3.80573	0.00016095	0.262762	0.115385	13	7	116.692	0.719427	10144906	0.104757
TMOD1	3.37222	1.14e-05	0.296541	0.641026	13	7	187.538	0.762778	21144830	0.279908
MAPKAPK3	3.43277	0.00031702	0.29131	0.24359	13	7	181.462	0.756723	27047938	0.173519
CID100008200	3.81783	0.00027063	0.261929	0.0512821	13	7	100.385	0.718217	27952488	0.0876518
S100A9	3.45422	0.00038038	0.289501	0.128205	13	7	69.7692	0.754578	39474390	0.158775
CID103036760	4.01057	0	0.249341	1	13	7	80.7692	0.698943	0	0.221893
ATP2B1	3.21627	6.809e-05	0.310919	0	13	7	289.538	0.778373	113054146	0.336292
CID000008200	3.81783	0.00027063	0.261929	0.0512821	13	7	100.385	0.718217	27952488	0.0876518
IFI44	4.41888	9.534e-05	0.226302	0.448718	13	7	11.7692	0.658112	2862444	0.194872
CID000005960	3.94614	1.002e-05	0.253412	0.0384615	13	7	27	0.705386	2817272	0.155204
CID000036462	3.73042	4.562e-05	0.268066	0.141026	13	7	75.9231	0.726958	2400896	0.114223
RFC3	3.65229	9.92e-06	0.273801	0.628205	13	7	126.923	0.734771	576952	0.260622
CID100000617	3.98446	2.333e-05	0.250975	0.0897436	13	7	33.9231	0.701554	7460646	0.137953
ASPA	3.62818	0.00020954	0.275621	0	13	7	113.846	0.737182	65065798	0.180265
PAG1	3.26989	1.816e-05	0.30582	0.512821	13	7	213.154	0.773011	29549108	0.255887
CID000002514	3.76545	9.948e-05	0.265572	0.0128205	13	7	88.3846	0.723455	7596230	0.0908075
PRKAG2	3.29041	2.849e-05	0.303914	0.320513	13	7	207	0.770959	31212650	0.272368
CID100000714	4.0894	1.159e-05	0.244534	0.025641	13	8	28.2308	0.69106	3070596	0.134615
CCT2	3.41512	0.000372	0.292816	0.0512821	13	7	176.077	0.758488	26303216	0.289063
ATP8B2	3.3016	0.00019591	0.302883	0	13	7	254.154	0.76984	83454714	0.341178
TNNC1	3.52425	0.00034434	0.283748	0.166667	13	7	59.2308	0.747575	16671474	0.136812
CID100002524	3.69311	6.882e-05	0.270774	0.128205	13	7	107.769	0.730689	3481372	0.102442
ST6GAL1	4.07758	0.00046423	0.245243	0	13	7	69.9231	0.692242	193092662	0.220202
AP1M2	3.45849	1.083e-05	0.289144	0.423077	13	7	197.231	0.754151	18518478	0.325463
CID100000076	3.6739	0.00044174	0.272191	0.166667	13	7	190.615	0.73261	13549994	0.0925393
PSMA7	4.12972	1.25e-06	0.242147	0.75641	13	7	16.0769	0.687028	90474	0.251202
KIF2A	3.51035	3.202e-05	0.284872	0.371795	13	7	102.154	0.748965	4234028	0.170541
PER1	4.28058	1.165e-05	0.233613	0.423077	13	7	12.6154	0.671942	482550	0.182832
CID011954053	3.93678	7.6e-07	0.254014	0.987179	13	7	98.5385	0.706322	46078	0.178836
AP1G1	3.45849	1.083e-05	0.289144	0.423077	13	7	197.231	0.754151	18518478	0.325463
CID000000679	3.36928	0.00415668	0.296799	0.0128205	13	7	449.231	0.763072	177175294	0.0790941
PLA2G2F	3.50307	6.253e-05	0.285464	0.0769231	13	7	94.6923	0.749693	14533926	0.173537
EXOSC4	3.80315	1.606e-05	0.26294	0.282051	13	7	65.1538	0.719685	3081706	0.18405
CID100001110	3.89384	6.252e-05	0.256816	0.0128205	13	7	38.7692	0.710616	11977594	0.110242
LYST	4.85482	0.0003968	0.205981	0	13	8	3.07692	0.614518	14597956	0.129808
CID100004763	3.84487	4.769e-05	0.260087	0.141026	13	7	108.769	0.715513	4709492	0.114976
EPHB1	3.51	4.768e-05	0.2849	0.230769	13	7	184.692	0.749	21787770	0.286106
CID100108121	4.01057	0	0.249341	1	13	7	80.7692	0.698943	0	0.221893
CID000108121	4.01057	0	0.249341	1	13	7	80.7692	0.698943	0	0.221893
ATP12A	3.2695	6.927e-05	0.305857	0	13	7	260.846	0.77305	77798944	0.335719
CID003082032	4.0894	1.159e-05	0.244534	0.025641	13	8	28.2308	0.69106	3070596	0.134615
CFD	3.55964	0.00050257	0.280928	0	13	7	70.6154	0.744036	67780296	0.161896
PPM1A	3.52139	3.57e-05	0.283979	0.0512821	13	7	107.308	0.747861	4513298	0.186199
PMP2	3.37261	5.801e-05	0.296507	0	13	7	94.2308	0.762739	38647978	0.215812
CID111954053	3.93678	7.6e-07	0.254014	0.987179	13	7	98.5385	0.706322	46078	0.178836
CID000006137	3.92363	4.583e-05	0.254866	0.0384615	13	7	44.2308	0.707637	8078334	0.131372
CID000445354	4.0258	3.265e-05	0.248398	0.153846	13	7	26.9231	0.69742	2947432	0.12473
RHOF	3.52542	1.123e-05	0.283654	0.641026	13	7	95.6923	0.747458	7455610	0.215039
RFC5	3.65229	9.92e-06	0.273801	0.628205	13	7	126.923	0.734771	576952	0.260622
PLD6	3.68822	7.554e-05	0.271133	0	13	7	119.308	0.731178	16327442	0.26467
DPYSL2	3.37468	8.528e-05	0.296324	0.24359	13	6	182.308	0.762532	17191730	0.25989
AP1B1	3.45849	1.083e-05	0.289144	0.423077	13	7	197.231	0.754151	18518478	0.325463
CID100001071	4.0258	3.265e-05	0.248398	0.153846	13	7	26.9231	0.69742	2947432	0.12473
CID100003310	3.73042	4.562e-05	0.268066	0.141026	13	7	75.9231	0.726958	2400896	0.114223
SLC1A3	3.50143	0.00013983	0.285598	0.025641	13	7	81.8462	0.749857	21269506	0.175491
CID000444493	3.97554	2.15e-05	0.251538	0.0769231	13	7	34.6923	0.702446	9934960	0.132976
PLA2G3	3.50307	6.253e-05	0.285464	0.0769231	13	7	94.6923	0.749693	14533926	0.173537
PRMT5	4.00294	2.384e-05	0.249817	0.128205	13	7	21	0.699706	855956	0.139293
IL1RN	3.49211	0.00030501	0.28636	0.294872	13	7	78.3077	0.750789	5815338	0.120288
CID000000702	3.78056	0.00040297	0.264511	0.0897436	13	7	121.923	0.721944	19306372	0.101706
CID100000602	4.05237	2.068e-05	0.246769	0	13	8	21.7692	0.694763	6224478	0.111065
PDE6A	3.48937	6.253e-05	0.286584	0.030303	12	7	141.833	0.751063	15729284	0.231664
CID100000303	3.84664	0.00064149	0.259967	0.0606061	12	7	147.667	0.715336	48101120	0.0976744
CID000008117	3.79242	0.00017117	0.263684	0.0606061	12	7	91.25	0.720758	35414162	0.0937716
NDEL1	3.92602	5.325e-05	0.254711	0.181818	12	7	51.6667	0.707398	728288	0.127792
TNKS	3.38787	8.855e-05	0.29517	0	12	7	130.5	0.761213	42565788	0.243879
SLC1A6	3.57568	5.185e-05	0.279667	0	12	7	86.6667	0.742432	11511492	0.19514
PTPN22	3.44843	0.000176	0.289987	0	12	7	131.083	0.755157	18610494	0.227022
CID000001060	3.97346	3.406e-05	0.25167	0	12	8	45.3333	0.702654	17191878	0.123148
IDE	3.37073	0.00076155	0.296672	0.121212	12	7	130.5	0.762927	11150918	0.0976494
CID100001151	3.92097	5.73e-06	0.255039	0.151515	12	7	47.5833	0.707903	1777598	0.157009
CID100006575	4.01323	0	0.249176	1	12	7	83.1667	0.698677	0	0.237619
CID005280934	3.88871	1.508e-05	0.257154	0.0454546	12	7	37.5	0.711129	1407568	0.111616
POLR1B	3.63737	1.171e-05	0.274924	0.242424	12	7	109.917	0.736263	3367580	0.209765
TGFBI	3.75422	0.00010865	0.266367	0.19697	12	7	74.9167	0.724578	2573178	0.118088
PPA2	3.34035	4.066e-05	0.29937	0.136364	12	7	228.333	0.765965	54071782	0.310009
TLR8	4.3463	0.00047115	0.230081	0.0454546	12	7	8.25	0.66537	13119916	0.12037
PHKB	3.34724	3.52e-05	0.298753	0.30303	12	7	201.833	0.765276	22436212	0.283076
SRPK1	3.56555	4.474e-05	0.280462	0	12	7	86.3333	0.743445	12476318	0.184305
CID100000857	3.80824	7.289e-05	0.262589	0.0454546	12	7	110.167	0.719176	9101458	0.101654
F12	3.90069	0.00032886	0.256365	0.030303	12	7	17.5833	0.709931	2578460	0.094041
PER3	4.09727	5.415e-05	0.244065	0.469697	12	7	15.6667	0.690273	843810	0.15429
CID100001060	3.97346	3.406e-05	0.25167	0	12	8	45.3333	0.702654	17191878	0.123148
MEF2C	3.49434	0.00012079	0.286177	0.287879	12	7	173.5	0.750566	2139154	0.173507
ATP1B1	3.27009	4.837e-05	0.305802	0	12	7	228.5	0.772991	41211318	0.302125
ITPR1	3.48237	0.00020021	0.287161	0.181818	12	7	78.1667	0.751763	6270688	0.128427
CYBA	3.74099	0.00011995	0.267309	0.136364	12	7	119.833	0.725901	1685204	0.0887816
CID100006577	4.01323	0	0.249176	1	12	7	83.1667	0.698677	0	0.237619
CID100000159	3.4815	0.00283252	0.287232	0.136364	12	7	237.583	0.75185	53110928	0.099678
SGMS2	3.88562	0.00032235	0.257359	0.19697	12	7	56.5	0.711438	50867518	0.177182
MAPK13	3.38611	1.014e-05	0.295324	0.378788	12	7	200.583	0.761389	6627322	0.189051
PPP1R14A	4.05374	9.792e-05	0.246686	0.106061	12	7	40.25	0.694626	1072814	0.0890869
CID100000860	3.88871	1.508e-05	0.257154	0.0454546	12	7	37.5	0.711129	1407568	0.111616
GANC	3.91146	0.00028035	0.255659	0	12	7	57.8333	0.708854	61992378	0.161001
IL4R	3.63741	3.2e-05	0.274921	0.333333	12	7	94.25	0.736259	954090	0.120465
CID000065064	3.62833	7.854e-05	0.275609	0.212121	12	6	183.667	0.737167	1768410	0.106948
PSMB10	4.20629	2.36e-06	0.237739	0.666667	12	7	15.6667	0.679371	392362	0.270115
IVL	3.66481	0.00025474	0.272865	0.0454546	12	7	53.5	0.733519	40110160	0.181558
ANTXR2	3.42263	2.709e-05	0.292173	0	12	7	105.417	0.757737	13472120	0.20595
SUV39H2	3.73739	5.218e-05	0.267567	0	12	7	105.833	0.726261	15086390	0.242109
CID100023830	3.78502	0.00024495	0.264199	0	12	7	141.75	0.721498	5187724	0.088134
CID100000876	3.93299	4.253e-05	0.25426	0.0454546	12	7	46.5	0.706701	7987524	0.144848
CSNK1E	3.71527	0.00016046	0.269159	0.363636	12	7	124.25	0.728473	6298060	0.277778
CID100105131	4.01323	0	0.249176	1	12	7	83.1667	0.698677	0	0.237619
CPA4	3.68122	5.44e-05	0.271649	0	12	7	70	0.731878	5032372	0.200581
CID000064689	3.69202	7.242e-05	0.270855	0.0151515	12	7	68.1667	0.730798	6516436	0.0933888
EPHA1	3.48652	3.329e-05	0.286819	0.378788	12	7	212.833	0.751348	20677002	0.282912
CID000007839	4.01323	0	0.249176	1	12	7	83.1667	0.698677	0	0.237619
CID000002153	3.65092	0.00140753	0.273904	0.0454546	12	7	249.75	0.734908	87621628	0.101625
CID000006575	4.01323	0	0.249176	1	12	7	83.1667	0.698677	0	0.237619
C1QC	3.68255	0.00010115	0.271551	0.166667	12	7	62.5833	0.731745	32371808	0.187375
RAB11B	3.70114	3.218e-05	0.270187	0.0757576	12	7	63.4167	0.729886	6977786	0.195135
CID000003339	3.77328	0.00016922	0.265021	0.19697	12	7	103.5	0.722672	12651266	0.106995
CID000119521	4.01323	0	0.249176	1	12	7	83.1667	0.698677	0	0.237619
PNKP	3.28273	6.2e-05	0.304624	0	12	7	195	0.771727	55454090	0.287407
REL	3.7397	3.28e-06	0.267401	0.287879	12	7	65.1667	0.72603	94428	0.11294
CBLC	3.55658	1.749e-05	0.281169	0.0454546	12	7	55.9167	0.744342	923398	0.125568
CID000006106	3.80824	7.289e-05	0.262589	0.0454546	12	7	110.167	0.719176	9101458	0.101654
ING4	3.75813	0.00023609	0.26609	0.0151515	12	7	45	0.724187	14904470	0.171189
SCNN1G	3.56461	5.216e-05	0.280536	0.19697	12	7	73.0833	0.743539	1375900	0.10387
SDC4	3.5942	0.00013618	0.278226	0.181818	12	7	140.417	0.74058	1987878	0.09332
MALT1	3.39562	0.0001457	0.294497	0.121212	12	7	151.333	0.760438	29681388	0.26139
CID000105131	4.01323	0	0.249176	1	12	7	83.1667	0.698677	0	0.237619
IFI27	3.81415	0.00038222	0.262182	0.0454546	12	7	32.75	0.718585	5181946	0.102769
RALA	3.68626	0.00017717	0.271277	0	12	7	71.1667	0.731374	6541402	0.183682
CID000023830	3.78502	0.00024495	0.264199	0	12	7	141.75	0.721498	5187724	0.088134
NFASC	3.47904	0.000205	0.287436	0.227273	12	7	138.417	0.752096	28568670	0.266925
PAK1	3.88644	0.00028468	0.257305	0.106061	12	7	15.5833	0.711356	2556320	0.116667
CID100001287	3.62833	7.854e-05	0.275609	0.212121	12	6	183.667	0.737167	1768410	0.106948
CID100006576	4.01323	0	0.249176	1	12	7	83.1667	0.698677	0	0.237619
CID000005951	4.03856	1.013e-05	0.247613	0.106061	12	8	33.3333	0.696144	6169584	0.160163
PAM	4.28144	0.00055494	0.233566	0	12	7	13.9167	0.671856	20015046	0.0872748
ATP1B3	3.27009	4.837e-05	0.305802	0	12	7	228.5	0.772991	41211318	0.302125
FOSL1	3.70642	1.249e-05	0.269802	0.348485	12	7	154.333	0.729358	508914	0.1234
S100A2	3.53955	0.00010956	0.282521	0	12	7	113.75	0.746045	17720438	0.241953
TOLLIP	3.56155	6.485e-05	0.280776	0.454545	12	7	140.167	0.743845	3761116	0.236627
SLURP1	3.86319	0.00043636	0.258853	0.0606061	12	7	45.0833	0.713681	8339876	0.0939042
EXOSC7	4.01249	1.323e-05	0.249222	0.318182	12	7	69.9167	0.698751	3014146	0.201489
CID100119521	4.01323	0	0.249176	1	12	7	83.1667	0.698677	0	0.237619
CID100008117	3.79242	0.00017117	0.263684	0.0606061	12	7	91.25	0.720758	35414162	0.0937716
EEF2K	3.42244	0.00020043	0.292189	0.121212	12	7	163.167	0.757756	18464400	0.264929
MITF	3.73637	0.0008994	0.26764	0.0909091	12	7	94.0833	0.726363	13605252	0.0947085
PML	3.8035	1.493e-05	0.262916	0.0757576	12	7	30.5833	0.71965	383082	0.128755
C1QB	3.68255	0.00010115	0.271551	0.166667	12	7	62.5833	0.731745	32371808	0.187375
CID100007839	4.01323	0	0.249176	1	12	7	83.1667	0.698677	0	0.237619
CYP4F12	3.6562	1.82e-05	0.273508	0	12	7	137.417	0.73438	18111752	0.297204
CID000006577	4.01323	0	0.249176	1	12	7	83.1667	0.698677	0	0.237619
NUP155	4.1729	4.91e-06	0.239642	0.560606	12	7	15.3333	0.68271	344736	0.228856
CID000006576	4.01323	0	0.249176	1	12	7	83.1667	0.698677	0	0.237619
GZMA	3.5511	6.189e-05	0.281603	0.106061	12	7	54.25	0.74489	2486816	0.136287
UGCG	3.8165	8.813e-05	0.262021	0.0454546	12	7	21.8333	0.71835	2406386	0.160941
FABP3	4.1087	0.00011607	0.243386	0	12	7	19	0.68913	31450158	0.163636
FUT8	3.95217	0.00036504	0.253026	0	12	7	96.75	0.704783	200076262	0.223715
CID100004792	3.53928	0.00014762	0.282543	0.318182	12	6	217.417	0.746072	4427276	0.107526
CID100001129	3.94563	1.182e-05	0.253445	0.227273	12	8	61.4167	0.705437	1228094	0.126289
CID100002796	3.81172	0.00012676	0.262349	0.0909091	12	7	104.5	0.718828	8469854	0.105219
C12orf5	3.7577	8.189e-05	0.26612	0	12	7	116.917	0.72423	12833730	0.218299
CID000005839	3.6272	0.00059609	0.275695	0.181818	11	7	193.545	0.73728	14418664	0.107195
ATP6V1G1	3.59557	3e-06	0.27812	0.890909	11	7	129	0.740443	6632004	0.237132
MECP2	4.04607	0.00020673	0.247153	0.109091	11	7	39.0909	0.695393	6572246	0.144705
CID100005291	3.70439	2.898e-05	0.26995	0.181818	11	6	147.727	0.729561	997136	0.118415
ATP6V0A4	3.59557	3e-06	0.27812	0.890909	11	7	129	0.740443	6632004	0.237132
FSCN1	3.59455	0.00010352	0.278199	0	11	7	76.2727	0.740545	16045672	0.223361
PSMC2	4.19008	4.6e-07	0.238659	0.8	11	7	16.3636	0.680992	32634	0.282132
CID105460048	3.85489	3.719e-05	0.25941	0.181818	11	7	80.5455	0.714511	4357520	0.125568
CID000005694	3.6214	0.00010032	0.276136	0.218182	11	6	163	0.73786	2853956	0.120406
IL12RB1	3.69409	2.459e-05	0.270702	0.454545	11	7	86.7273	0.730591	948132	0.136578
CYBRD1	4.06768	1.103e-05	0.24584	0.0363636	11	7	107.364	0.693232	1341798	0.322164
RASGRP1	3.57056	0.00025443	0.280068	0.109091	11	7	113.727	0.742944	30209900	0.242943
CID000000668	4.07026	4.4e-06	0.245684	0.0727273	11	8	24.4545	0.692974	2085306	0.192
CID000064968	3.9212	4.4e-06	0.255024	0.145455	11	7	47.5455	0.70788	1286152	0.159474
GPD1L	3.57991	0.0001204	0.279337	0.0545455	11	7	76.9091	0.742009	6154568	0.169495
CID005282411	3.49697	0.00272527	0.285962	0.145455	11	7	250.091	0.750303	49449360	0.107967
CLPP	3.78679	0.00020885	0.264076	0	11	7	40.3636	0.721321	17233550	0.192959
FCGRT	4.44682	0.00012305	0.22488	0	11	8	14.7273	0.655318	16553562	0.159619
ITSN1	3.30555	0.00026047	0.302521	0.0545455	11	7	105.545	0.769445	22158926	0.204501
IL7R	3.56324	5.641e-05	0.280644	0.2	11	7	72.3636	0.743676	3144834	0.136622
PRKAR2B	3.65334	3.712e-05	0.273722	0.272727	11	7	137.909	0.734666	1674372	0.301635
CID000446284	3.79082	5.162e-05	0.263795	0.127273	11	7	98.4545	0.720918	3013158	0.122195
CID000159296	3.98853	3.049e-05	0.250719	0.0363636	11	7	26.8182	0.701147	4881912	0.142292
CID100000096	3.82417	0.00013353	0.261495	0.0727273	11	7	99.4545	0.717583	19758386	0.107259
CID000439162	4.0687	1.33e-06	0.245779	0.109091	11	7	19.5455	0.69313	635554	0.242808
CEBPD	3.413	0.00012965	0.292997	0.309091	11	7	135.091	0.7587	3836088	0.121185
KIF4A	3.97248	6.4e-07	0.251732	0.527273	11	7	58.5455	0.702752	25606	0.138079
DNM1L	3.34395	4.923e-05	0.299047	0	11	7	233.818	0.765605	69593938	0.343897
MOGAT1	3.75469	2.428e-05	0.266334	0	11	7	117.727	0.724531	6951256	0.254308
ABCB6	3.42193	0.00010156	0.292233	0	11	7	196.182	0.757807	30725598	0.317886
CID011954073	4.11907	0	0.242773	1	11	7	66.2727	0.688093	0	0.498291
CID000446512	3.64004	6.545e-05	0.274723	0.145455	11	7	117.455	0.735996	1571802	0.112783
FUBP1	3.30176	3.934e-05	0.302869	0	11	7	300.182	0.769824	71370088	0.40321
CID111954073	4.11907	0	0.242773	1	11	7	66.2727	0.688093	0	0.498291
PPP1R12A	4.17043	5.74e-06	0.239783	0.145455	11	8	10.6364	0.682957	66414	0.114625
CID005460048	3.85489	3.719e-05	0.25941	0.181818	11	7	80.5455	0.714511	4357520	0.125568
CID000005291	3.70439	2.898e-05	0.26995	0.181818	11	6	147.727	0.729561	997136	0.118415
TFPI	3.37327	0.00013611	0.296448	0.309091	11	7	365	0.762673	1845878	0.0988624
CID000010214	4.01033	2.561e-05	0.249356	0.0363636	11	7	23.4545	0.698967	3749702	0.139135
SLC5A1	4.03394	0.00024825	0.247897	0	11	7	27.9091	0.696606	35640472	0.167137
CID100006503	3.78174	5.546e-05	0.264429	0	11	7	68.6364	0.721826	5049608	0.105189
CID000012035	3.58371	5.191e-05	0.279041	0.309091	11	6	211.727	0.741629	1864250	0.118712
HOXA10	3.80546	2.912e-05	0.262781	0.0363636	11	7	20	0.719454	382452	0.187996
MINA	3.82585	3.298e-05	0.26138	0	11	7	36.0909	0.717415	4531232	0.140364
CID000000096	3.82417	0.00013353	0.261495	0.0727273	11	7	99.4545	0.717583	19758386	0.107259
PPOX	4.24081	0.00047248	0.235804	0	11	8	4.63636	0.675919	8914316	0.103896
CHD9	4.03981	3.59e-06	0.247536	0.181818	11	7	40.2727	0.696019	334266	0.144347
POLR3H	3.65025	3.4e-06	0.273954	0.418182	11	7	116	0.734975	1655592	0.233871
ATP8A1	3.30176	3.934e-05	0.302869	0	11	7	300.182	0.769824	71370088	0.40321
RPL37	3.5329	1.7e-05	0.283054	0.581818	11	7	109.455	0.74671	7738748	0.251043
FCER1G	3.63749	0.00018433	0.274915	0.363636	11	7	144.909	0.736251	6253928	0.294575
FCN1	3.65734	0.00013549	0.273423	0	11	7	66.9091	0.734266	25378868	0.204687
NOSTRIN	3.87149	9.08e-06	0.258298	0.181818	11	7	39	0.712851	1089426	0.184834
CID100000990	4.01033	2.561e-05	0.249356	0.0363636	11	7	23.4545	0.698967	3749702	0.139135
ATP5S	3.30176	3.934e-05	0.302869	0	11	7	300.182	0.769824	71370088	0.40321
CID100054454	3.41535	0.0002087	0.292796	0.272727	11	7	196.182	0.758465	4908718	0.113755
PDSS1	4.66795	0.00070447	0.214227	0	11	8	12.5455	0.633205	114995256	0.177622
CID100005839	3.6272	0.00056471	0.275695	0.2	11	7	193.727	0.73728	13632672	0.107287
DUSP2	3.43469	0.0001319	0.291147	0.145455	11	7	166.545	0.756531	4567438	0.14796
KIDINS220	3.56367	3.84e-05	0.28061	0.0727273	11	7	212.818	0.743633	28020910	0.333762
DUSP10	3.31221	8.792e-05	0.301913	0.109091	11	7	220.818	0.768779	26310428	0.183406
CID000054454	3.41535	0.0002087	0.292796	0.272727	11	7	196.182	0.758465	4908718	0.113755
CID000000712	3.9041	1.444e-05	0.256141	0	11	7	76.5455	0.70959	3584266	0.141471
CID100000073	3.98853	3.049e-05	0.250719	0.0363636	11	7	26.8182	0.701147	4881912	0.142292
ATP11B	3.30176	3.934e-05	0.302869	0	11	7	300.182	0.769824	71370088	0.40321
CID000001110	4.02513	1.566e-05	0.248439	0.0181818	11	7	34.0909	0.697487	7563290	0.139216
NUP50	4.17298	4.77e-06	0.239637	0.618182	11	7	15.9091	0.682702	339172	0.241047
S100A6	3.65092	0.00010076	0.273904	0	11	7	73.1818	0.734908	6720522	0.185557
DDX19B	3.39382	6.374e-05	0.294653	0	11	7	128.636	0.760618	18890426	0.227922
DDX42	3.30176	3.934e-05	0.302869	0	11	7	300.182	0.769824	71370088	0.40321
RAB1A	3.40999	0.00018291	0.293256	0	11	7	148	0.759001	24511386	0.246644
CID000006503	3.78174	5.546e-05	0.264429	0	11	7	68.6364	0.721826	5049608	0.105189
CID005280453	3.71014	5.163e-05	0.269531	0.0727273	11	7	101.455	0.728986	1798906	0.114022
CID000003776	3.91334	3.866e-05	0.255536	0.0181818	11	7	51.2727	0.708666	3226014	0.103816
CID100004666	3.70294	3.282e-05	0.270056	0.218182	11	6	113.364	0.729706	3059830	0.138533
KATNAL1	3.30176	3.934e-05	0.302869	0	11	7	300.182	0.769824	71370088	0.40321
CID000091443	3.9917	3.68e-06	0.25052	0.236364	11	8	40.3636	0.70083	757756	0.178586
CID000003758	3.77841	6.761e-05	0.264662	0	11	7	106.818	0.722159	5200374	0.110921
PROCR	3.47019	9.792e-05	0.288168	0.145455	11	7	81	0.752981	2847820	0.175678
CID100003776	3.91334	3.866e-05	0.255536	0.0181818	11	7	51.2727	0.708666	3226014	0.103816
P4HB	3.86672	2.555e-05	0.258617	0	11	7	46.6364	0.713328	1406872	0.18858
CID000066370	3.66524	0.00012135	0.272833	0.0727273	11	7	122.091	0.733476	13730610	0.109879
PSME3	3.93377	0.00010894	0.254209	0.290909	11	7	25.8182	0.706623	1868336	0.142929
CID100000668	4.07026	4.4e-06	0.245684	0.0727273	11	8	24.4545	0.692974	2085306	0.192
CSNK1G2	3.55345	0.00025899	0.281417	0	11	7	162	0.744655	53599244	0.312016
ATP9A	3.30176	3.934e-05	0.302869	0	11	7	300.182	0.769824	71370088	0.40321
PSMC4	4.01726	8.94e-06	0.248926	0.672727	11	7	16.4545	0.698274	127462	0.237154
CROT	4.77101	0.00016012	0.209599	0	11	8	19.2727	0.622899	40356652	0.272727
ATP10B	3.30176	3.934e-05	0.302869	0	11	7	300.182	0.769824	71370088	0.40321
EIF5	3.44616	5.03e-06	0.290178	0.709091	11	7	114.273	0.755384	7403094	0.245748
ECT2	3.81532	9.17e-06	0.262101	0.581818	11	7	74.7273	0.718468	521982	0.264054
ITPR3	3.49787	3.157e-05	0.285889	0.355556	10	7	66.4	0.750213	804958	0.194428
SMPD3	3.75539	1.573e-05	0.266284	0.4	10	7	71.4	0.724461	780412	0.205764
TUBG1	3.6371	3.867e-05	0.274944	0	10	7	107.7	0.73629	6216214	0.285294
SMURF2	3.60665	0.00010061	0.277266	0.0444444	10	7	86.1	0.739335	6220588	0.184449
CID100000698	3.84186	9.532e-05	0.260291	0.4	10	7	181	0.715814	2027654	0.128207
PLEK	3.95698	0.00021884	0.252718	0.0444444	10	7	17	0.704302	2231100	0.119853
CID100000596	3.76952	0.00040154	0.265286	0.111111	10	7	95.6	0.723048	65802882	0.122839
GNLY	3.68865	0.00016976	0.271102	0.133333	10	7	51.5	0.731135	7070472	0.186813
RPL31	3.53294	5.02e-06	0.28305	0.666667	10	7	120.2	0.746706	7403006	0.275688
FBXW11	3.95906	3.467e-05	0.252585	0.2	10	7	17.7	0.704094	814840	0.126619
CID000638015	4.10447	1.304e-05	0.243637	0.244444	10	8	23.7	0.689553	936502	0.180769
LMOD1	3.373	1.14e-05	0.296472	0.377778	10	7	236.9	0.7627	21144830	0.358396
CID000029327	3.67413	0.00014509	0.272173	0.0888889	10	7	151.2	0.732587	8915674	0.119603
ADHFE1	4.65248	0.00023677	0.214939	0	10	8	10.4	0.634752	33269670	0.213636
CID000000305	3.94594	0.00014686	0.253425	0	10	7	36.5	0.705406	8601228	0.116776
CID100019001	3.7687	0.00012544	0.265343	0	10	7	123.6	0.72313	4360586	0.105508
CID000008172	3.8518	2.483e-05	0.259619	0.0444444	10	7	72.4	0.71482	722650	0.114537
LEPR	3.69218	2.503e-05	0.270843	0.288889	10	7	98.2	0.730782	655692	0.128609
SLC25A4	3.5857	0.00054612	0.278885	0.0444444	10	7	89.7	0.74143	33254400	0.151361
CID000093860	3.76162	5.641e-05	0.265843	0.266667	10	7	93.7	0.723838	1591604	0.146322
CID100002153	3.70987	0.00121824	0.269551	0.0666667	10	7	279.9	0.729013	83687862	0.12154
ITGA3	3.88136	3.106e-05	0.257642	0.288889	10	7	33.3	0.711864	1023466	0.142918
CID100003209	3.7914	3.46e-05	0.263755	0.155556	10	7	108.1	0.72086	2349610	0.134457
PHF2	3.55654	0.00011826	0.281172	0	10	7	125.8	0.744346	15007080	0.276718
TCF7L2	3.71026	6.685e-05	0.269523	0.422222	10	6	98.4	0.728974	1333806	0.126026
SLC43A1	4.59663	2.18e-06	0.217551	0	10	8	10.4	0.640337	116312	0.324138
CID100000996	3.77203	5.499e-05	0.265109	0.0444444	10	7	97.9	0.722797	6074480	0.115148
GDA	3.79751	7.856e-05	0.26333	0.333333	10	6	67.4	0.720249	788468	0.137782
CID017756770	3.7056	0.00026181	0.269862	0.155556	10	7	138	0.72944	3476334	0.120983
CSNK1D	3.71594	8.361e-05	0.269111	0.466667	10	7	147.8	0.728406	2400370	0.335147
FLNC	3.62367	0.00015442	0.275963	0.0222222	10	7	40	0.737633	3558626	0.188462
CDK5R1	3.85908	5.769e-05	0.259129	0.2	10	7	146.1	0.714092	1546356	0.329797
DDX5	3.26696	0.00026206	0.306095	0.0444444	10	7	153.1	0.773304	37818380	0.219597
OAS1	4.2259	4.103e-05	0.236636	0.6	10	7	19.6	0.67741	1460196	0.175
CID000006140	3.88394	6.078e-05	0.257471	0	10	7	76.3	0.711606	4881180	0.112894
POLR3B	3.65029	3.37e-06	0.273951	0.333333	10	7	126.8	0.734971	1605496	0.255645
CID100002332	3.58281	0.00055629	0.279111	0.0222222	10	7	455	0.741719	37682028	0.108921
CID000000006	3.88136	0.00019555	0.257642	0.488889	10	7	63.8	0.711864	7557600	0.265417
CDKN1C	3.83215	0.00035312	0.26095	0.0666667	10	7	36	0.716785	5845418	0.117492
TENC1	3.31507	9.973e-05	0.301653	0.0444444	10	7	112.4	0.768493	18227616	0.248222
SRSF11	3.95941	3.238e-05	0.252563	0.311111	10	7	79.2	0.704059	3219518	0.21008
ACER3	4.03586	0.00019971	0.247779	0	10	7	61.1	0.696414	49307942	0.203729
NR1D2	3.94238	5.798e-05	0.253654	0.466667	10	7	79.8	0.705762	816592	0.134459
ARHGEF12	3.51654	6.87e-06	0.284371	0.577778	10	6	111.2	0.748346	8686452	0.247991
TNPO1	3.61134	1.715e-05	0.276905	0.177778	10	7	106.9	0.738866	4029878	0.200752
CID000002332	3.58281	0.00055629	0.279111	0.0222222	10	7	455	0.741719	37682028	0.108921
RUVBL1	3.61213	0.00013345	0.276845	0.244444	10	7	98.7	0.738787	4450324	0.176071
ALG3	5.09974	0.00060398	0.196089	0	10	8	2.6	0.590026	13177858	0.177778
RABGGTA	4.66618	0.00033306	0.214308	0	10	8	14.6	0.633382	61606128	0.197101
RBL2	3.73324	1.791e-05	0.267864	0.311111	10	7	61.6	0.726676	586562	0.14359
KCNJ8	4.14734	0.00015841	0.241119	0.0888889	10	7	13.4	0.685266	5915172	0.166234
ARHGAP31	3.52668	5.02e-06	0.283553	0.644444	10	7	122.4	0.747332	7403888	0.274439
CID000000943	3.86879	2.332e-05	0.258479	0.0444444	10	7	55.2	0.713121	3544504	0.126744
CID100000869	4.02771	7.74e-06	0.24828	0.0666667	10	7	41.7	0.697229	2868710	0.241765
ELOVL3	4.48233	6.81e-06	0.223098	0	10	8	29	0.651767	1819692	0.301075
EFNB2	3.73081	9.379e-05	0.268038	0.0444444	10	7	36.3	0.726919	1373916	0.184456
KRT18	4.18288	0.00019755	0.23907	0.422222	10	7	11.4	0.681712	6587256	0.162319
HNRNPR	4.16734	1.897e-05	0.239961	0.444444	10	8	14.2	0.683266	770546	0.262963
B3GALT6	3.99166	0.00017089	0.250522	0	10	7	100.4	0.700834	74078150	0.288116
HSPA6	3.3371	2.809e-05	0.299661	0	10	7	172.7	0.76629	21908336	0.264969
GNAI3	3.62892	0.0001639	0.275564	0.0444444	10	6	112.3	0.737108	4862692	0.165089
CID100000305	3.94594	0.00014686	0.253425	0	10	7	36.5	0.705406	8601228	0.116776
CID100008172	3.8518	2.483e-05	0.259619	0.0444444	10	7	72.4	0.71482	722650	0.114537
IKBKE	3.65565	6.877e-05	0.273549	0.444444	10	7	166.5	0.734435	3044788	0.271615
RHOBTB1	3.52668	5.02e-06	0.283553	0.644444	10	7	122.4	0.747332	7403888	0.274439
MTHFD1L	3.85403	3.25e-06	0.259468	0.488889	10	7	38	0.714597	269616	0.175115
FKBP5	3.66857	5.872e-05	0.272586	0.0666667	10	7	141.7	0.733143	2405806	0.128506
CID000000996	3.77203	5.499e-05	0.265109	0.0444444	10	7	97.9	0.722797	6074480	0.115148
LIFR	3.61643	8.38e-06	0.276516	0.244444	10	7	58.5	0.738357	1050422	0.223755
CID100002124	3.90719	2.38e-06	0.255938	0.0222222	10	7	26.2	0.709281	309350	0.157764
CID000005870	3.84186	9.532e-05	0.260291	0.4	10	7	181	0.715814	2027654	0.128207
STAM2	3.7952	0.00015831	0.263491	0.333333	10	7	58	0.72048	1977786	0.137947
TMEM48	4.00513	1.024e-05	0.24968	0.511111	10	7	22.2	0.699487	310150	0.186555
NEDD4L	3.64963	2.924e-05	0.274001	0.0444444	10	7	92.4	0.735037	7832158	0.238802
CID000009687	3.59713	9.491e-05	0.277999	0.111111	10	7	202.5	0.740287	4281568	0.122573
GINS2	3.69366	4.544e-05	0.270734	0.333333	10	7	77.2	0.730634	3956378	0.23465
CNOT6L	3.82922	0.00016817	0.26115	0.2	10	7	109.6	0.717078	56837934	0.23038
CID100003758	3.79211	6.482e-05	0.263706	0	10	7	115.9	0.720789	4931782	0.121331
ZNRD1	3.48515	2.076e-05	0.286932	0	10	7	169	0.751486	9383232	0.280936
PTP4A1	3.38239	0.00011764	0.295649	0.0444444	10	7	186.9	0.761761	20101498	0.237197
CID100001070	4.10447	1.304e-05	0.243637	0.244444	10	8	23.7	0.689553	936502	0.180769
CID000004553	3.5686	0.00027655	0.280222	0.355556	10	7	293.8	0.74314	4106126	0.136478
USP7	3.54417	0.00022696	0.282153	0	10	7	97.8	0.745583	22148046	0.214159
CID100000625	3.93267	3.72e-06	0.25428	0.155556	10	7	48	0.706733	1251400	0.187795
TAP1	3.53098	4.928e-05	0.283207	0.2	10	6	120.1	0.746902	10560096	0.214875
H2AFX	4.18718	1.662e-05	0.238824	0.155556	10	7	18.2	0.681282	496410	0.136364
NPM1	3.89592	0.00017943	0.256679	0.2	10	7	47.3	0.710408	2167656	0.1175
PIK3C2G	3.88558	3.843e-05	0.257362	0	10	7	145.1	0.711442	2622064	0.352323
WHSC1	3.9782	7.668e-05	0.25137	0	10	7	108	0.70218	3077018	0.263547
F5	3.39277	0.00021356	0.294745	0.311111	10	7	398	0.760723	3596310	0.108127
RSAD2	4.8325	1.78e-06	0.206932	0.6	10	8	11.8	0.61675	80656	0.280952
CID100093860	3.76162	5.641e-05	0.265843	0.266667	10	7	93.7	0.723838	1591604	0.146322
S100A7	3.60312	0.00023826	0.277537	0	10	7	73.5	0.739688	28007076	0.21137
CID100002460	3.59713	9.491e-05	0.277999	0.111111	10	7	202.5	0.740287	4281568	0.122573
MEIS1	3.62422	5.927e-05	0.275921	0.0277778	9	7	80.7778	0.737578	7150480	0.232558
ITPR2	3.61044	2.275e-05	0.276974	0.444444	9	7	68	0.738956	584238	0.230508
AXIN2	4.08991	0.00015795	0.244504	0.277778	9	7	20.2222	0.691009	3917676	0.149254
RGS1	3.56605	1.494e-05	0.280422	0	9	7	119.222	0.743395	6033168	0.318658
HES1	3.85834	0.00016118	0.259179	0.0833333	9	7	26.2222	0.714166	2353994	0.168482
CID000004091	3.82342	2.254e-05	0.261546	0.333333	9	7	104.333	0.717658	7333230	0.154074
SLC26A4	3.93173	0.00017515	0.254341	0	9	7	39.8889	0.706827	20725122	0.228758
TIMELESS	4.06337	0.00010898	0.246101	0.472222	9	7	27.2222	0.693663	1261904	0.139896
CID000023977	3.8837	6.162e-05	0.257486	0.0277778	9	7	73.3333	0.71163	7871508	0.126184
MRPS12	4.27111	0.00018272	0.234131	0.333333	9	7	6.88889	0.672889	3309024	0.190476
CID000000970	3.94242	5.65e-06	0.253651	0.0833333	9	7	38.1111	0.705758	1875910	0.193585
PTCH1	3.89243	0.00011309	0.256909	0.138889	9	7	23.3333	0.710757	2203392	0.130682
PRF1	3.53039	0.00030309	0.283254	0.222222	9	7	69.1111	0.746961	2971592	0.20202
CID000006306	3.98329	1.061e-05	0.251049	0.0833333	9	7	44.7778	0.701671	3929442	0.232112
GCNT2	3.82307	3.179e-05	0.26157	0.0833333	9	7	114.222	0.717693	3161550	0.313131
CID100000006	3.98219	0.0001282	0.251118	0.583333	9	7	60.2222	0.701781	5955220	0.387097
CID000445675	4.11446	0.00011072	0.243046	0.0833333	9	7	14.3333	0.688554	8655292	0.198068
KCNK1	4.01002	2.061e-05	0.249375	0.166667	9	7	15.4444	0.698998	1169046	0.178571
CID000439175	3.95925	3.11e-06	0.252573	0.277778	9	8	70.7778	0.704075	411432	0.167323
CID000005961	3.83458	2.945e-05	0.260785	0.0555556	9	7	86.3333	0.716542	5482892	0.137286
CID000001983	3.79951	5.751e-05	0.263192	0.25	9	7	183.778	0.720049	2915346	0.151042
PNPLA3	3.4889	7.676e-05	0.286623	0.277778	9	7	134.667	0.75111	4735690	0.168123
HAO2	4.1314	4.444e-05	0.242048	0	9	7	28.6667	0.68686	3198400	0.271242
CID100001134	3.81207	0.00035565	0.262325	0.25	9	7	98.7778	0.718793	58024892	0.144184
IRF9	4.30195	0.00012246	0.232453	0.388889	9	7	28.1111	0.669805	8141400	0.171779
F11R	3.91244	3.542e-05	0.255595	0.111111	9	7	61.5556	0.708756	988504	0.119792
HNRNPU	4.14929	3.522e-05	0.241005	0.305556	9	8	16.7778	0.685071	837174	0.217836
FANCD2	3.82679	0.00015495	0.261316	0.194444	9	7	58.7778	0.717321	17096498	0.191985
CID000005789	3.81207	0.00035565	0.262325	0.25	9	7	98.7778	0.718793	58024892	0.144184
CID100005694	3.66035	5.51e-05	0.273198	0.305556	9	7	175.111	0.733965	2011686	0.144389
POLR3G	3.87791	3.24e-06	0.257871	0.222222	9	7	137.667	0.712209	1604580	0.289216
SGCD	4.04509	1.067e-05	0.247213	0.388889	9	7	12.8889	0.695491	183430	0.164502
CID100000906	3.96516	9.17e-06	0.252196	0	9	7	32.8889	0.703484	3255692	0.147634
STAT2	3.83505	7e-06	0.260753	0.333333	9	7	41.3333	0.716495	785862	0.159588
CID000000781	3.77673	1.989e-05	0.26478	0.0277778	9	7	77.8889	0.722327	3289930	0.127456
CID100004584	3.66728	5.163e-05	0.272682	0.0833333	9	7	114.333	0.733272	1156438	0.13001
MAP3K3	3.2477	8.362e-05	0.30791	0.111111	9	7	193.778	0.77523	18591762	0.173705
CID100002250	3.76443	1.848e-05	0.265644	0.361111	9	7	153.556	0.723557	315972	0.129038
SLC40A1	4.01687	1.69e-06	0.24895	0.25	9	7	20.1111	0.698313	177862	0.177579
CID000015993	3.95299	2.04e-06	0.252973	0.138889	9	7	45.8889	0.704701	885452	0.201082
CID100520535	3.64426	2.322e-05	0.274404	0.111111	9	7	108.667	0.735574	1682488	0.145805
CID000065091	3.93369	3.17e-06	0.254214	0.194444	9	7	51.1111	0.706631	1001258	0.206865
MLL3	3.85599	0.00017561	0.259337	0	9	7	112	0.714401	2107690	0.327434
NUP210	4.17321	2.4e-06	0.239624	0.722222	9	7	14.7778	0.682679	170106	0.230903
PNPT1	3.77763	6.83e-06	0.264717	0.0555556	9	7	121.222	0.722237	1809316	0.254337
CID100003750	3.67323	0.00020436	0.27224	0.111111	9	7	164.444	0.732677	11355358	0.127825
CID000000990	4.04592	1.824e-05	0.247163	0.0277778	9	7	22.8889	0.695408	2669180	0.172743
CKS2	3.62931	1.115e-05	0.275534	0.555556	9	7	89.2222	0.737069	358186	0.212941
BID	3.90398	6.577e-05	0.256149	0.25	9	7	80.1111	0.709602	1429984	0.143803
CID100440190	4.17301	4.49e-06	0.239635	0.583333	9	7	17	0.682699	233874	0.261538
CID100000622	3.95299	2.04e-06	0.252973	0.138889	9	7	45.8889	0.704701	885452	0.201082
CID000200878	3.64004	1.34e-05	0.274723	0.416667	9	7	207.667	0.735996	634228	0.145653
CID100000884	3.95925	3.11e-06	0.252573	0.277778	9	8	70.7778	0.704075	411432	0.167323
ANK2	3.68697	1.193e-05	0.271225	0.527778	9	7	164.444	0.731303	800202	0.37012
CID100000970	3.94242	5.65e-06	0.253651	0.0833333	9	7	38.1111	0.705758	1875910	0.193585
MRPS7	4.26864	3.276e-05	0.234267	0.333333	9	7	7.11111	0.673136	1241384	0.191358
STAR	3.92512	0.00015934	0.254769	0	9	7	13.6667	0.707488	7348372	0.214689
CID100000208	3.95569	4.19e-06	0.2528	0.0833333	9	7	28.3333	0.704431	1137656	0.171097
CID000002396	3.62023	4.825e-05	0.276226	0.305556	9	6	171.889	0.737977	2187098	0.13952
CID100062080	3.779	0.00042868	0.264621	0	9	7	175.444	0.7221	18305094	0.118267
KIF23	4.01178	2.26e-06	0.249266	0.555556	9	7	58.3333	0.698822	85550	0.162037
CID100000791	3.98329	1.061e-05	0.251049	0.0833333	9	7	44.7778	0.701671	3929442	0.232112
PITPNA	3.84413	9.51e-05	0.260137	0	9	7	189.222	0.715587	51995726	0.364066
CID100000705	3.98254	2.67e-06	0.251096	0.0555556	9	8	65.4444	0.701746	1977230	0.251077
CID117756770	3.72576	6.536e-05	0.268402	0.194444	9	7	139.222	0.727424	1593378	0.136383
CID100005300	3.7202	0.00012403	0.268803	0.111111	9	7	154.333	0.72798	7457256	0.129864
NR2F1	3.90222	1.129e-05	0.256264	0.666667	9	7	86	0.709778	126102	0.141731
CID100000781	3.77673	1.989e-05	0.26478	0.0277778	9	7	77.8889	0.722327	3289930	0.127456
TICAM1	3.67797	7.92e-06	0.271889	0.472222	9	7	170.111	0.732203	757232	0.358884
CID100000259	3.88194	4.091e-05	0.257603	0	9	7	87.2222	0.711806	4130252	0.123175
CID000000259	3.88194	4.091e-05	0.257603	0	9	7	87.2222	0.711806	4130252	0.123175
RQCD1	3.92261	8.179e-05	0.254932	0.25	9	7	88.2222	0.707739	23461850	0.251111
ALOXE3	4.40087	0.00017394	0.227228	0	9	8	4.55556	0.659913	9011192	0.148148
CID000024841	3.8163	4.422e-05	0.262034	0.0277778	9	7	68	0.71837	3245972	0.127556
CID000445117	3.95925	3.11e-06	0.252573	0.277778	9	8	70.7778	0.704075	411432	0.167323
EXTL3	4.08283	2.567e-05	0.244928	0	9	7	110.889	0.691717	3548332	0.340213
LIPG	3.65695	0.00024784	0.273452	0.305556	9	7	90.5556	0.734305	4534014	0.207221
HJURP	4.01985	3.52e-06	0.248766	0.833333	9	7	32.4444	0.698015	105462	0.300412
MPDZ	3.97503	7.206e-05	0.251571	0.0555556	9	7	39	0.702497	930820	0.230924
GSPT2	3.53298	5.02e-06	0.283047	0.583333	9	7	132.333	0.746702	7403006	0.303517
CID005459953	4.17301	4.49e-06	0.239635	0.583333	9	7	17	0.682699	233874	0.261538
CID100037783	3.8165	3.393e-05	0.262021	0.111111	9	7	114.444	0.71835	1362368	0.145136
CID000060749	3.69034	0.00058108	0.270978	0.25	9	6	140.444	0.730966	69164298	0.139635
TGM1	3.67675	0.00029171	0.271979	0	9	7	65	0.732325	45894372	0.230216
CID000000887	3.98857	4.19e-06	0.250716	0.0277778	9	7	33	0.701143	1993626	0.154173
PLA2G4B	3.63761	1.324e-05	0.274906	0	9	7	69.3333	0.736239	1535058	0.234018
CPSF2	3.72106	1.33e-05	0.26874	0.472222	9	7	92.7778	0.727894	813666	0.223024
S100A8	3.45309	5.322e-05	0.289596	0.194444	9	7	96.7778	0.754691	8566306	0.237783
CID100000754	4.1839	3.3e-07	0.239012	0.111111	9	8	20.1111	0.68161	254546	0.36214
CID005460413	3.94684	6.69e-06	0.253367	0.277778	9	8	76.6667	0.705316	821608	0.16117
CID000107707	3.69848	4.85e-06	0.270382	0.361111	9	7	113.556	0.730152	164392	0.179393
CID100004091	3.82342	2.254e-05	0.261546	0.333333	9	7	104.333	0.717658	7333230	0.154074
CID000039042	3.79986	8.38e-05	0.263168	0.222222	9	7	155.889	0.720014	8840868	0.145619
CID100000738	3.83458	2.945e-05	0.260785	0.0555556	9	7	86.3333	0.716542	5482892	0.137286
IL12RB2	3.75312	1.43e-05	0.266445	0.472222	9	7	74.4444	0.724688	619850	0.15131
SLC36A1	4.08396	1.458e-05	0.24486	0	9	7	104.556	0.691604	2499496	0.324626
PTGR1	3.8749	0.0004731	0.258071	0	9	8	42.1111	0.71251	60047688	0.195767
CID000017473	4.07144	6.1e-06	0.245614	0	9	8	31.8889	0.692856	1095342	0.188347
CID000060837	3.67323	0.00020436	0.27224	0.111111	9	7	164.444	0.732677	11355358	0.127825
CSTA	3.75116	0.00010774	0.266584	0.222222	9	7	87.1111	0.724884	1279666	0.163227
CID100003339	3.79101	0.00011921	0.263782	0.25	9	7	114.111	0.720899	10080086	0.137912
CID000060822	3.76443	1.848e-05	0.265644	0.361111	9	7	153.556	0.723557	315972	0.129038
DUOX1	3.69711	0.00016052	0.270482	0	9	7	122.111	0.730289	41405498	0.363697
CID100024841	3.8163	4.422e-05	0.262034	0.0277778	9	7	68	0.71837	3245972	0.127556
CSF2RB	3.77641	4.54e-06	0.264802	0.111111	9	7	53.2222	0.722359	510800	0.289988
CID000005950	4.16706	4.9e-06	0.239977	0	9	8	23.2222	0.683294	3372790	0.162206
SOS2	3.59968	5.6e-07	0.277803	0.527778	9	6	120	0.740032	224360	0.239521
CID100000390	4.07144	6.1e-06	0.245614	0	9	8	31.8889	0.692856	1095342	0.188347
PTTG1	3.98849	7.51e-06	0.250721	0.5	9	7	69.7778	0.701151	140180	0.180304
CID000444863	3.77551	2.096e-05	0.264865	0	9	7	70.8889	0.722449	2546712	0.132115
CID000010663	4.02709	9.41e-06	0.248318	0.0833333	9	7	47.4444	0.697291	5802640	0.257631
NTRK3	3.51165	2.793e-05	0.284767	0.111111	9	7	257.889	0.748835	20556126	0.415904
CID000520535	3.64426	2.322e-05	0.274404	0.111111	9	7	108.667	0.735574	1682488	0.145805
MYBL2	3.77414	2.267e-05	0.264961	0.277778	9	7	66	0.722586	445710	0.154408
PAK3	4.20272	0.00015833	0.237941	0.138889	9	7	13.1111	0.679728	6762394	0.168889
SKI	3.74404	3.055e-05	0.267091	0.222222	9	7	91.7778	0.725596	1805008	0.186848
SEC24A	3.4103	2.192e-05	0.293229	0	8	7	173.875	0.75897	19644474	0.332452
SARS2	3.93353	1.008e-05	0.254224	0	8	7	124.625	0.706647	2390578	0.298611
LARS2	3.91608	7.24e-06	0.255358	0	8	7	124.5	0.708392	1843118	0.300487
IFI44L	4.86022	5.6e-07	0.205752	0.75	8	8	13.75	0.613978	17394	0.34375
HUS1	3.99205	5.04e-06	0.250498	0.214286	8	7	48.125	0.700795	173004	0.232317
ASH1L	4.08478	1.203e-05	0.244811	0	8	7	123	0.691522	1587142	0.386076
CID105497157	3.92124	2.9e-07	0.255021	0.357143	8	7	40	0.707876	328722	0.292279
CID000439276	4.21282	2e-07	0.237371	0.142857	8	8	21.25	0.678718	152058	0.399038
WHSC1L1	4.08478	1.203e-05	0.244811	0	8	7	123	0.691522	1587142	0.386076
CCL22	3.8318	2.49e-06	0.260974	0.678571	8	7	113.625	0.71682	38922	0.198298
ZFYVE16	3.62927	3.268e-05	0.275537	0.392857	8	7	183.875	0.737073	3142052	0.413851
CSTF2	3.75978	6.301e-05	0.265973	0.464286	8	7	96.875	0.724022	11769428	0.256283
PARP9	3.85971	2.225e-05	0.259087	0	8	7	125.125	0.714029	317832	0.392801
CID000446220	3.82573	0.00047801	0.261388	0.0357143	8	7	94.125	0.717427	55905192	0.136314
CID000002519	3.78792	0.00090033	0.263997	0.107143	8	7	266.875	0.721208	43408004	0.148316
STAM	3.79528	1.74e-06	0.263485	0.535714	8	7	72.5	0.720472	38636	0.172209
VNN1	4.03672	0.00043412	0.247726	0	8	7	73.5	0.696328	103014062	0.249141
AHRR	4.0348	0.00010845	0.247844	0	8	7	7.125	0.69652	1119298	0.136111
CID006436247	3.65812	4.3e-06	0.273364	0.607143	8	7	190.875	0.734188	221938	0.164689
DCN	3.80256	1.271e-05	0.262981	0.464286	8	7	62.5	0.719744	202592	0.165891
CID005328779	3.70012	1.7e-06	0.270261	0.535714	8	7	97.125	0.729988	88906	0.185353
CID000439196	3.83845	8.354e-05	0.260522	0	8	7	138	0.716155	3027344	0.129123
CID100005352	3.62524	0.00023656	0.275844	0.142857	8	7	166.5	0.737476	3608842	0.139133
CID000006132	3.99863	1.56e-06	0.250086	0.0714286	8	7	37.875	0.700137	563384	0.221154
FUT1	3.94622	4.167e-05	0.253407	0.25	8	7	147.5	0.705378	67360414	0.328508
UBE2M	3.46213	2.811e-05	0.28884	0	8	7	199.5	0.753787	18016658	0.302591
CID100000109	3.92003	8.29e-06	0.2551	0.0357143	8	7	37.125	0.707997	1499760	0.163117
CID001549097	3.92003	8.29e-06	0.2551	0.0357143	8	7	37.125	0.707997	1499760	0.163117
UEVLD	3.48475	1.419e-05	0.286964	0	8	7	159.625	0.751525	8135008	0.288409
CID000062852	3.80005	0.00025326	0.263154	0	8	7	180.5	0.719995	12433052	0.132082
TARS	3.93694	9.928e-05	0.254004	0	8	7	122	0.706306	32585806	0.298765
CID000221493	3.86848	0.00027527	0.2585	0.142857	8	7	204.375	0.713152	34294486	0.1449
GFM1	3.91901	0.00031144	0.255166	0.25	8	7	26.625	0.708099	3855050	0.138089
CID100000646	3.97291	1.62e-06	0.251704	0.178571	8	7	46.625	0.702709	656616	0.21412
DOCK9	3.39852	3.276e-05	0.294246	0	8	7	167.375	0.760148	27621858	0.364857
CID124755482	3.93584	4.2e-07	0.254075	0.357143	8	7	38.875	0.706416	508722	0.290414
CST7	3.65679	7.19e-06	0.273464	0	8	7	81.25	0.734321	4013136	0.277682
RPS6KA6	3.35135	5.33e-06	0.298387	0.392857	8	7	252.875	0.764865	9161522	0.393274
SRPK2	3.50084	0.00016616	0.285646	0	8	7	81.625	0.749916	22068474	0.26697
CID000091486	4.2046	1.56e-06	0.237835	0.214286	8	8	26	0.67954	1954462	0.31875
CID100002519	3.78792	0.00090033	0.263997	0.107143	8	7	266.875	0.721208	43408004	0.148316
STK17B	3.86472	0.00016126	0.258751	0	8	7	56.5	0.713528	24366422	0.276119
CID000005753	3.66568	0.00033053	0.272801	0.107143	8	7	261.125	0.733433	18408492	0.142176
PATL1	3.83579	1.58e-05	0.260702	0	8	7	95.25	0.716421	3357328	0.277206
CID103062316	3.8134	2.88e-06	0.262233	0.214286	8	7	88.375	0.71866	319778	0.185918
STIP1	3.8455	9.04e-06	0.260044	0	8	7	101	0.71545	2130680	0.25641
TNFSF13B	3.59533	6.415e-05	0.278138	0.0357143	8	7	117	0.740467	3563636	0.181925
SLC25A10	3.9268	0.00018104	0.25466	0	8	8	62.375	0.70732	34815694	0.22157
HTATIP2	3.53619	0.00017313	0.28279	0	8	7	104.625	0.746381	31874694	0.299494
RAB27B	3.81712	0.00026019	0.261978	0.0357143	8	6	83.25	0.718288	25794696	0.28157
DLG3	3.57564	4.646e-05	0.27967	0	8	7	117.5	0.742436	4665252	0.311497
BAIAP2	3.91244	0.00025079	0.255595	0	8	7	46.75	0.708756	2352432	0.193038
CID100001983	3.80448	4.375e-05	0.262848	0.285714	8	7	199.125	0.719552	2659846	0.168968
CID100004553	3.60293	0.00018762	0.277552	0.321429	8	7	310.125	0.739707	3372246	0.165333
ERAP1	3.78585	9.13e-06	0.264142	0	8	7	83.5	0.721415	2660208	0.26699
GRB14	3.4204	1.13e-05	0.292363	0.392857	8	7	147.75	0.75796	339822	0.1875
SERPINB2	3.88046	2.757e-05	0.257702	0.0357143	8	7	63.5	0.711954	831878	0.157268
NUP160	4.59424	1.04e-06	0.217664	0.642857	8	8	11.875	0.640576	16302	0.349265
CID100097535	4.01589	2.4e-06	0.249011	0.75	8	7	69	0.698411	1279336	0.417424
CID000148123	3.65562	8.45e-05	0.273552	0.142857	8	6	183.125	0.734438	3334978	0.157109
TRIM21	4.10561	0.0001773	0.243569	0	8	7	43.5	0.689439	24285968	0.3125
APOBEC3G	3.73136	3.393e-05	0.267999	0	8	7	117.5	0.726864	4576942	0.304178
GLB1L3	3.92888	0.00010276	0.254526	0	8	7	86.125	0.707112	21802976	0.244612
MCF2L	3.87505	1.4e-07	0.258061	0.75	8	7	94.875	0.712495	211286	0.384109
ARSK	3.60117	9.136e-05	0.277688	0	8	7	102.5	0.739883	37817342	0.220174
RTN4IP1	3.65151	1.432e-05	0.27386	0	8	7	87.5	0.734849	7157808	0.288333
CID100165217	3.94712	5.6e-06	0.253349	0.214286	8	7	48.875	0.705288	1153836	0.171378
PGLYRP4	3.9937	2.724e-05	0.250395	0	8	7	41.25	0.70063	1400242	0.216398
CID100000294	4.05656	7.87e-06	0.246514	0	8	7	17.5	0.694344	2187098	0.175532
CID000097535	4.01589	2.4e-06	0.249011	0.75	8	7	69	0.698411	1279336	0.417424
CID000005234	3.8718	5.956e-05	0.258277	0	8	7	85.875	0.71282	2743836	0.134722
GOLGA4	3.62387	1.97e-05	0.275948	0	8	7	129.375	0.737613	7862558	0.294438
HSPA2	3.34223	2.067e-05	0.299201	0	8	7	213.25	0.765777	25134518	0.331641
CID000037783	3.8709	2.348e-05	0.258338	0.107143	8	7	109.125	0.71291	797480	0.151674
CID024755482	3.93584	4.2e-07	0.254075	0.357143	8	7	38.875	0.706416	508722	0.290414
CID100107707	3.71824	3.87e-06	0.268944	0.357143	8	7	116.5	0.728176	131554	0.196791
CID000000617	4.09089	2.38e-06	0.244446	0.25	8	8	39.375	0.690911	1776474	0.232887
CID100039042	3.80671	4.384e-05	0.262694	0.285714	8	7	168.375	0.719329	6117800	0.164789
CID000165217	3.94712	5.6e-06	0.253349	0.214286	8	7	48.875	0.705288	1153836	0.171378
CID000126941	3.93432	3.582e-05	0.254174	0.142857	8	8	117	0.706568	2021972	0.153289
CID000160355	3.76275	1.314e-05	0.265763	0.25	8	6	93.125	0.723725	606408	0.170018
CID100003461	3.70787	0.00051133	0.269696	0.25	8	7	143.875	0.729213	68191396	0.151316
PCSK6	5.79692	0.00015659	0.172505	0	8	9	1.75	0.520308	148778576	0.75
LILRB1	4.10948	1.805e-05	0.24334	0	8	7	53.375	0.689052	185708	0.39678
AKT1S1	3.70302	9.72e-06	0.27005	0	8	7	183.375	0.729698	537460	0.418291
MAF	3.88147	0.00013683	0.257634	0.142857	8	7	40.5	0.711853	1981642	0.134648
EIF5A	4.08232	0.00023499	0.244959	0.25	8	7	15.875	0.691768	2598322	0.172222
SEH1L	3.9463	8.1e-07	0.253402	0.607143	8	7	33.125	0.70537	35646	0.228448
PTPN14	3.52241	2.079e-05	0.283897	0	8	7	195.75	0.747759	15038156	0.325669
PIAS1	3.74373	2.689e-05	0.267113	0.321429	8	6	147.875	0.725627	344586	0.138213
CEACAM5	3.6757	3.005e-05	0.272057	0	8	7	81	0.73243	2937238	0.299625
SNRPA1	4.17055	1.871e-05	0.239777	0.464286	8	8	16	0.682945	571534	0.301887
MMP16	3.61769	2.548e-05	0.27642	0	8	7	92.625	0.738231	6194260	0.27028
CID000440120	4.32771	7.902e-05	0.231069	0	8	8	8.125	0.667229	5606380	0.1875
CID000036314	3.7128	2.044e-05	0.269338	0.214286	8	6	125.25	0.72872	2111542	0.165782
SLC7A1	3.86699	5.35e-06	0.258599	0.107143	8	7	28.125	0.713301	456604	0.258178
ALG14	4.36658	1.101e-05	0.229012	0.464286	8	7	21.875	0.663342	5904830	0.295608
EIF4A3	3.62594	9.35e-06	0.27579	0	8	7	139.875	0.737406	3571916	0.298656
ELOVL5	4.48307	8.517e-05	0.223061	0	8	8	30.25	0.651693	18296620	0.328652
CID100000581	3.67542	2.346e-05	0.272078	0.392857	8	7	214	0.732458	707006	0.154422
HSD17B11	3.54155	7.128e-05	0.282362	0	8	7	128.875	0.745845	7292900	0.33563
TCEB3	3.87795	3.24e-06	0.257868	0	8	7	153.5	0.712205	1604580	0.325855
CID100003591	3.65812	4.3e-06	0.273364	0.607143	8	7	190.875	0.734188	221938	0.164689
CID100000466	4.03754	2.11e-06	0.247676	0.142857	8	7	27	0.696246	405994	0.189286
FUT2	3.94622	4.167e-05	0.253407	0.25	8	7	147.5	0.705378	67360414	0.328508
KTI12	3.96324	3.58e-06	0.252319	0	8	7	107	0.703676	1633334	0.361775
CID000023931	3.92817	4.827e-05	0.254571	0	8	7	64.25	0.707183	4420590	0.136905
CID100003126	4.2046	1.56e-06	0.237835	0.214286	8	8	26	0.67954	1954462	0.31875
CEP290	3.691	0.0001164	0.270929	0.142857	8	7	178.5	0.7309	13670218	0.41521
PTPRF	3.46863	1.573e-05	0.288299	0.321429	8	7	167.125	0.753137	2696158	0.270259
RYK	3.70317	4.985e-05	0.270039	0	8	7	282.75	0.729683	21635460	0.480802
SLC22A18	4.07422	0.00014352	0.245446	0.0357143	8	7	78.5	0.692578	26455976	0.248403
GK	3.37981	6.79e-05	0.295875	0.0714286	8	7	102.25	0.762019	11999082	0.260577
PDCD6IP	3.66634	0.00011608	0.272752	0	8	7	75.125	0.733366	7211568	0.255603
CID000005995	3.67648	0.00019467	0.271999	0.107143	8	6	279.375	0.732352	5899726	0.143592
BAMBI	3.9517	1.426e-05	0.253056	0.25	8	7	20.5	0.70483	232776	0.205357
SLC5A6	4.09132	0.00027331	0.24442	0	8	7	28.375	0.690868	34753240	0.248864
CID100004112	3.93432	3.582e-05	0.254174	0.142857	8	8	117	0.706568	2021972	0.153289
CID100003143	3.65562	8.45e-05	0.273552	0.142857	8	6	183.125	0.734438	3334978	0.157109
ZNF24	3.78299	1.985e-05	0.264341	0	8	7	88.125	0.721701	2731594	0.283795
AIF1L	3.54143	1.077e-05	0.282372	0	8	7	113.875	0.745857	7571922	0.305894
MLL5	4.08478	1.203e-05	0.244811	0	8	7	123	0.691522	1587142	0.386076
KRT7	4.29542	4.406e-05	0.232806	0.678571	8	8	10.625	0.670458	2998110	0.241477
CID000000379	3.85662	3.292e-05	0.259295	0	8	7	120.875	0.714338	8065864	0.164663
PCSK5	3.79778	0.00070439	0.263311	0	8	7	59.25	0.720222	297557052	0.247872
CID100000943	3.92034	9.83e-06	0.25508	0.0714286	8	7	55	0.707966	1973300	0.153169
CID024742074	3.92124	2.9e-07	0.255021	0.357143	8	7	40	0.707876	328722	0.292279
IRAK3	3.91013	2.86e-06	0.255746	0.571429	8	7	36.625	0.708987	41180	0.175481
CID100000290	3.99863	1.56e-06	0.250086	0.0714286	8	7	37.875	0.700137	563384	0.221154
CID100115147	4.32771	7.902e-05	0.231069	0	8	8	8.125	0.667229	5606380	0.1875
NES	4.22155	9.102e-05	0.23688	0.357143	8	8	9.75	0.677845	2172474	0.195312
CID000145742	4.10455	5.74e-06	0.243632	0.107143	8	7	25.25	0.689545	1596372	0.228211
ARSF	3.60117	9.136e-05	0.277688	0	8	7	102.5	0.739883	37817342	0.220174
CID100000614	4.10455	5.74e-06	0.243632	0.107143	8	7	25.25	0.689545	1596372	0.228211
RBPJ	3.81274	0.00010399	0.262279	0.142857	8	7	43.375	0.718726	873704	0.136041
AKT3	4.03629	0.0001579	0.247753	0.178571	8	7	19	0.696371	3097174	0.228395
RPS6KA4	3.46299	4.3e-07	0.288768	0.714286	8	7	295.375	0.753701	297880	0.239752
CID000065103	3.97291	1.62e-06	0.251704	0.178571	8	7	46.625	0.702709	656616	0.21412
CID100200878	3.66023	1.139e-05	0.273207	0.392857	8	7	222.375	0.733977	543582	0.161051
PUS10	3.63663	1.449e-05	0.27498	0	8	7	112.25	0.736337	4761914	0.323401
SOX10	4.15501	0.00023698	0.240673	0.0714286	8	8	12	0.684499	4702622	0.137048
ABI2	3.68936	0.00012662	0.27105	0	8	7	80.875	0.731064	3768316	0.295833
SLCO4A1	4.85947	0.00039218	0.205784	0	8	8	2	0.614053	7159368	0.166667
MYH10	3.70267	2.102e-05	0.270076	0.214286	8	7	225	0.729733	1883460	0.448852
POLR3GL	3.87795	3.24e-06	0.257868	0	8	7	153.5	0.712205	1604580	0.325855
LMNB1	4.01836	0.0003129	0.248858	0	8	7	92	0.698164	8282628	0.155026
CID100000710	3.93119	3.76e-06	0.254376	0.0714286	8	7	27.375	0.706881	1169964	0.175654
CID100002826	3.82573	0.00047801	0.261388	0.0357143	8	7	94.125	0.717427	55905192	0.136314
FARSA	3.78459	1.549e-05	0.264229	0	8	7	124.375	0.721541	2142200	0.296575
TAF1	3.60571	8.91e-05	0.277338	0.178571	8	7	91.125	0.739429	2229072	0.190914
IPO13	3.54684	3.07e-05	0.281941	0	8	7	136.75	0.745316	10309748	0.284591
ACOT11	3.68462	0.00011012	0.271398	0	8	7	78.625	0.731538	17397510	0.295152
CD1A	3.95682	8.43e-06	0.252728	0.142857	8	7	40.5	0.704318	108498	0.271115
TRAPPC3	3.97726	0.00023846	0.25143	0.0714286	8	7	16.25	0.702274	12280500	0.233209
CID005280352	3.9407	8.83e-06	0.253762	0	8	7	46.375	0.70593	854744	0.179348
KRR1	4.25083	0.00054875	0.235248	0.107143	8	7	10	0.674917	7433308	0.142045
PIGA	4.0537	3.139e-05	0.246688	0.0357143	8	7	18.375	0.69463	733956	0.259191
ABHD6	3.48127	8.546e-05	0.287252	0	8	7	122.875	0.751873	17350932	0.27889
QSOX1	3.96473	5.11e-06	0.252224	0	8	7	106.875	0.703527	1511176	0.315104
BHLHE41	4.3636	8.353e-05	0.229168	0.5	8	7	14.25	0.66364	1631056	0.237288
CID100001182	3.99092	4.68e-05	0.250569	0.0476191	7	8	41.7143	0.700908	5117098	0.245509
CID100001959	3.63189	0.00014668	0.275338	0.380952	7	7	288.143	0.736811	4321684	0.177537
CID000005988	3.86186	5.531e-05	0.258942	0	7	7	59.4286	0.713814	2798040	0.153759
CID000006252	3.75845	0.00041539	0.266067	0.190476	7	7	137.143	0.724155	45053414	0.159713
SOX9	3.77547	0.00014894	0.264867	0.142857	7	7	147.714	0.722453	4140456	0.146845
LPIN1	3.65863	0.00021698	0.273326	0	7	7	146.571	0.734137	9925826	0.211279
CID100005410	3.68106	9.46e-05	0.271661	0.142857	7	6	308.714	0.731894	3007648	0.163536
ITGA7	3.90672	5.376e-05	0.255969	0.238095	7	7	33.8571	0.709328	1230266	0.18755
PAFAH1B3	3.53901	2.387e-05	0.282565	0.333333	7	7	112.571	0.746099	3611920	0.264874
APOD	4.21666	3.849e-05	0.237155	0	7	7	45.2857	0.678334	3015812	0.278527
DPP3	3.73132	4.511e-05	0.268002	0	7	7	134.143	0.726868	5492952	0.345826
CID000089594	3.7909	5.521e-05	0.26379	0.0476191	7	7	135.571	0.72091	2839336	0.169845
CID024798684	4.18441	7.8e-07	0.238983	0	7	7	19.8571	0.681559	339644	0.207221
CID005288826	3.74932	0.0001023	0.266715	0	7	7	202.571	0.725068	4059030	0.159724
CID000005958	4.00125	2.28e-06	0.249922	0.142857	7	7	29.7143	0.699875	626868	0.214807
PAK6	3.60215	6.385e-05	0.277612	0.0952381	7	7	221.714	0.739785	3323326	0.178341
MEF2A	3.5776	4.6e-07	0.279517	0.666667	7	7	282.571	0.74224	294398	0.299334
CID100003712	3.69711	3.847e-05	0.270482	0.285714	7	7	165.429	0.730289	1334410	0.196769
CTNNBIP1	4.07101	0.00016165	0.24564	0.142857	7	7	21.5714	0.692899	4311410	0.160305
SLC7A11	4.46471	0.00023506	0.223979	0	7	8	19.4286	0.653529	31822962	0.307143
CID000439608	4.27651	5.09e-06	0.233836	0.0952381	7	8	46.5714	0.672349	2235762	0.343284
IL10RA	3.65479	1.149e-05	0.273613	0.142857	7	7	91.2857	0.734521	2325384	0.266807
PSRC1	3.9591	1.73e-06	0.252583	0.619048	7	7	73.8571	0.70409	54368	0.175929
RAP2A	3.6616	1.81e-05	0.273104	0.190476	7	7	148.429	0.73384	5831130	0.414966
CID000065063	3.94422	1.48e-06	0.253536	0.52381	7	8	83.4286	0.705578	73656	0.205137
CID001548886	3.66814	0.0001225	0.272618	0.190476	7	7	149.857	0.733186	1783546	0.159969
CID000000705	3.98556	1.08e-06	0.250906	0.0952381	7	8	72	0.701444	904286	0.332226
CID000002124	3.93338	1.47e-06	0.254234	0.0476191	7	7	29.5714	0.706662	184314	0.203219
CID100002520	3.76811	5.264e-05	0.265385	0.0476191	7	7	160.571	0.723189	2274366	0.162953
RGS19	3.77782	3.661e-05	0.264703	0.285714	7	7	101.857	0.722218	690576	0.406857
IFI6	4.90942	1.9e-07	0.20369	0.809524	7	8	14.4286	0.609058	6408	0.369963
TCF4	3.87004	3.603e-05	0.258395	0.47619	7	7	68.4286	0.712996	678902	0.193444
CID100005753	3.74114	0.00027957	0.267298	0.0952381	7	7	276.714	0.725886	15375594	0.15998
CID100000365	4.29925	4.7e-07	0.232599	0.0476191	7	8	51.4286	0.670075	446632	0.364851
CD274	3.59909	1.808e-05	0.277848	0.380952	7	7	69.7143	0.740091	573706	0.245835
CID100001125	3.92394	8.83e-06	0.254846	0.0952381	7	7	46.1429	0.707606	515954	0.183592
XRCC4	3.59549	6.168e-05	0.278126	0.0952381	7	7	65.4286	0.740451	2989246	0.279557
CID000055245	3.66063	0.00014111	0.273177	0.333333	7	7	337.286	0.733937	6636694	0.166244
IKZF1	4.01891	0.00015773	0.248824	0	7	7	14.4286	0.698109	1657390	0.154351
SYNM	4.29546	0.00015657	0.232804	0.47619	7	8	10.1429	0.670454	10876682	0.234694
CID100000380	4.27651	5.09e-06	0.233836	0.0952381	7	8	46.5714	0.672349	2235762	0.343284
CID000003712	3.69711	3.847e-05	0.270482	0.285714	7	7	165.429	0.730289	1334410	0.196769
CID100000778	3.74455	5.598e-05	0.267055	0.0476191	7	7	78	0.725545	2892190	0.166206
CID100000239	3.99151	2.58e-06	0.250532	0.285714	7	7	68.4286	0.700849	1318134	0.214962
CID000000768	3.94195	9.75e-06	0.253682	0.0952381	7	7	72.7143	0.705805	3074520	0.208918
CID100023977	3.92559	3.641e-05	0.254739	0	7	7	68.8571	0.707441	5805662	0.160419
MGP	3.60915	3.045e-05	0.277073	0	7	7	82.1429	0.739085	1063842	0.269578
CID003062316	3.81544	2.33e-06	0.262093	0.238095	7	7	95.7143	0.718456	290788	0.20896
CID100105009	3.69856	3.06e-06	0.270376	0.571429	7	7	145	0.730144	100752	0.211063
CID000446378	3.72474	4.666e-05	0.268475	0.0952381	7	7	128.857	0.727526	1951164	0.169915
CID000005311	3.75187	1.808e-05	0.266534	0.285714	7	6	117.286	0.724813	830760	0.180996
MUC1	3.76831	0.00016057	0.265371	0.0952381	7	7	88.1429	0.723169	2810724	0.172725
SLC31A1	4.53145	0.00015784	0.22068	0	7	7	8.14286	0.646855	9516566	0.238095
CID000439491	3.98556	1.08e-06	0.250906	0.0952381	7	8	72	0.701444	904286	0.332226
CID005497112	4.29925	4.7e-07	0.232599	0.0476191	7	8	51.4286	0.670075	446632	0.364851
CID100000723	3.99084	5.91e-06	0.250574	0.142857	7	7	35.4286	0.700916	1003990	0.236486
CID000010635	3.84429	3.329e-05	0.260126	0.0476191	7	7	173.429	0.715571	6225238	0.154347
CID100005645	3.89737	0.00018949	0.256584	0.190476	7	7	216.429	0.710263	19181904	0.165644
TNFRSF25	3.71871	9.266e-05	0.26891	0	7	7	84	0.728129	1374968	0.161793
CRABP1	4.40349	0.00023452	0.227093	0	7	7	17.8571	0.659651	18482830	0.29064
SERPINB1	3.96759	0.00015817	0.252042	0.238095	7	7	65	0.703241	2396470	0.165087
CID000003961	3.6784	0.0002767	0.271858	0.47619	7	7	237.571	0.73216	5382964	0.176896
CID000065351	3.70043	3.27e-06	0.270239	0.571429	7	7	214.571	0.729957	82240	0.183866
RDH12	4.31276	1.1e-07	0.23187	0.47619	7	8	16.2857	0.668724	12892	0.339286
DUSP5	3.37186	1.469e-05	0.296572	0.285714	7	7	230	0.762814	12127710	0.329513
CID100002193	3.90469	1.743e-05	0.256103	0.0476191	7	7	58.8571	0.709531	2272394	0.178901
CID100000773	4.15313	9.571e-05	0.240782	0	7	8	17.4286	0.684687	4560894	0.219048
CID000009750	3.92527	3.208e-05	0.254759	0.142857	7	7	55.4286	0.707472	1944492	0.165732
PPP2R2B	4.09269	9.484e-05	0.244338	0.142857	7	8	10.4286	0.690731	1362320	0.166276
CALML5	3.61228	5.68e-06	0.276833	0.0952381	7	7	84.4286	0.738772	612814	0.297366
ALOX12B	4.01014	0	0.249368	0.952381	7	7	40.7143	0.698986	4	0.206672
HMHA1	3.53267	5.02e-06	0.283072	0.285714	7	7	166.143	0.746733	7403006	0.382818
CID100001126	4.15074	7.92e-06	0.240921	0	7	8	40.1429	0.684926	3794270	0.275654
CALML3	3.69789	6.856e-05	0.270424	0	7	7	81.8571	0.730211	4854116	0.305121
CID100023931	3.95733	3.293e-05	0.252695	0	7	7	56.8571	0.704267	2104316	0.152615
CID100004253	3.74932	0.0001023	0.266715	0	7	7	202.571	0.725068	4059030	0.159724
CID000004946	3.75978	0.000215	0.265973	0.142857	7	7	245.429	0.724022	7285072	0.173614
CID100005311	3.75187	1.808e-05	0.266534	0.285714	7	6	117.286	0.724813	830760	0.180996
CID100000942	3.80373	0.00011407	0.2629	0.0476191	7	7	132.286	0.719627	3693654	0.167394
SLC8A1	3.7004	5.993e-05	0.270241	0	7	7	100.857	0.72996	8467764	0.320055
CREM	3.62454	1.573e-05	0.275897	0.0476191	7	6	140.286	0.737546	571178	0.2726
CID100440118	3.88871	1.69e-06	0.257154	0.142857	7	7	30	0.711129	713134	0.189263
RHCG	3.96959	1.318e-05	0.251915	0	7	7	136.714	0.703041	6962170	0.421473
CID005287969	3.78581	1.126e-05	0.264145	0.285714	7	7	101.571	0.721419	359574	0.197332
ANAPC7	3.72838	1.865e-05	0.268213	0.333333	7	7	214.857	0.727162	862248	0.475348
NBR1	3.49047	8.863e-05	0.286494	0	7	7	106.429	0.750953	17113762	0.33576
SLPI	3.93721	2.94e-05	0.253987	0.0952381	7	7	47.4286	0.706279	137612	0.289242
CID000170018	3.67875	0.00012899	0.271832	0	7	7	169.286	0.732125	3064310	0.154108
DPYSL3	3.69719	1.1e-07	0.270476	0.666667	7	7	208.429	0.730281	288662	0.468379
CID000002520	3.76811	5.264e-05	0.265385	0.0476191	7	7	160.571	0.723189	2274366	0.162953
CID100001153	3.69527	0.00030477	0.270616	0	7	7	497.143	0.730473	12036390	0.145796
CID100032744	3.87834	7.23e-06	0.257842	0.142857	7	7	44.7143	0.712166	508880	0.176304
CID100002390	3.7141	1.46e-06	0.269245	0.52381	7	7	95	0.72859	81170	0.195876
CID124798684	4.18441	7.8e-07	0.238983	0	7	7	19.8571	0.681559	339644	0.207221
PLN	3.47113	2.04e-06	0.28809	0.285714	7	7	69.8571	0.752887	270270	0.165538
CID100004534	3.7586	2.947e-05	0.266056	0.0952381	7	7	107	0.72414	4117290	0.176206
SMARCA2	3.98372	0.00020913	0.251022	0.190476	7	7	135	0.701628	3557970	0.149524
CID100000688	3.94422	1.48e-06	0.253536	0.52381	7	8	83.4286	0.705578	73656	0.205137
TGFBR3	3.98149	1.35e-06	0.251163	0.333333	7	7	21	0.701851	20056	0.209235
CID100001115	3.86268	6.265e-05	0.258887	0	7	7	62.2857	0.713732	3664208	0.151323
BLNK	3.89831	1.4e-07	0.256522	0.571429	7	7	61	0.710169	1782	0.228786
LAMA4	4.39519	8.679e-05	0.227521	0.428571	7	7	10.4286	0.660481	1728522	0.202857
CID100000833	3.92527	3.208e-05	0.254759	0.142857	7	7	55.4286	0.707472	1944492	0.165732
CID100001764	3.93322	1.64e-06	0.254245	0.0476191	7	7	45.4286	0.706678	274800	0.169372
CID000065113	4.15074	7.92e-06	0.240921	0	7	8	40.1429	0.684926	3794270	0.275654
NMT2	4.85748	7.876e-05	0.205868	0	7	8	27.8571	0.614252	21806688	0.43318
CID000104806	3.72232	3.275e-05	0.26865	0.142857	7	7	136	0.727768	1645238	0.18222
TLE1	3.48475	6.928e-05	0.286964	0.285714	7	7	128	0.751525	2206074	0.235635
CID000009700	3.95291	1.43e-06	0.252978	0.47619	7	8	86.2857	0.704709	95646	0.211134
CID023724461	4.9735	9e-07	0.201066	0.0476191	7	8	7.71429	0.60265	291640	0.411765
CID046926182	3.88871	1.69e-06	0.257154	0.142857	7	7	30	0.711129	713134	0.189263
BHLHE40	4.36368	5.24e-06	0.229164	0.666667	7	7	16.1429	0.663632	112104	0.271186
CID000000338	3.74361	7.328e-05	0.267122	0.0476191	7	7	72.8571	0.725639	2162924	0.162851
CID000000869	4.04772	4.7e-07	0.247053	0.0476191	7	7	51.7143	0.695228	330326	0.337748
SGCA	4.21533	1.3e-07	0.237229	0.761905	7	8	14.7143	0.678467	2716	0.222944
NRIP1	3.70693	0.00025478	0.269765	0.380952	7	7	172.714	0.729307	1948672	0.150711
CID100000015	3.84429	3.329e-05	0.260126	0.0476191	7	7	173.429	0.715571	6225238	0.154347
CID100000250	4.03351	5.32e-06	0.247923	0	7	7	46.7143	0.696649	323114	0.212625
HS3ST1	4.75457	2.49e-06	0.210324	0	7	8	10.1429	0.624543	55272	0.481203
CID100005234	3.88617	4.965e-05	0.257323	0	7	7	87	0.711383	2330380	0.152212
CID000006274	4.15313	9.571e-05	0.240782	0	7	8	17.4286	0.684687	4560894	0.219048
STYK1	3.70384	1.031e-05	0.26999	0	7	7	322.286	0.729616	20282046	0.552987
CID000006128	3.90469	1.743e-05	0.256103	0.0476191	7	7	58.8571	0.709531	2272394	0.178901
CID100170018	3.67875	0.00012899	0.271832	0	7	7	169.286	0.732125	3064310	0.154108
CID000000239	3.99151	2.58e-06	0.250532	0.285714	7	7	68.4286	0.700849	1318134	0.214962
DDX18	3.66708	1.731e-05	0.272696	0	7	7	125.286	0.733292	1946854	0.236735
CID100001139	3.95291	1.43e-06	0.252978	0.47619	7	8	86.2857	0.704709	95646	0.211134
CID100000379	4.01742	1.27e-05	0.248916	0	7	7	74.1429	0.698258	4833958	0.2322
CID000643976	3.93166	1.69e-06	0.254346	0.0952381	7	7	30	0.706834	788118	0.198466
TJP2	4.07574	1.315e-05	0.245354	0.380952	7	7	26	0.692426	148426	0.160603
DTX3L	3.70897	2.473e-05	0.269617	0	7	7	57.1429	0.729103	534746	0.305124
CID105287969	3.78581	1.126e-05	0.264145	0.285714	7	7	101.571	0.721419	359574	0.197332
CID000105009	3.69856	3.06e-06	0.270376	0.571429	7	7	145	0.730144	100752	0.211063
SMARCA5	4.08572	1.947e-05	0.244755	0.380952	7	7	17.7143	0.691428	311712	0.177489
CID000000703	3.98556	1.08e-06	0.250906	0.0952381	7	8	72	0.701444	904286	0.332226
MYO5A	3.5949	0.00027038	0.278172	0.0952381	7	7	72.8571	0.74051	5153254	0.267725
IFI16	3.56476	0.00016401	0.280524	0.0952381	7	7	261	0.743524	8933258	0.210703
CID000006287	3.99092	4.68e-05	0.250569	0.0476191	7	8	41.7143	0.700908	5117098	0.245509
CID000001117	3.96172	1.69e-06	0.252416	0	7	7	27.7143	0.703828	654076	0.166964
CID100004196	3.66063	0.00014111	0.273177	0.333333	7	7	337.286	0.733937	6636694	0.166244
EIF4E2	4.00971	0.00015659	0.249395	0.266667	6	7	22.3333	0.699029	4194184	0.282051
BRD3	3.98344	2.467e-05	0.251039	0	6	7	54.8333	0.701656	1171338	0.351852
ICOS	4.04799	7.983e-05	0.247036	0.333333	6	7	18	0.695201	1028332	0.235556
ERI1	4.00031	4.72e-06	0.24998	0	6	7	125.333	0.699969	1972700	0.375629
CID100000768	3.97013	5.91e-06	0.251881	0.133333	6	7	71.1667	0.702987	2292466	0.24258
CID100119058	4.01147	2.85e-06	0.249285	0	6	8	32.3333	0.698853	2220842	0.246719
USP2	4.16256	0.00015753	0.240237	0	6	7	46.1667	0.683744	15782002	0.329684
CID100003961	3.69805	0.00021568	0.270413	0.533333	6	7	229.833	0.730195	4629240	0.201255
CID100004485	3.73292	7.642e-05	0.267887	0.2	6	7	232.333	0.726708	5224922	0.204372
KRT6A	5.17188	1e-08	0.193353	0.8	6	8	7.66667	0.582812	672	0.511111
CID100011005	3.82738	1.423e-05	0.261276	0.0666667	6	7	110.833	0.717262	3545942	0.193955
CID005280355	4.17908	4.4e-07	0.239287	0.133333	6	8	39.3333	0.682092	254766	0.287654
GMIP	3.54077	5.02e-06	0.282425	0	6	7	188.333	0.745923	7403006	0.449241
CHDH	4.91114	7.6e-07	0.203619	0	6	8	5	0.608886	46606	0.363636
CID000000190	3.9762	3.988e-05	0.251496	0.0666667	6	7	89.3333	0.70238	8540766	0.183196
HORMAD1	4.20425	8.96e-06	0.237854	0	6	8	24.6667	0.679575	668016	0.333333
CID000001014	4.11563	1.12e-06	0.242976	0.2	6	7	22	0.688437	418766	0.215
CID000000424	4.00552	2.08e-06	0.249656	0.0666667	6	7	28.6667	0.699448	429334	0.225806
CID100005350	3.90124	1.19e-05	0.256329	0.266667	6	7	148.333	0.709876	816454	0.213873
PLA2G16	4.02462	8.95e-06	0.248471	0	6	7	103.167	0.697538	620082	0.346328
SNTB1	4.18217	9.4e-07	0.23911	0.733333	6	8	16.6667	0.681783	29124	0.241546
CID000005350	3.90124	1.19e-05	0.256329	0.266667	6	7	148.333	0.709876	816454	0.213873
CID000107758	4.20151	2.8e-07	0.23801	0	6	8	20.8333	0.679849	616562	0.38141
C10orf2	4.03578	0.00017366	0.247784	0.0666667	6	7	13	0.696422	1862526	0.171296
CID100003733	3.72306	4.074e-05	0.268596	0.2	6	7	222.833	0.727694	2048434	0.187605
CID100002750	3.66454	1.641e-05	0.272886	0.4	6	7	246.167	0.733546	378520	0.213872
SLC16A10	4.59357	3.13e-06	0.217695	0	6	8	7.66667	0.640643	44948	0.416667
TTC5	3.90073	6.77e-06	0.256362	0	6	7	72.6667	0.709927	1128636	0.37133
CCL4	3.5675	0.0003924	0.280308	0.0666667	6	7	132.5	0.74325	6589876	0.247807
CID000005756	3.98513	5e-07	0.250933	0.333333	6	8	83.6667	0.701487	94288	0.231764
SRSF6	3.96078	1.704e-05	0.252476	0.266667	6	7	123.833	0.703922	3749220	0.339744
PTPRE	3.62078	8.61e-06	0.276184	0	6	7	225.5	0.737922	7827196	0.425189
CID100000362	3.97409	3.49e-06	0.25163	0.533333	6	7	140.5	0.702591	301332	0.239353
ISG20	3.83278	3.53e-06	0.260907	0	6	7	37.8333	0.716722	1527128	0.304408
PFN2	3.89666	0.00031313	0.25663	0	6	7	68.8333	0.710334	41158068	0.327697
CID100000338	3.74392	3.346e-05	0.2671	0.0666667	6	7	83.5	0.725608	579286	0.188258
ARHGAP26	3.54077	5.02e-06	0.282425	0	6	7	188.333	0.745923	7403006	0.449241
UBE2N	3.81677	3.968e-05	0.262002	0.266667	6	7	104.5	0.718323	612610	0.219298
CID000000936	3.95346	4.56e-06	0.252943	0.0666667	6	7	58.3333	0.704654	610522	0.183652
GATA2	3.76526	1.657e-05	0.265586	0	6	7	65.6667	0.723474	293086	0.175248
CID100031275	3.83086	5.15e-06	0.261038	0.0666667	6	7	87.5	0.716914	587772	0.175776
CID000004485	3.73292	7.642e-05	0.267887	0.2	6	7	232.333	0.726708	5224922	0.204372
RDH10	4.3128	4e-08	0.231868	0.533333	6	8	18.3333	0.66872	4856	0.381944
CID100004946	3.76776	0.00019734	0.26541	0.2	6	7	272.333	0.723224	6334466	0.201605
CID100000804	3.9809	0.00013399	0.2512	0.0666667	6	7	96.1667	0.70191	38406340	0.193712
SGCE	4.21537	1.3e-07	0.237227	0.8	6	8	16.5	0.678463	2712	0.25
CID000031275	3.83086	5.15e-06	0.261038	0.0666667	6	7	87.5	0.716914	587772	0.175776
ENAH	3.88539	0.00011046	0.257375	0	6	7	59.8333	0.711461	3168594	0.268645
CID000002750	3.66454	1.641e-05	0.272886	0.4	6	7	246.167	0.733546	378520	0.213872
GATA3	4.25224	0.00010921	0.23517	0.133333	6	7	20.5	0.674776	5775242	0.178571
CID000001001	3.84163	0.00046956	0.260306	0.266667	6	7	281.5	0.715837	66303058	0.190751
METTL6	5.04725	0.00015676	0.198128	0	6	9	3.33333	0.595275	5840174	0.333333
CID005353940	3.68932	1.105e-05	0.271053	0.533333	6	7	221	0.731068	221434	0.211079
CID100000764	3.92524	1.832e-05	0.254762	0.4	6	7	96.5	0.707476	802968	0.188562
ZDHHC17	3.62497	0.00010719	0.275865	0	6	7	121.5	0.737503	3726756	0.396382
CID000044093	3.7366	0.00028497	0.267623	0.533333	6	7	327.833	0.72634	10000272	0.191268
CID100001014	4.11563	1.12e-06	0.242976	0.2	6	7	22	0.688437	418766	0.215
RGS14	3.84186	3.79e-06	0.260291	0.266667	6	7	114.333	0.715814	247080	0.483757
CID000000544	3.70756	4.718e-05	0.269719	0.133333	6	7	132.167	0.729244	1781184	0.197698
CID100006691	3.79356	4.587e-05	0.263605	0.2	6	7	116.667	0.720644	842792	0.219811
CID000026218	3.82111	6.076e-05	0.261704	0.466667	6	7	156.167	0.717889	1540014	0.194514
CID100455658	4.01914	5.56e-06	0.248809	0	6	7	47.8333	0.698086	338186	0.206314
CID000000281	3.90206	2.314e-05	0.256275	0.0666667	6	7	108	0.709794	1661288	0.215097
JAM2	4.03562	5.47e-06	0.247793	0.333333	6	7	26.1667	0.696438	172464	0.198232
CID100000640	3.94125	1.317e-05	0.253727	0.666667	6	7	128.333	0.705875	148450	0.213178
FZD8	4.19517	2.9e-06	0.238369	0.466667	6	7	10.5	0.680483	169010	0.27193
IL13RA1	3.8062	1.002e-05	0.262729	0.533333	6	7	60	0.71938	517974	0.322581
CID005280482	4.30133	5e-08	0.232486	0.0666667	6	8	50.6667	0.669867	6972	0.485437
AQP5	4.84491	0.0001567	0.206402	0	6	8	2	0.615509	6602478	0.5
MGAT3	4.00701	2.983e-05	0.249563	0	6	7	35.8333	0.699299	671190	0.247045
DEPDC1B	3.54077	5.02e-06	0.282425	0	6	7	188.333	0.745923	7403006	0.449241
CID100001174	3.94395	2.649e-05	0.253553	0.333333	6	7	121.167	0.705605	440104	0.195477
TRPM6	4.08737	0.00027614	0.244656	0	6	7	62.6667	0.691263	63973388	0.333333
CID000003733	3.72306	4.074e-05	0.268596	0.2	6	7	222.833	0.727694	2048434	0.187605
GPLD1	4.03719	0.00031313	0.247697	0	6	7	97.5	0.696281	74062970	0.332759
CID100062551	3.9021	5.34e-06	0.256272	0	6	7	69.5	0.70979	465552	0.176546
RAB25	3.82221	1.703e-05	0.261629	0.2	6	7	111.333	0.717779	5290414	0.375
CID005280561	4.30133	5e-08	0.232486	0.0666667	6	8	50.6667	0.669867	6972	0.485437
CID100000939	3.9459	1.02e-06	0.253427	0	6	7	31.5	0.70541	166190	0.221014
KCNQ4	4.49215	0.00031318	0.22261	0	6	7	15.5	0.650785	29717442	0.254386
SLC44A1	3.84941	2.734e-05	0.25978	0	6	7	89.8333	0.715059	1869284	0.37963
CID100216239	3.79798	4.35e-06	0.263298	0.266667	6	7	137.833	0.720202	132548	0.189624
RAB27A	4.45281	0.00011496	0.224577	0.0666667	6	8	5	0.654719	1548648	0.206349
CID000003559	3.80483	0.00031874	0.262824	0	6	7	180.167	0.719517	37426500	0.183949
FZD5	3.99139	7.25e-06	0.250539	0.533333	6	8	24.1667	0.700861	111684	0.217718
VAPA	3.78898	9.423e-05	0.263923	0	6	7	175.5	0.721102	2583830	0.405814
MYO9A	3.54077	5.02e-06	0.282425	0	6	7	188.333	0.745923	7403006	0.449241
[truncated: 23,549 more rows]

## Sheet: Chem-Prot_directed
Pubchem ID / DEG ID	Average Shortest Path Length	Betweenness Centrality	Clustering Coefficient	Eccentricity	Edge Count	In-degree	Neighborhood Connectivity	Out-degree
CYP3A5	3.10797	0.0316345	0	8	659	273	10.3237	386
CYP2E1	3.33804	0.0143065	0	7	478	212	11.0693	266
CYP1A1	3.26741	0.0287931	0	8	610	421	11.212	189
CID000005957	4.08342	0.0137179	0	9	373	194	33.3252	179
CID100000238	4.10225	0.0140565	0	9	372	195	33.1434	177
CID000000271	3.96569	0.00764792	0	8	178	40	77.3289	138
CID000005743	3.04945	0.0022832	0	7	122	4	119.203	118
CID100000271	4.03902	0.00571176	0	8	154	40	85.7812	114
CID100000762	4.1554	0.00474123	0	8	199	91	27.9195	108
CID000444795	4.02422	0.00150472	0	9	110	5	102.481	105
CID000006830	4.1702	0.00449606	0	8	194	91	28.3862	103
CID100003003	3.1073	0.00148467	0	7	107	4	128.835	103
CID000005757	3.5412	0.00237528	0	9	101	5	126.082	96
CID000448537	3.63627	0	0	8	91	0	113.648	91
CID100005538	4.09149	0.00092023	0	9	93	5	118.87	88
PTGS1	3.97982	0.00528736	0	9	225	145	11.7466	80
CID100000450	3.56273	0.00182972	0	9	84	5	146.333	79
GNA15	3.75782	0.0127812	0	7	86	8	44.5	78
CID000005994	3.46317	0.00094091	0	8	80	3	135.795	77
CID000000784	3.65624	0.00193161	0	8	88	16	117.644	72
BCHE	4.04171	0.00510823	0	9	160	88	7.58462	72
CID000000702	3.18399	0.00143651	0	8	75	4	166.625	71
CYP1B1	3.55533	0.00204359	0	8	152	84	28.2193	68
CID100003054	3.77326	0	0	9	67	0	139.448	67
CID010282255	3.70111	0	0	8	66	0	139.5	66
CID000006197	3.40013	0	0	8	66	0	142.485	66
CID000172197	4.20471	0	0	8	65	0	147.446	65
CYP2C18	3.86075	0.00079707	0	9	74	10	26.6571	64
CID100000702	3.21157	0.00128912	0	8	67	4	177.172	63
CID100000784	3.70669	0.00141645	0	8	77	16	125.158	61
CID100004920	3.7484	0.00052306	0	8	64	3	156.571	61
CID100025476	4.21049	0	0	8	60	0	155.983	60
CID000023994	3.69593	0.00716265	0	9	68	11	112.742	57
XDH	3.91658	0.00310596	0	8	93	37	31.3034	56
CID005280961	3.96414	0	0	9	54	0	178.074	54
UGT1A1	3.8742	0.00184387	0	8	82	28	12.641	54
CID100002524	4.24016	0.00039456	0	9	54	1	144.547	53
CID000004713	4.52953	0	0	9	52	0	176.442	52
CID100000158	3.92667	0.00116799	0	9	53	2	174.019	51
CID000047936	4.10007	0	0	8	51	0	157.608	51
ALDH3A2	3.97107	0.00146307	0	9	55	5	30.3208	50
CID005280360	3.92869	0.00111923	0	9	51	2	180.686	49
CID000445154	3.6596	0.00035665	0	9	50	2	198.542	48
CID000003973	4.41437	0	0	9	48	0	173.688	48
CID000000945	3.50201	0	0	9	48	0	196.208	48
CID100004713	4.60578	0	0	9	47	0	189.128	47
ACOT4	4.36434	0	0	10	46	0	34.8261	46
CID005284616	4.56105	0.00028316	0	9	47	1	151.255	46
CID100003413	4.1038	0	0	8	46	0	162.587	46
CID000008784	4.55324	0	0	9	46	0	151.522	46
SLC27A2	4.16321	0	0	10	45	0	36.8	45
CID100002900	3.61477	0	0	9	45	0	177.556	45
CID000065064	3.75436	0	0	9	45	0	191.356	45
CID100023994	3.73966	0.00646358	0	9	56	11	120.24	45
CID100005056	3.72015	0.00027503	0	9	46	2	210.886	44
CYP4X1	4.14586	0	0	9	43	0	37.9767	43
CID005280343	3.74101	0	0	8	43	0	184	43
CID005280453	4.26034	0.00036832	0	9	44	1	162.651	43
CID100000197	4.42314	0.0140436	0	8	289	246	34.1462	43
CID100000945	3.51782	0	0	9	43	0	194.047	43
CID000969516	3.85695	0	0	9	42	0	188.524	42
CYP51A1	4.36798	0.00164424	0	10	77	35	22.9452	42
CID105280961	4.02178	0	0	9	42	0	198.619	42
CID000033032	4.18903	0.00126681	0	9	58	17	115.978	41
DBT	4.7521	0.00078957	0	9	44	3	23.3864	41
CID110282255	3.87807	0	0	8	40	0	183.2	40
GNAS	3.83249	0.00364709	0	8	66	26	43.0333	40
CID000003779	3.48873	0.00024426	0	9	41	1	215.475	40
CID000006013	3.57955	0.00087427	0	8	45	6	193.068	39
ACSL1	4.11907	0.00265268	0	10	46	7	42.8333	39
CID105280343	3.7652	0	0	8	39	0	195.615	39
CID100005040	4.57921	0.00021006	0	9	40	1	149.625	39
ACOT7	4.39043	0	0	10	39	0	39.7692	39
CID100002889	3.93047	0	0	9	38	0	198.789	38
GART	4.7225	0.00155215	0	9	51	14	49.58	37
CID000005754	4.14464	0.0005752	0	8	39	2	165.385	37
CID003006531	4.54622	0	0	9	37	0	197.432	37
CID000439153	4.14127	0.00384511	0	8	62	26	39.5238	36
CID000005202	4.8853	0.00031743	0	9	39	3	167.474	36
CID000005839	4.66611	0	0	9	36	0	162.917	36
CID000003715	4.29532	7.919e-05	0	9	38	2	225.737	36
CID100000611	4.23007	0.00116858	0	9	53	17	125.244	36
CYP27A1	4.29667	0.00115247	0	9	57	21	34.7818	36
CES1	4.07669	0.00184317	0	9	77	41	16.7612	36
CID100000730	4.24958	0.00231177	0	8	126	91	22.2424	35
CID100000928	4.16011	0.00315693	0	8	61	26	39.6341	35
CID000002514	3.52352	0	0	8	35	0	199.914	35
SLC7A8	5.02994	0.00060452	0	10	41	6	8.71429	35
CID000176155	4.45296	0	0	9	35	0	235.771	35
CID100001287	3.82606	0	0	9	35	0	227.171	35
CID100005408	3.59502	0.00077568	0	8	41	6	210.6	35
CID100003973	4.51831	0	0	9	35	0	187.686	35
AKR1C3	4.23074	0.00259394	0	9	71	36	22.6406	35
ACADL	4.11033	0.00080885	0	9	36	2	37.6111	34
CID000000264	4.24083	0.00161863	0	8	36	2	166.943	34
CID000009687	4.39072	0	0	9	34	0	197.412	34
CID000000888	4.22873	0.00059846	0	8	42	8	142.917	34
ALDH6A1	4.13858	0.00010018	0	9	35	2	54.4545	33
BCKDHB	4.82717	0	0	9	33	0	28.2121	33
CID100005839	4.66947	0	0	9	33	0	162.091	33
CID100008784	4.57028	0	0	9	33	0	177.424	33
DLAT	4.52203	0.00515366	0	9	49	16	70.2683	33
CID000000774	4.98352	0.00020695	0	9	36	4	138.583	32
CID100001690	4.16549	9.536e-05	0	8	33	1	145.469	32
CID000000896	3.88227	0.00028694	0	9	36	4	206.941	32
CID000312145	4.79859	0	0	9	32	0	189.25	32
ACSL3	4.17491	6.723e-05	0	10	36	4	47.7778	32
CID100005202	4.88799	0.00026582	0	9	35	3	170.794	32
CID100002460	4.39274	0	0	9	32	0	204.312	32
CID000054454	4.64379	0.00014529	0	10	33	1	181.788	32
CID100003779	3.75782	0.00018313	0	9	33	1	211.875	32
CID000089594	3.68437	1.466e-05	0	8	35	3	185.286	32
CID000031703	4.12647	9.4e-05	0	8	33	1	160.469	32
CID100003640	4.26842	0.00047633	0	8	34	2	171.412	32
ALDH7A1	4.06525	0.0053245	0	9	174	142	19.4767	32
CID000077999	4.35385	0.00027902	0	9	33	2	187.273	31
CID000005995	3.80309	0	0	9	31	0	138.355	31
CID100077999	4.35385	0.00027902	0	9	33	2	187.273	31
CID100054454	4.65927	0.00013873	0	10	32	1	186.625	31
CID000439260	3.87487	0.00126101	0	9	33	3	230	30
CID000060822	4.47225	9.065e-05	0	9	31	1	172.161	30
CID100005637	4.55227	0	0	9	30	0	215.967	30
NSDHL	4.89741	0.0010578	0	9	32	2	23.8	30
CID100000896	3.89169	0.0002125	0	9	33	4	214.968	29
CID100003715	4.37874	7.148e-05	0	9	31	2	249.032	29
CID100005691	4.8006	0	0	9	29	0	181.483	29
PON2	4.2146	0.00109436	0	9	35	6	41	29
CID100000264	4.32223	0.00155391	0	8	31	2	110.767	29
CID100002514	3.53983	0	0	8	29	0	235.379	29
CID100002250	4.47292	8.963e-05	0	9	30	1	175.933	29
CID000005997	4.23209	0.00153192	0	9	37	9	164.688	28
CID100000942	3.69324	0.00023168	0	8	33	5	205.516	28
CID000000961	3.57753	0.0156862	0	9	242	214	40.1483	28
ACSBG1	4.86348	0.00016101	0	10	36	8	33.2778	28
CID000023978	3.73831	0.00010953	0	8	30	2	116.321	28
SLC6A14	4.85436	0.00033658	0	9	30	2	13.4	28
CID100000774	5.4551	0.00013563	0	10	31	4	143.903	27
CID005288826	4.46066	0	0	9	27	0	231.593	27
CID100176155	4.57916	0	0	9	27	0	261.481	27
CID000005815	4.26034	0.00021269	0	9	30	3	226.333	27
CID100000961	3.57955	0.0155766	0	9	241	214	39.9617	27
CID100000888	4.24622	0.00033204	0	8	35	8	163.31	27
PRIM1	4.69223	0.00124743	0	9	46	20	53.5	26
CID000044259	4.68009	0	0	9	26	0	259.923	26
CID000005591	3.65489	0.00022219	0	9	29	3	238.37	26
TYMP	5.30037	0.0009418	0	9	39	13	18.3514	26
CID000012035	4.31809	0	0	9	26	0	277.115	26
CID000006076	4.38009	0.00051256	0	9	35	9	167.912	26
CID000027924	3.66779	0	0	8	26	0	263.077	26
CID000000985	4.64783	0.00035683	0	9	41	15	171.973	26
CID000005785	4.29558	0	0	9	26	0	211.731	26
CID000008977	4.26707	0.001913	0	8	117	91	23.5275	26
CID002733525	3.99664	0.00109834	0	9	31	6	221.172	25
AASS	4.08947	0.00095477	0	8	33	8	62.8077	25
SORD	4.83552	0.00094978	0	9	34	9	30.3	25
CID100000304	4.35116	0.00097827	0	9	34	9	178.31	25
CID100000206	4.20787	0.00150229	0	9	31	6	88.871	25
CID000005234	4.41911	0.00038737	0	8	26	1	183.885	25
FMO1	4.11696	0	0	9	25	0	62.92	25
TM7SF2	5.31166	0	0	10	25	0	34.72	25
CID000060961	4.41641	8.001e-05	0	9	31	6	187	25
CID000002244	4.48673	0	0	9	25	0	270.88	25
CID025244372	4.80996	7.499e-05	0	9	26	1	125.654	25
CID100000985	4.6485	0.00033185	0	9	40	15	176.444	25
CID000446512	4.81214	0	0	9	25	0	151.72	25
CID100005279	4.79294	0	0	9	24	0	259.75	24
CID000107707	4.65255	0	0	8	24	0	203.917	24
GTF2H1	4.67138	0.00133003	0	9	38	14	91.5417	24
CID000446378	4.80968	0	0	9	24	0	247.833	24
CID000446220	4.72385	4.096e-05	0	9	25	1	215.68	24
FASN	4.32963	0.00166304	0	9	82	58	30.925	24
CID000006022	4.73394	0.00732746	0	8	270	246	35.0683	24
CID100004253	4.46469	0	0	9	24	0	254.208	24
CID006992084	4.32213	0	0	10	24	0	46.0417	24
EEF1E1	4.7505	0	0	10	24	0	43.7083	24
EPRS	4.75143	0.00052766	0	10	38	14	33.2941	24
MARS	4.75143	7.51e-05	0	10	26	2	43.7083	24
CID000104806	4.4035	0	0	9	24	0	208.042	24
CID100005591	3.65624	0.00021843	0	9	27	3	240.52	24
CID100002244	4.4874	0	0	9	24	0	266.917	24
MINPP1	4.51839	0	0	10	23	0	38.3913	23
CID100000274	4.39152	0.00045169	0	9	32	9	182.065	23
CID100004666	4.25631	4.572e-05	0	9	25	2	216.25	23
CID017756770	4.79294	8.7e-07	0	9	24	1	245.917	23
CID100000838	4.26371	0.00019125	0	9	26	3	254.423	23
CID000000175	4.29667	0.00174185	0	9	35	12	83.4848	23
CID100000951	4.45947	0.00014044	0	9	26	3	243.44	23
CID100005410	3.8129	0	0	9	23	0	170.87	23
ACADSB	5.1961	0.00061864	0	10	27	4	29.2963	23
CID100000175	4.29667	0.00174185	0	9	35	12	83.4848	23
CID100000191	4.41238	0.00011787	0	9	28	6	205.321	22
LYPLA1	4.13268	2.008e-05	0	9	23	1	63.0435	22
CID117756770	4.79361	8.5e-07	0	9	23	1	253.348	22
CID100005376	4.10629	0.00027732	0	9	28	6	232.692	22
FAR2	4.84879	0	0	9	22	0	54.9091	22
CID000002770	4.64987	0	0	9	22	0	171.182	22
CID000004829	4.48503	8.82e-05	0	9	23	1	215.957	22
CID000003339	3.76168	0	0	9	21	0	202.238	21
CID000026218	4.39812	0	0	9	21	0	182.667	21
CID100005234	4.62294	0.00024599	0	8	22	1	205.045	21
CID100000581	4.32145	0	0	9	21	0	247.714	21
CID005702665	4.76866	0	0	9	21	0	29.5714	21
SLC38A5	5.07193	2.003e-05	0	9	22	1	40.1818	21
CID000004485	3.71678	0.0002983	0	8	24	3	272.818	21
CID000014985	4.74201	6.02e-05	0	9	24	3	195.25	21
CYP4F2	4.38412	0.00032416	0	10	29	8	59.5862	21
ALDH4A1	4.111	0.00037907	0	8	23	2	67.7619	21
CID000444899	4.37672	0.00053522	0	9	35	14	192.138	21
CID100093860	3.96367	0.00055591	0	9	24	3	135.696	21
AOC3	4.10293	0.00050099	0	8	47	26	36.8	21
CID000005881	3.89102	4.906e-05	0	8	22	1	207.409	21
CYP27B1	4.35721	0.00126874	0	10	31	10	67.1379	21
TK2	4.79987	0.00029743	0	9	27	6	72.76	21
CID000001051	4.72587	0.00103541	0	9	33	12	28.4516	21
CID100002826	4.72856	0.00021319	0	9	22	2	238.273	20
CID000040486	5.08871	0	0	9	20	0	261.85	20
CID000002662	4.41667	0	0	9	20	0	207	20
CID000445639	4.56374	0.00012224	0	9	26	6	225.5	20
[truncated: 12,088 more rows]
