# Supplementary material for: Novel Factors in the Pathogenesis of Psoriasis and Potential Drug Candidates Are Found with Systems Biology Approach
Source: PLoS One. 2013 Nov 26;8(11):e80751. doi: 10.1371/journal.pone.0080751 (PMC3841158; doi:10.1371/journal.pone.0080751)
Supplement: Table S5 — Results of BinGO analysis. Significant GO terms are highlighted with orange color (XLSX) [file pone.0080751.s008.xlsx]

## Sheet: FYN Cluster
File created with BiNGO (c) on 2013.10.09. at 12:05:31
ontology: namespace
curator: bingo
Selected ontology file : jar:file:C:\Users\Mate\.cytoscape\2.8\plugins\BiNGO-2.44\BiNGO.jar!/GO_Biological_Process
Selected annotation file : jar:file:C:\Users\Mate\.cytoscape\2.8\plugins\BiNGO-2.44\BiNGO.jar!/H_sapiens_default
Discarded evidence codes :
Overrepresentation
Selected statistical test : Hypergeometric test
Selected correction : Benjamini & Hochberg False Discovery Rate (FDR) correction
Selected significance level : 0.05
Testing option : Use whole annotation as reference set
The selected cluster :
KIF23	PLXNA4	CD8A	MYBPC1	TNNC1	PPARG	PTPN22	PTPN21	TLR4	AURKB	GLI2	TLR8	FOS	CDCA8	RSPO1	PAK3	PLCB1	CABLES1	DYNC1I1	PRKCA	BATF3	MAGI2	CD3G	SOCS1	CDK5	JUNB	PRKCB	CCR7	CD86	ADRB1	NDEL1	ARRB2	NCK1	LCK	ROR1	LCP2	WNT5A	NEK2	CREM	FPR1	CCL5	EPHB1	EPHB2	IL12RB2	SPC25	MYOM2	CD69	HJURP	ICOS	BCL2
No annotations were retrieved for the following entities:
MAGI2	CD69	CENPK
GO-ID	p-value	corr p-value	x	n	X	N	Description	Genes in test set
23052	3.0658e-14	6.7079e-11	51	3130	85	14300	signaling	PLXNA4|CD8A|PPARG|PTPN22|TLR4|GLI2|TLR8|FOS|RSPO1|PAK3|PLCB1|PRKCA|CD3G|SOCS1|CDK5|PRKCB|CD86|ADRB1|ARRB2|NCK1|ROR1|LCP2|WNT5A|CREM|FPR1|CCL5|EPHB1|EPHB2|IL12RB2|TNFRSF18|BUB1|BLNK|CD28|BMP4|FZD8|ITK|NOS1|NFASC|CENPE|DPYSL2|ITGA4|EPHA2|DUSP2|FYN|MAPK14|PLCG2|LRP6|SPTBN1|LRP8|XCL1|SH3BP2
6468	3.2868e-13	3.5958e-10	24	657	85	14300	protein amino acid phosphorylation	BMP4|PRKCA|WNT5A|ITK|NEK2|HCK|FPR1|TLR4|AURKB|CDK5|EPHA2|EPHB1|PRKCB|EPHB2|IL12RB2|FYN|PAK3|MAPK14|BCL2|MAP2|LCK|BUB1|ROR1|SPTBN1
48869	1.5906e-12	1.1601e-09	36	1714	85	14300	cellular developmental process	WNT5A|CD8A|TNNC1|CREM|PPARG|GLI2|EPHB1|EPHB2|PAK3|BCL2|PCSK9|BLNK|CD28|PRKCA|BMP4|FZD8|NOS1|SOCS1|MAP1B|NFASC|ITGA4|DPYSL2|NTN1|CDK5|EPHA2|JUNB|DKK1|NDEL1|ADRB1|S100B|FYN|BAX|PLCG2|MAP2|LCK|ROR1
6796	2.907e-12	1.2721e-09	27	949	85	14300	phosphate metabolic process	WNT5A|NEK2|FPR1|PTPN22|TLR4|PTPN21|AURKB|EPHB1|EPHB2|IL12RB2|PAK3|BCL2|BUB1|PRKCA|BMP4|ITK|HCK|CDK5|EPHA2|PRKCB|DUSP2|FYN|MAPK14|MAP2|LCK|ROR1|SPTBN1
6793	2.907e-12	1.2721e-09	27	949	85	14300	phosphorus metabolic process	WNT5A|NEK2|FPR1|PTPN22|TLR4|PTPN21|AURKB|EPHB1|EPHB2|IL12RB2|PAK3|BCL2|BUB1|PRKCA|BMP4|ITK|HCK|CDK5|EPHA2|PRKCB|DUSP2|FYN|MAPK14|MAP2|LCK|ROR1|SPTBN1
30154	3.9376e-12	1.4359e-09	35	1668	85	14300	cell differentiation	WNT5A|CD8A|TNNC1|CREM|PPARG|GLI2|EPHB1|EPHB2|PAK3|BCL2|PCSK9|BLNK|CD28|PRKCA|BMP4|FZD8|NOS1|SOCS1|MAP1B|NFASC|ITGA4|DPYSL2|NTN1|CDK5|EPHA2|JUNB|DKK1|NDEL1|ADRB1|S100B|FYN|PLCG2|MAP2|LCK|ROR1
22008	1.1825e-11	3.6962e-09	22	637	85	14300	neurogenesis	PRKCA|WNT5A|BMP4|FZD8|MAP1B|PPARG|NFASC|DPYSL2|GLI2|NTN1|CDK5|EPHA2|EPHB1|EPHB2|NDEL1|S100B|FYN|PAK3|BCL2|MAP2|ROR1|PCSK9
16310	1.4986e-11	4.0986e-09	24	786	85	14300	phosphorylation	BMP4|PRKCA|WNT5A|ITK|NEK2|HCK|FPR1|TLR4|AURKB|CDK5|EPHA2|EPHB1|PRKCB|EPHB2|IL12RB2|FYN|PAK3|MAPK14|BCL2|MAP2|LCK|BUB1|ROR1|SPTBN1
48699	2.4644e-11	5.5833e-09	21	594	85	14300	generation of neurons	PRKCA|WNT5A|BMP4|FZD8|MAP1B|PPARG|NFASC|DPYSL2|GLI2|NTN1|CDK5|EPHA2|EPHB1|EPHB2|NDEL1|S100B|FYN|BCL2|MAP2|ROR1|PCSK9
23033	2.7555e-11	5.5833e-09	38	2100	85	14300	signaling pathway	WNT5A|CD8A|CREM|FPR1|TLR4|GLI2|TLR8|EPHB1|EPHB2|IL12RB2|FOS|RSPO1|PAK3|CD28|BLNK|BMP4|PRKCA|ITK|FZD8|CD3G|SOCS1|ITGA4|CDK5|EPHA2|PRKCB|CD86|DUSP2|ADRB1|ARRB2|FYN|MAPK14|NCK1|PLCG2|LRP6|ROR1|SPTBN1|LRP8|LCP2
50794	2.8069e-11	5.5833e-09	67	6223	85	14300	regulation of cellular process	PLXNA4|CD8A|TNNC1|PPARG|PTPN22|TLR4|GLI2|TLR8|FOS|PAK3|PLCB1|CABLES1|BATF3|PRKCA|CD3G|SOCS1|CDK5|JUNB|PRKCB|CD86|NDEL1|ADRB1|ARRB2|NCK1|LCK|ROR1|WNT5A|NEK2|CREM|FPR1|CCL5|EPHB1|EPHB2|IL12RB2|ICOS|BCL2|TNFRSF18|BUB1|PCSK9|ETV1|CD28|BMP4|ITK|NOS1|MAP1B|CTLA4|CENPE|IDO1|DPYSL2|NTN1|EPHA2|TNNI2|DKK1|DUSP2|S100B|FYN|BAX|MAPK14|PLCG2|MAP2|LRP6|SPTBN1|LRP8|MYH14|XCL1|SPTAN1|SH3BP2
51239	4.3818e-11	7.9895e-09	27	1067	85	14300	regulation of multicellular organismal process	WNT5A|TNNC1|PPARG|TLR4|CCL5|GLI2|TLR8|EPHB2|ICOS|BCL2|PCSK9|CD28|PRKCA|BMP4|NOS1|MAP1B|CTLA4|IDO1|DPYSL2|CDK5|NTN1|EPHA2|CD86|DKK1|NDEL1|ADRB1|BAX
30182	8.4292e-11	1.4187e-08	18	442	85	14300	neuron differentiation	PRKCA|WNT5A|BMP4|FZD8|MAP1B|NFASC|GLI2|NTN1|CDK5|EPHA2|EPHB1|EPHB2|NDEL1|S100B|BCL2|MAP2|ROR1|PCSK9
7166	9.5231e-11	1.4883e-08	29	1280	85	14300	cell surface receptor linked signaling pathway	WNT5A|CD8A|FPR1|GLI2|EPHB1|EPHB2|IL12RB2|FOS|RSPO1|CD28|BMP4|FZD8|CD3G|SOCS1|ITGA4|CDK5|EPHA2|PRKCB|ADRB1|ARRB2|FYN|NCK1|MAPK14|PLCG2|LRP6|ROR1|SPTBN1|LRP8|LCP2
2376	1.1906e-10	1.6424e-08	25	948	85	14300	immune system process	WNT5A|CD8A|PPARG|TLR4|CCL5|TLR8|ICOS|BCL2|BLNK|CD28|PRKCA|BMP4|CD3G|CTLA4|ITGA4|JUNB|PRKCB|CD86|CCR7|FYN|NCK1|LCK|PLCG2|XCL1|LCP2
50793	1.2011e-10	1.6424e-08	23	792	85	14300	regulation of developmental process	PRKCA|WNT5A|BMP4|MAP1B|PPARG|CTLA4|CENPE|TLR4|DPYSL2|GLI2|CCL5|NTN1|EPHA2|JUNB|EPHB2|CD86|DKK1|NDEL1|FYN|BAX|ICOS|BCL2|MYH14
904	1.3435e-10	1.7292e-08	14	241	85	14300	cell morphogenesis involved in differentiation	PRKCA|WNT5A|BMP4|MAP1B|NFASC|GLI2|CDK5|NTN1|EPHB1|EPHB2|NDEL1|DKK1|S100B|BCL2
32502	2.5829e-10	2.8857e-08	46	3233	85	14300	developmental process	WNT5A|PLXNA4|CD8A|TNNC1|CREM|PPARG|GLI2|CCL5|EPHB1|EPHB2|FOS|PAK3|BCL2|BUB1|PCSK9|CABLES1|CD28|BLNK|BMP4|PRKCA|FZD8|NOS1|HCK|MAP1B|SOCS1|NFASC|CENPE|ITGA4|DPYSL2|NTN1|CDK5|EPHA2|JUNB|CD86|DKK1|ADRB1|NDEL1|S100B|FYN|BAX|PLCG2|MAP2|LCK|LRP6|ROR1|LRP8
6928	2.6257e-10	2.8857e-08	18	474	85	14300	cellular component movement	PRKCA|FPR1|NFASC|ITGA4|GLI2|CCL5|NTN1|CDK5|EPHB1|EPHB2|NDEL1|ARRB2|FYN|PAK3|MAPK14|NCK1|LRP6|LRP8
7399	2.6378e-10	2.8857e-08	27	1155	85	14300	nervous system development	WNT5A|PLXNA4|PPARG|GLI2|EPHB1|EPHB2|FOS|PAK3|BCL2|PCSK9|CABLES1|PRKCA|BMP4|FZD8|MAP1B|NFASC|DPYSL2|CDK5|NTN1|EPHA2|NDEL1|DKK1|S100B|FYN|MAP2|ROR1|LRP8
43687	3.9421e-10	3.9824e-08	28	1266	85	14300	post-translational protein modification	WNT5A|NEK2|FPR1|PTPN22|TLR4|PTPN21|AURKB|EPHB1|EPHB2|IL12RB2|PAK3|BCL2|BUB1|PRKCA|BMP4|ITK|HCK|CDK5|EPHA2|PRKCB|DUSP2|ARRB2|FYN|MAPK14|MAP2|LCK|ROR1|SPTBN1
2682	4.0043e-10	3.9824e-08	17	425	85	14300	regulation of immune system process	WNT5A|CTLA4|PTPN22|TLR4|IDO1|CCL5|TLR8|PRKCB|CD86|ARRB2|FYN|NCK1|ICOS|PLCG2|LCK|ROR1|CD28
50789	4.4017e-10	4.0231e-08	67	6553	85	14300	regulation of biological process	PLXNA4|CD8A|TNNC1|PPARG|PTPN22|TLR4|GLI2|TLR8|FOS|PAK3|PLCB1|CABLES1|BATF3|PRKCA|CD3G|SOCS1|CDK5|JUNB|PRKCB|CD86|NDEL1|ADRB1|ARRB2|NCK1|LCK|ROR1|WNT5A|NEK2|CREM|FPR1|CCL5|EPHB1|EPHB2|IL12RB2|ICOS|BCL2|TNFRSF18|BUB1|PCSK9|ETV1|CD28|BMP4|ITK|NOS1|MAP1B|CTLA4|CENPE|IDO1|DPYSL2|NTN1|EPHA2|TNNI2|DKK1|DUSP2|S100B|FYN|BAX|MAPK14|PLCG2|MAP2|LRP6|SPTBN1|LRP8|MYH14|XCL1|SPTAN1|SH3BP2
48856	4.4422e-10	4.0231e-08	41	2655	85	14300	anatomical structure development	WNT5A|PLXNA4|CD8A|TNNC1|PPARG|GLI2|EPHB1|EPHB2|FOS|PAK3|BCL2|PCSK9|CABLES1|BLNK|CD28|PRKCA|BMP4|FZD8|NOS1|HCK|MAP1B|SOCS1|NFASC|ITGA4|DPYSL2|NTN1|CDK5|EPHA2|JUNB|DKK1|ADRB1|NDEL1|S100B|FYN|BAX|PLCG2|MAP2|LCK|LRP6|ROR1|LRP8
65007	4.7802e-10	4.0231e-08	69	6942	85	14300	biological regulation	PLXNA4|CD8A|TNNC1|PPARG|PTPN22|TLR4|GLI2|TLR8|FOS|PAK3|PLCB1|CABLES1|BATF3|PRKCA|CD3G|SOCS1|CDK5|JUNB|PRKCB|CD86|CCR7|NDEL1|ADRB1|ARRB2|NCK1|LCK|ROR1|WNT5A|NEK2|CREM|FPR1|CCL5|EPHB1|EPHB2|IL12RB2|ICOS|BCL2|TNFRSF18|BUB1|PCSK9|ETV1|CD28|BMP4|ITK|NOS1|MAP1B|NFASC|CTLA4|CENPE|DPYSL2|IDO1|NTN1|EPHA2|TNNI2|DKK1|DUSP2|S100B|FYN|BAX|MAPK14|PLCG2|MAP2|LRP6|SPTBN1|LRP8|MYH14|XCL1|SPTAN1|SH3BP2
42221	4.7807e-10	4.0231e-08	30	1465	85	14300	response to chemical stimulus	WNT5A|TNNC1|PPARG|FPR1|TLR4|CCL5|IL12RB2|FOS|BCL2|PCSK9|PRKCA|BMP4|NOS1|SELL|SOCS1|MAP1B|IDO1|DPYSL2|CDK5|JUNB|CD86|CCR7|ARRB2|FYN|BAX|MAPK14|PLCG2|LCK|LRP6|XCL1
48518	5.602e-10	4.5397e-08	37	2208	85	14300	positive regulation of biological process	WNT5A|CD8A|PPARG|TLR4|GLI2|CCL5|TLR8|EPHB2|IL12RB2|FOS|PAK3|BCL2|PCSK9|CD28|BMP4|PRKCA|NOS1|MAP1B|CENPE|DPYSL2|IDO1|NTN1|CDK5|JUNB|TNNI2|PRKCB|CD86|ADRB1|NDEL1|S100B|ARRB2|FYN|BAX|NCK1|PLCG2|LCK|ROR1
46649	9.4527e-10	7.3866e-08	12	186	85	14300	lymphocyte activation	CD86|CD3G|CD8A|FYN|BCL2|NCK1|PLCG2|LCK|ITGA4|CD28|BLNK|PRKCB
45321	1.069e-09	8.0652e-08	13	233	85	14300	leukocyte activation	CD3G|CD8A|TLR4|ITGA4|PRKCB|CD86|FYN|NCK1|BCL2|LCK|PLCG2|BLNK|CD28
48731	1.9168e-09	1.398e-07	38	2421	85	14300	system development	WNT5A|PLXNA4|CD8A|TNNC1|PPARG|GLI2|EPHB1|EPHB2|FOS|PAK3|BCL2|PCSK9|CABLES1|BLNK|CD28|PRKCA|BMP4|FZD8|HCK|MAP1B|SOCS1|NFASC|ITGA4|DPYSL2|NTN1|CDK5|EPHA2|JUNB|DKK1|NDEL1|S100B|FYN|PLCG2|MAP2|LCK|LRP6|ROR1|LRP8
32989	2.0682e-09	1.4597e-07	15	352	85	14300	cellular component morphogenesis	PRKCA|WNT5A|BMP4|MAP1B|NFASC|GLI2|CDK5|NTN1|EPHB1|EPHB2|NDEL1|DKK1|S100B|BAX|BCL2
7165	2.404e-09	1.6437e-07	33	1878	85	14300	signal transduction	WNT5A|PLXNA4|CREM|PPARG|FPR1|PTPN22|TLR4|CCL5|TLR8|EPHB1|FOS|PAK3|TNFRSF18|BUB1|PLCB1|PRKCA|BMP4|ITK|SOCS1|CENPE|DPYSL2|CDK5|EPHA2|PRKCB|DUSP2|ADRB1|FYN|MAPK14|PLCG2|ROR1|LRP8|XCL1|SH3BP2
48522	3.0434e-09	2.0179e-07	34	2004	85	14300	positive regulation of cellular process	WNT5A|CD8A|PPARG|TLR4|GLI2|CCL5|TLR8|EPHB2|IL12RB2|FOS|PAK3|BCL2|PCSK9|CD28|BMP4|PRKCA|MAP1B|CENPE|DPYSL2|IDO1|NTN1|CDK5|JUNB|TNNI2|PRKCB|CD86|ADRB1|NDEL1|S100B|ARRB2|BAX|NCK1|LCK|ROR1
45595	3.1641e-09	2.0362e-07	18	554	85	14300	regulation of cell differentiation	WNT5A|BMP4|PPARG|MAP1B|CTLA4|TLR4|DPYSL2|GLI2|CCL5|NTN1|JUNB|EPHB2|CD86|DKK1|NDEL1|BAX|ICOS|BCL2
7275	3.8077e-09	2.3804e-07	42	2970	85	14300	multicellular organismal development	WNT5A|PLXNA4|CD8A|TNNC1|CREM|PPARG|GLI2|EPHB1|EPHB2|FOS|PAK3|BCL2|BUB1|PCSK9|CABLES1|BLNK|CD28|BMP4|PRKCA|FZD8|HCK|MAP1B|SOCS1|NFASC|CENPE|ITGA4|DPYSL2|NTN1|CDK5|EPHA2|JUNB|DKK1|ADRB1|NDEL1|S100B|FYN|PLCG2|MAP2|LCK|LRP6|ROR1|LRP8
902	4.2401e-09	2.5359e-07	14	314	85	14300	cell morphogenesis	PRKCA|WNT5A|BMP4|MAP1B|NFASC|GLI2|CDK5|NTN1|EPHB1|EPHB2|NDEL1|DKK1|S100B|BCL2
9653	4.2883e-09	2.5359e-07	26	1217	85	14300	anatomical structure morphogenesis	WNT5A|TNNC1|PPARG|GLI2|EPHB1|EPHB2|BCL2|PRKCA|BMP4|NOS1|SOCS1|MAP1B|NFASC|ITGA4|CDK5|NTN1|JUNB|EPHA2|NDEL1|ADRB1|DKK1|S100B|BAX|ROR1|LRP6|LRP8
23060	5.1714e-09	2.9013e-07	35	2157	85	14300	signal transmission	WNT5A|PLXNA4|CREM|PPARG|FPR1|PTPN22|TLR4|CCL5|TLR8|EPHB1|FOS|PAK3|TNFRSF18|BUB1|PLCB1|PRKCA|BMP4|ITK|NOS1|SOCS1|NFASC|CENPE|DPYSL2|CDK5|EPHA2|PRKCB|DUSP2|ADRB1|FYN|MAPK14|PLCG2|ROR1|LRP8|XCL1|SH3BP2
23046	5.1714e-09	2.9013e-07	35	2157	85	14300	signaling process	WNT5A|PLXNA4|CREM|PPARG|FPR1|PTPN22|TLR4|CCL5|TLR8|EPHB1|FOS|PAK3|TNFRSF18|BUB1|PLCB1|PRKCA|BMP4|ITK|NOS1|SOCS1|NFASC|CENPE|DPYSL2|CDK5|EPHA2|PRKCB|DUSP2|ADRB1|FYN|MAPK14|PLCG2|ROR1|LRP8|XCL1|SH3BP2
40011	5.5162e-09	3.0173e-07	16	440	85	14300	locomotion	PRKCA|FPR1|ITGA4|CCL5|CDK5|NTN1|CCR7|NDEL1|ARRB2|PAK3|FYN|NCK1|MAPK14|LRP6|LRP8|XCL1
7417	6.0759e-09	3.2425e-07	16	443	85	14300	central nervous system development	PRKCA|WNT5A|BMP4|MAP1B|DPYSL2|GLI2|CDK5|EPHB1|EPHB2|NDEL1|DKK1|S100B|FYN|BCL2|ROR1|LRP8
7409	7.382e-09	3.8457e-07	11	177	85	14300	axonogenesis	PRKCA|NDEL1|S100B|BCL2|MAP1B|NFASC|GLI2|NTN1|CDK5|EPHB1|EPHB2
1775	7.9663e-09	4.0536e-07	13	275	85	14300	cell activation	CD3G|CD8A|TLR4|ITGA4|PRKCB|CD86|FYN|NCK1|BCL2|LCK|PLCG2|BLNK|CD28
48583	9.7587e-09	4.8527e-07	17	525	85	14300	regulation of response to stimulus	PRKCA|WNT5A|PPARG|SOCS1|CTLA4|TLR4|IDO1|CCL5|TLR8|PRKCB|CD86|NDEL1|ARRB2|FYN|ICOS|PLCG2|CD28
34097	1.3417e-08	6.5237e-07	9	107	85	14300	response to cytokine stimulus	IL12RB2|WNT5A|PRKCA|FOS|CD86|BCL2|SOCS1|CCL5|JUNB
51128	1.4017e-08	6.5289e-07	17	538	85	14300	regulation of cellular component organization	PRKCA|BMP4|NEK2|MAP1B|CENPE|NTN1|EPHB2|NDEL1|FYN|NCK1|MAP2|BUB1|SPTBN1|PCSK9|MYH14|SPTAN1|CD28
50776	1.4025e-08	6.5289e-07	12	236	85	14300	regulation of immune response	WNT5A|CD86|ARRB2|FYN|ICOS|PLCG2|CTLA4|TLR4|IDO1|TLR8|CD28|PRKCB
51094	1.5126e-08	6.8951e-07	14	347	85	14300	positive regulation of developmental process	PRKCA|WNT5A|BMP4|PPARG|MAP1B|GLI2|CCL5|NTN1|JUNB|EPHB2|CD86|NDEL1|BAX|BCL2
48667	1.6332e-08	7.2928e-07	11	191	85	14300	cell morphogenesis involved in neuron differentiation	PRKCA|NDEL1|S100B|BCL2|MAP1B|NFASC|GLI2|NTN1|CDK5|EPHB1|EPHB2
43412	1.8821e-08	8.0991e-07	29	1606	85	14300	macromolecule modification	WNT5A|NEK2|FPR1|PTPN22|TLR4|PTPN21|AURKB|EPHB1|EPHB2|IL12RB2|FOS|PAK3|BCL2|BUB1|PRKCA|BMP4|ITK|HCK|CDK5|EPHA2|PRKCB|DUSP2|ARRB2|FYN|MAPK14|MAP2|LCK|ROR1|SPTBN1
21955	1.8878e-08	8.0991e-07	5	15	85	14300	central nervous system neuron axonogenesis	PRKCA|NDEL1|GLI2|EPHB1|EPHB2
21954	1.9532e-08	8.2186e-07	6	30	85	14300	central nervous system neuron development	PRKCA|NDEL1|GLI2|CDK5|EPHB1|EPHB2
9605	1.9927e-08	8.2263e-07	17	551	85	14300	response to external stimulus	PRKCA|WNT5A|BMP4|MAP1B|PPARG|FPR1|TLR4|CCL5|JUNB|FOS|CCR7|ARRB2|FYN|MAPK14|BCL2|PCSK9|XCL1
31175	2.0332e-08	8.2383e-07	12	244	85	14300	neuron projection development	PRKCA|NDEL1|S100B|BCL2|MAP2|MAP1B|NFASC|GLI2|NTN1|CDK5|EPHB1|EPHB2
32990	2.1278e-08	8.4646e-07	12	245	85	14300	cell part morphogenesis	PRKCA|NDEL1|S100B|BAX|BCL2|MAP1B|NFASC|GLI2|NTN1|CDK5|EPHB1|EPHB2
10033	2.3863e-08	9.3236e-07	21	869	85	14300	response to organic substance	BMP4|PRKCA|WNT5A|SELL|MAP1B|PPARG|SOCS1|TLR4|DPYSL2|IDO1|CCL5|CDK5|JUNB|IL12RB2|FOS|CD86|FYN|BCL2|PLCG2|LRP6|PCSK9
48812	2.4984e-08	9.5902e-07	11	199	85	14300	neuron projection morphogenesis	PRKCA|NDEL1|S100B|BCL2|MAP1B|NFASC|GLI2|NTN1|CDK5|EPHB1|EPHB2
6464	2.5518e-08	9.6265e-07	28	1525	85	14300	protein modification process	WNT5A|NEK2|FPR1|PTPN22|TLR4|PTPN21|AURKB|EPHB1|EPHB2|IL12RB2|PAK3|BCL2|BUB1|PRKCA|BMP4|ITK|HCK|CDK5|EPHA2|PRKCB|DUSP2|ARRB2|FYN|MAPK14|MAP2|LCK|ROR1|SPTBN1
32496	2.7321e-08	1.0132e-06	9	116	85	14300	response to lipopolysaccharide	IL12RB2|WNT5A|FOS|CD86|PLCG2|SOCS1|TLR4|IDO1|CCL5
2237	6.0243e-08	2.1296e-06	9	127	85	14300	response to molecule of bacterial origin	IL12RB2|WNT5A|FOS|CD86|PLCG2|SOCS1|TLR4|IDO1|CCL5
2521	6.0243e-08	2.1296e-06	9	127	85	14300	leukocyte differentiation	CD8A|BCL2|PLCG2|LCK|PPARG|ITGA4|JUNB|CD28|BLNK
48519	6.0344e-08	2.1296e-06	32	2021	85	14300	negative regulation of biological process	WNT5A|PPARG|PTPN22|TLR4|CCL5|GLI2|EPHB2|ICOS|BCL2|TNFRSF18|BUB1|PCSK9|PRKCA|BMP4|NOS1|SOCS1|MAP1B|CTLA4|CENPE|IDO1|CDK5|NTN1|DKK1|ADRB1|ARRB2|BAX|PLCG2|MAP2|LCK|LRP6|SPTBN1|SPTAN1
32501	6.1917e-08	2.1504e-06	50	4374	85	14300	multicellular organismal process	PLXNA4|CD8A|TNNC1|PPARG|TLR4|GLI2|FOS|PAK3|PLCB1|CABLES1|PRKCA|SOCS1|CDK5|JUNB|NDEL1|ADRB1|ARRB2|LCK|ROR1|WNT5A|CREM|EPHB1|EPHB2|IL12RB2|MYOM2|BCL2|BUB1|PCSK9|BLNK|CD28|BMP4|FZD8|NOS1|HCK|MAP1B|NFASC|CENPE|IDO1|DPYSL2|ITGA4|NTN1|EPHA2|TNNI2|DKK1|S100B|FYN|MAP2|PLCG2|LRP6|LRP8
7610	8.7822e-08	3.0024e-06	15	466	85	14300	behavior	PRKCA|FPR1|IDO1|CCL5|CDK5|EPHB2|FOS|CCR7|ARRB2|S100B|FYN|MAPK14|BCL2|XCL1|PLCB1
16477	9.6228e-08	3.2392e-06	12	281	85	14300	cell migration	PRKCA|NDEL1|ARRB2|FYN|PAK3|NCK1|LRP6|LRP8|ITGA4|CCL5|NTN1|CDK5
30097	1.2549e-07	4.0982e-06	11	233	85	14300	hemopoiesis	BMP4|WNT5A|CD8A|BCL2|PLCG2|LCK|PPARG|ITGA4|JUNB|CD28|BLNK
48858	1.2549e-07	4.0982e-06	11	233	85	14300	cell projection morphogenesis	PRKCA|NDEL1|S100B|BCL2|MAP1B|NFASC|GLI2|NTN1|CDK5|EPHB1|EPHB2
48468	1.455e-07	4.6816e-06	17	632	85	14300	cell development	PRKCA|WNT5A|BMP4|PPARG|MAP1B|NFASC|GLI2|CDK5|NTN1|EPHA2|EPHB1|EPHB2|DKK1|NDEL1|S100B|BCL2|MAP2
50896	1.6457e-07	5.2184e-06	44	3633	85	14300	response to stimulus	WNT5A|CD8A|TNNC1|PPARG|FPR1|TLR4|CCL5|TLR8|EPHB2|IL12RB2|FOS|RSPO1|ICOS|BCL2|PCSK9|PLCB1|CD28|BLNK|BMP4|PRKCA|ITK|NOS1|SELL|HCK|MAP1B|SOCS1|CTLA4|DPYSL2|IDO1|CDK5|JUNB|CCR7|CD86|ADRB1|S100B|ARRB2|FYN|BAX|MAPK14|PLCG2|LCK|LRP6|XCL1|LCP2
30030	2.0797e-07	6.5006e-06	13	363	85	14300	cell projection organization	PRKCA|MAP1B|NFASC|GLI2|CDK5|NTN1|EPHB1|EPHB2|NDEL1|S100B|NCK1|BCL2|MAP2
21953	2.9209e-07	9.0014e-06	7	75	85	14300	central nervous system neuron differentiation	PRKCA|NDEL1|ROR1|GLI2|CDK5|EPHB1|EPHB2
45597	3.1116e-07	9.4493e-06	11	255	85	14300	positive regulation of cell differentiation	BMP4|CD86|NDEL1|BCL2|MAP1B|PPARG|CCL5|GLI2|NTN1|JUNB|EPHB2
48870	3.1958e-07	9.4493e-06	12	314	85	14300	cell motility	PRKCA|NDEL1|ARRB2|FYN|PAK3|NCK1|LRP6|LRP8|ITGA4|CCL5|NTN1|CDK5
51674	3.1958e-07	9.4493e-06	12	314	85	14300	localization of cell	PRKCA|NDEL1|ARRB2|FYN|PAK3|NCK1|LRP6|LRP8|ITGA4|CCL5|NTN1|CDK5
48534	3.635e-07	1.0605e-05	11	259	85	14300	hemopoietic or lymphoid organ development	BMP4|WNT5A|CD8A|BCL2|PLCG2|LCK|PPARG|ITGA4|JUNB|CD28|BLNK
48523	3.9408e-07	1.1345e-05	29	1845	85	14300	negative regulation of cellular process	WNT5A|PPARG|PTPN22|TLR4|GLI2|EPHB2|BCL2|ICOS|TNFRSF18|BUB1|PCSK9|PRKCA|BMP4|NOS1|SOCS1|MAP1B|CTLA4|CENPE|IDO1|CDK5|NTN1|DKK1|ARRB2|BAX|PLCG2|MAP2|LRP6|SPTBN1|SPTAN1
2684	4.5664e-07	1.2918e-05	11	265	85	14300	positive regulation of immune system process	WNT5A|CD86|FYN|NCK1|PLCG2|LCK|TLR4|IDO1|TLR8|CD28|PRKCB
31347	4.6051e-07	1.2918e-05	9	161	85	14300	regulation of defense response	PRKCA|CD86|ARRB2|PPARG|TLR4|IDO1|CCL5|TLR8|CD28
48666	4.7708e-07	1.3213e-05	12	326	85	14300	neuron development	PRKCA|NDEL1|S100B|BCL2|MAP2|MAP1B|NFASC|GLI2|NTN1|CDK5|EPHB1|EPHB2
48584	5.1068e-07	1.3824e-05	11	268	85	14300	positive regulation of response to stimulus	WNT5A|PRKCA|CD86|NDEL1|FYN|PLCG2|TLR4|IDO1|CCL5|TLR8|PRKCB
42110	5.1177e-07	1.3824e-05	8	119	85	14300	T cell activation	CD86|CD3G|CD8A|FYN|BCL2|NCK1|LCK|CD28
6955	6.0997e-07	1.6276e-05	16	619	85	14300	immune response	WNT5A|CD8A|PPARG|CTLA4|TLR4|CCL5|TLR8|CCR7|CD86|ICOS|BCL2|PLCG2|XCL1|LCP2|BLNK|CD28
2520	6.593e-07	1.7309e-05	11	275	85	14300	immune system development	BMP4|WNT5A|CD8A|BCL2|PLCG2|LCK|PPARG|ITGA4|JUNB|CD28|BLNK
10646	6.6451e-07	1.7309e-05	22	1154	85	14300	regulation of cell communication	BMP4|PRKCA|WNT5A|CD8A|MAP1B|SOCS1|FPR1|PTPN22|TLR4|DPYSL2|CDK5|EPHB2|PRKCB|DKK1|DUSP2|NDEL1|S100B|ARRB2|PAK3|LCK|LRP6|PCSK9
48513	7.626e-07	1.963e-05	28	1791	85	14300	organ development	WNT5A|CD8A|TNNC1|PPARG|GLI2|EPHB1|EPHB2|BCL2|PCSK9|BLNK|CD28|PRKCA|BMP4|HCK|SOCS1|DPYSL2|ITGA4|CDK5|NTN1|JUNB|EPHA2|DKK1|FYN|PLCG2|LCK|LRP6|ROR1|LRP8
48545	8.5023e-07	2.1631e-05	10	225	85	14300	response to steroid hormone stimulus	BMP4|PRKCA|FOS|BCL2|MAP1B|SOCS1|PPARG|TLR4|CCL5|JUNB
7167	8.9658e-07	2.2548e-05	12	346	85	14300	enzyme linked receptor protein signaling pathway	BMP4|FOS|ARRB2|CD8A|NCK1|ROR1|SPTBN1|CDK5|EPHA2|EPHB1|EPHB2|LCP2
51960	9.2169e-07	2.2916e-05	10	227	85	14300	regulation of nervous system development	BMP4|PRKCA|NDEL1|BCL2|MAP1B|PPARG|DPYSL2|GLI2|NTN1|EPHB2
51129	1.0215e-06	2.5113e-05	9	177	85	14300	negative regulation of cellular component organization	BMP4|MAP2|MAP1B|BUB1|SPTBN1|CENPE|NTN1|SPTAN1|EPHB2
9617	1.0805e-06	2.6269e-05	10	231	85	14300	response to bacterium	IL12RB2|WNT5A|FOS|CD86|HCK|PLCG2|SOCS1|TLR4|IDO1|CCL5
2694	1.1754e-06	2.8262e-05	9	180	85	14300	regulation of leukocyte activation	CD86|ICOS|NCK1|LCK|CTLA4|ROR1|TLR4|IDO1|CD28
51707	1.2459e-06	2.963e-05	12	357	85	14300	response to other organism	IL12RB2|WNT5A|FOS|CD86|HCK|BCL2|PLCG2|SOCS1|TLR4|IDO1|CCL5|TLR8
9612	1.4285e-06	3.3609e-05	6	60	85	14300	response to mechanical stimulus	BMP4|PRKCA|FOS|FYN|MAP1B|JUNB
30098	1.4779e-06	3.44e-05	7	95	85	14300	lymphocyte differentiation	CD8A|BCL2|PLCG2|LCK|ITGA4|CD28|BLNK
22603	1.6003e-06	3.6799e-05	11	301	85	14300	regulation of anatomical structure morphogenesis	BMP4|WNT5A|NDEL1|FYN|BAX|BCL2|MAP1B|MYH14|NTN1|EPHA2|EPHB2
43434	1.6146e-06	3.6799e-05	9	187	85	14300	response to peptide hormone stimulus	PRKCA|BCL2|MAP1B|SOCS1|PPARG|PCSK9|TLR4|CCL5|JUNB
33043	1.6469e-06	3.7149e-05	10	242	85	14300	regulation of organelle organization	BMP4|NEK2|NCK1|MAP2|MAP1B|BUB1|SPTBN1|CENPE|SPTAN1|CD28
65008	1.9037e-06	4.2503e-05	25	1541	85	14300	regulation of biological quality	TNNC1|PPARG|TLR4|CCL5|EPHB2|BCL2|PCSK9|PRKCA|BMP4|NOS1|MAP1B|NFASC|CDK5|NTN1|CCR7|ADRB1|FYN|NCK1|BAX|LCK|PLCG2|SPTBN1|MYH14|XCL1|SPTAN1
10639	1.9534e-06	4.3171e-05	7	99	85	14300	negative regulation of organelle organization	BMP4|MAP2|MAP1B|BUB1|SPTBN1|CENPE|SPTAN1
50865	2.0091e-06	4.396e-05	9	192	85	14300	regulation of cell activation	CD86|ICOS|NCK1|LCK|CTLA4|ROR1|TLR4|IDO1|CD28
60284	2.2073e-06	4.7818e-05	10	250	85	14300	regulation of cell development	BMP4|NDEL1|BAX|BCL2|MAP1B|PPARG|DPYSL2|GLI2|NTN1|EPHB2
9636	2.3017e-06	4.9374e-05	6	65	85	14300	response to toxin	PRKCA|FOS|BAX|BCL2|MAP1B|TLR4
80134	2.8103e-06	5.9164e-05	11	319	85	14300	regulation of response to stress	WNT5A|PRKCA|CD86|NDEL1|ARRB2|PPARG|TLR4|IDO1|CCL5|TLR8|CD28
14070	2.8122e-06	5.9164e-05	8	149	85	14300	response to organic cyclic substance	BMP4|PRKCA|FOS|BCL2|PPARG|DPYSL2|CDK5|JUNB
44267	3.0002e-06	6.2519e-05	30	2152	85	14300	cellular protein metabolic process	WNT5A|NEK2|FPR1|PTPN22|TLR4|PTPN21|AURKB|EPHB1|EPHB2|IL12RB2|PAK3|BCL2|BUB1|PCSK9|PRKCA|BMP4|ITK|HCK|CDK5|EPHA2|PRKCB|DUSP2|ARRB2|FYN|BAX|MAPK14|MAP2|LCK|ROR1|SPTBN1
51412	3.3385e-06	6.8912e-05	4	18	85	14300	response to corticosterone stimulus	PRKCA|FOS|BCL2|JUNB
50767	4.0359e-06	8.2528e-05	9	209	85	14300	regulation of neurogenesis	BMP4|NDEL1|BCL2|MAP1B|PPARG|DPYSL2|GLI2|NTN1|EPHB2
18193	4.1531e-06	8.4139e-05	8	157	85	14300	peptidyl-amino acid modification	IL12RB2|PRKCA|FYN|BCL2|MAP2|CDK5|EPHB2|PRKCB
51249	4.3537e-06	8.7393e-05	8	158	85	14300	regulation of lymphocyte activation	CD86|ICOS|NCK1|LCK|CTLA4|TLR4|IDO1|CD28
7611	4.7396e-06	9.4275e-05	7	113	85	14300	learning or memory	PRKCA|FOS|S100B|FYN|PLCB1|CDK5|EPHB2
42113	4.9468e-06	9.6798e-05	6	74	85	14300	B cell activation	CD86|BCL2|PLCG2|ITGA4|BLNK|PRKCB
32879	4.9549e-06	9.6798e-05	16	727	85	14300	regulation of localization	PRKCA|WNT5A|BMP4|NOS1|TNNC1|PPARG|TLR4|CENPE|DPYSL2|NTN1|CDK5|EPHA2|BCL2|PLCG2|LCK|PCSK9
30900	5.0053e-06	9.6917e-05	8	161	85	14300	forebrain development	BMP4|WNT5A|DKK1|FYN|LRP8|DPYSL2|GLI2|CDK5
18107	5.2382e-06	0.00010054	4	20	85	14300	peptidyl-threonine phosphorylation	PRKCA|BCL2|MAP2|PRKCB
9719	6.344e-06	0.0001207	13	493	85	14300	response to endogenous stimulus	PRKCA|WNT5A|BMP4|PPARG|SOCS1|MAP1B|TLR4|DPYSL2|CCL5|JUNB|FOS|BCL2|PCSK9
51385	7.8373e-06	0.00014726	4	22	85	14300	response to mineralocorticoid stimulus	PRKCA|FOS|BCL2|JUNB
50863	7.8745e-06	0.00014726	7	122	85	14300	regulation of T cell activation	CD86|ICOS|NCK1|LCK|CTLA4|IDO1|CD28
51093	8.2412e-06	0.00015281	10	290	85	14300	negative regulation of developmental process	BMP4|WNT5A|BCL2|ICOS|PPARG|CTLA4|TLR4|GLI2|NTN1|EPHB2
18210	9.4444e-06	0.00017365	4	23	85	14300	peptidyl-threonine modification	PRKCA|BCL2|MAP2|PRKCB
31349	9.6586e-06	0.00017611	6	83	85	14300	positive regulation of defense response	PRKCA|CD86|TLR4|IDO1|CCL5|TLR8
23014	9.8811e-06	0.00017721	11	364	85	14300	signal transmission via phosphorylation event	BMP4|WNT5A|PRKCA|DUSP2|FYN|MAPK14|SOCS1|FPR1|TLR4|CDK5|TLR8
7243	9.8811e-06	0.00017721	11	364	85	14300	intracellular protein kinase cascade	BMP4|WNT5A|PRKCA|DUSP2|FYN|MAPK14|SOCS1|FPR1|TLR4|CDK5|TLR8
10720	1.0352e-05	0.0001841	6	84	85	14300	positive regulation of cell development	NDEL1|BCL2|MAP1B|PPARG|NTN1|EPHB2
45596	1.0434e-05	0.0001841	9	235	85	14300	negative regulation of cell differentiation	BMP4|WNT5A|ICOS|PPARG|CTLA4|TLR4|GLI2|NTN1|EPHB2
42592	1.0927e-05	0.00019126	16	774	85	14300	homeostatic process	PRKCA|BMP4|TNNC1|PPARG|NFASC|TLR4|CCL5|CDK5|CCR7|ADRB1|BAX|BCL2|PLCG2|LCK|PCSK9|XCL1
65009	1.1279e-05	0.00019338	19	1061	85	14300	regulation of molecular function	BMP4|PRKCA|WNT5A|TNNC1|PPARG|FPR1|CENPE|TLR4|CDK5|DUSP2|ADRB1|NDEL1|ARRB2|BAX|BCL2|PLCG2|LCK|PCSK9|LRP8
32570	1.1282e-05	0.00019338	4	24	85	14300	response to progesterone stimulus	FOS|SOCS1|TLR4|JUNB
48593	1.1313e-05	0.00019338	5	50	85	14300	camera-type eye morphogenesis	BMP4|WNT5A|LRP6|EPHB1|EPHB2
6873	1.1521e-05	0.00019541	11	370	85	14300	cellular ion homeostasis	PRKCA|CCR7|TNNC1|BAX|BCL2|PLCG2|LCK|NFASC|XCL1|CCL5|CDK5
7420	1.2085e-05	0.0002034	10	303	85	14300	brain development	BMP4|WNT5A|DKK1|FYN|BCL2|ROR1|LRP8|DPYSL2|GLI2|CDK5
42108	1.2484e-05	0.000207	5	51	85	14300	positive regulation of cytokine biosynthetic process	WNT5A|CD86|TLR4|TLR8|CD28
9607	1.2488e-05	0.000207	12	447	85	14300	response to biotic stimulus	IL12RB2|WNT5A|FOS|CD86|HCK|BCL2|PLCG2|SOCS1|TLR4|IDO1|CCL5|TLR8
32103	1.268e-05	0.0002086	6	87	85	14300	positive regulation of response to external stimulus	WNT5A|PRKCA|NDEL1|TLR4|IDO1|CCL5
6874	1.334e-05	0.00021706	8	184	85	14300	cellular calcium ion homeostasis	PRKCA|CCR7|TNNC1|BCL2|PLCG2|LCK|XCL1|CCL5
55082	1.3392e-05	0.00021706	11	376	85	14300	cellular chemical homeostasis	PRKCA|CCR7|TNNC1|BAX|BCL2|PLCG2|LCK|NFASC|XCL1|CCL5|CDK5
48878	1.35e-05	0.0002172	13	529	85	14300	chemical homeostasis	PRKCA|TNNC1|PPARG|NFASC|CCL5|CDK5|CCR7|BCL2|BAX|LCK|PLCG2|PCSK9|XCL1
55074	1.749e-05	0.00027933	8	191	85	14300	calcium ion homeostasis	PRKCA|CCR7|TNNC1|BCL2|PLCG2|LCK|XCL1|CCL5
2757	1.8147e-05	0.00028565	5	55	85	14300	immune response-activating signal transduction	CD86|FYN|PLCG2|TLR4|PRKCB
7612	1.8147e-05	0.00028565	5	55	85	14300	learning	FOS|FYN|PLCB1|CDK5|EPHB2
7411	1.8604e-05	0.00029075	6	93	85	14300	axon guidance	NFASC|GLI2|NTN1|CDK5|EPHB1|EPHB2
9987	1.9481e-05	0.00030052	73	9366	85	14300	cellular process	KIF23|CD8A|MYBPC1|TNNC1|PPARG|PTPN22|PTPN21|TLR4|AURKB|GLI2|FOS|CDCA8|PAK3|PLCB1|BATF3|PRKCA|DYNC1I1|CD3G|SOCS1|CDK5|JUNB|PRKCB|CD86|CCR7|ADRB1|NDEL1|ARRB2|NCK1|LCK|ROR1|WNT5A|NEK2|CREM|FPR1|CCL5|EPHB1|EPHB2|IL12RB2|SPC25|HJURP|BCL2|TNFRSF18|BUB1|PCSK9|ETV1|BLNK|CD28|BMP4|ITK|FZD8|NOS1|SELL|HCK|MAP1B|NFASC|CENPE|ITGA4|DPYSL2|IDO1|NTN1|EPHA2|DKK1|DUSP2|S100B|FYN|BAX|MAPK14|PLCG2|MAP2|LRP6|SPTBN1|L…
35466	1.9566e-05	0.00030052	18	1003	85	14300	regulation of signaling pathway	BMP4|PRKCA|WNT5A|CD8A|SOCS1|FPR1|PTPN22|TLR4|GLI2|PRKCB|DKK1|DUSP2|NDEL1|S100B|ARRB2|PAK3|LCK|LRP6
50790	1.9674e-05	0.00030052	17	906	85	14300	regulation of catalytic activity	PRKCA|WNT5A|BMP4|TNNC1|PPARG|FPR1|CENPE|TLR4|CDK5|DUSP2|ADRB1|NDEL1|BAX|BCL2|LCK|PCSK9|LRP8
50670	1.9778e-05	0.00030052	6	94	85	14300	regulation of lymphocyte proliferation	ICOS|NCK1|CTLA4|TLR4|IDO1|CD28
6875	2.0314e-05	0.00030654	8	195	85	14300	cellular metal ion homeostasis	PRKCA|CCR7|TNNC1|BCL2|PLCG2|LCK|XCL1|CCL5
42493	2.0641e-05	0.00030932	9	256	85	14300	response to drug	FOS|BCL2|MAP1B|LCK|SOCS1|PPARG|DPYSL2|CCL5|JUNB
32944	2.1012e-05	0.00031275	6	95	85	14300	regulation of mononuclear cell proliferation	ICOS|NCK1|CTLA4|TLR4|IDO1|CD28
43085	2.1569e-05	0.00031854	13	553	85	14300	positive regulation of catalytic activity	WNT5A|BMP4|PPARG|FPR1|TLR4|CENPE|CDK5|ADRB1|NDEL1|BCL2|BAX|LCK|LRP8
44093	2.1692e-05	0.00031854	14	638	85	14300	positive regulation of molecular function	WNT5A|BMP4|PPARG|FPR1|TLR4|CENPE|CDK5|ADRB1|NDEL1|BCL2|BAX|LCK|PLCG2|LRP8
70663	2.2307e-05	0.00032539	6	96	85	14300	regulation of leukocyte proliferation	ICOS|NCK1|CTLA4|TLR4|IDO1|CD28
51384	2.3666e-05	0.00034292	6	97	85	14300	response to glucocorticoid stimulus	BMP4|PRKCA|FOS|BCL2|CCL5|JUNB
50778	2.5416e-05	0.00036421	7	146	85	14300	positive regulation of immune response	CD86|FYN|PLCG2|TLR4|IDO1|TLR8|PRKCB
51783	2.5634e-05	0.00036421	5	59	85	14300	regulation of nuclear division	BMP4|NEK2|BUB1|CENPE|CD28
7088	2.5634e-05	0.00036421	5	59	85	14300	regulation of mitosis	BMP4|NEK2|BUB1|CENPE|CD28
9628	2.6064e-05	0.00036792	11	404	85	14300	response to abiotic stimulus	BMP4|PRKCA|FOS|NOS1|ADRB1|FYN|BCL2|MAP1B|PPARG|CDK5|JUNB
50801	2.7274e-05	0.00038254	11	406	85	14300	ion homeostasis	PRKCA|CCR7|TNNC1|BAX|BCL2|PLCG2|LCK|NFASC|XCL1|CCL5|CDK5
2764	2.7835e-05	0.00038791	5	60	85	14300	immune response-regulating signaling pathway	CD86|FYN|PLCG2|TLR4|PRKCB
60443	2.8317e-05	0.00039213	4	30	85	14300	mammary gland morphogenesis	BMP4|WNT5A|GLI2|NTN1
55065	2.9097e-05	0.0004004	8	205	85	14300	metal ion homeostasis	PRKCA|CCR7|TNNC1|BCL2|PLCG2|LCK|XCL1|CCL5
35408	3.4919e-05	0.00047162	2	2	85	14300	histone H3-T6 phosphorylation	PRKCA|PRKCB
45590	3.4919e-05	0.00047162	2	2	85	14300	negative regulation of regulatory T cell differentiation	ICOS|CTLA4
32799	3.4919e-05	0.00047162	2	2	85	14300	low-density lipoprotein receptor metabolic process	PPARG|PCSK9
31960	3.5157e-05	0.00047192	6	104	85	14300	response to corticosteroid stimulus	BMP4|PRKCA|FOS|BCL2|CCL5|JUNB
16043	3.6568e-05	0.00048787	31	2563	85	14300	cellular component organization	WNT5A|KIF23|NEK2|AURKB|GLI2|EPHB1|EPHB2|SPC25|CDCA8|HJURP|BCL2|BUB1|PRKCA|BMP4|CD3G|HCK|MAP1B|NFASC|CENPE|CDK5|NTN1|PRKCB|DKK1|NDEL1|S100B|ARRB2|BAX|NCK1|MAP2|LRP6|LRP8
33555	3.6822e-05	0.00048828	4	32	85	14300	multicellular organismal response to stress	NOS1|ADRB1|BCL2|IDO1
21952	4.2899e-05	0.00056544	3	12	85	14300	central nervous system projection neuron axonogenesis	GLI2|EPHB1|EPHB2
7169	4.6568e-05	0.00061012	8	219	85	14300	transmembrane receptor protein tyrosine kinase signaling pathway	CD8A|NCK1|ROR1|CDK5|EPHA2|EPHB1|EPHB2|LCP2
42129	4.7643e-05	0.00062049	5	67	85	14300	regulation of T cell proliferation	ICOS|NCK1|CTLA4|IDO1|CD28
51049	4.8429e-05	0.000627	12	513	85	14300	regulation of transport	BMP4|WNT5A|PRKCA|NOS1|TNNC1|BCL2|PLCG2|PPARG|PCSK9|TLR4|DPYSL2|CDK5
51130	5.1271e-05	0.00065989	8	222	85	14300	positive regulation of cellular component organization	PRKCA|NDEL1|NCK1|MAP1B|PCSK9|CENPE|NTN1|CD28
19538	5.2499e-05	0.00067174	31	2610	85	14300	protein metabolic process	WNT5A|NEK2|FPR1|PTPN22|TLR4|PTPN21|AURKB|EPHB1|EPHB2|IL12RB2|PAK3|BCL2|BUB1|PCSK9|PRKCA|BMP4|ITK|HCK|CDK5|EPHA2|PRKCB|DUSP2|ARRB2|FYN|BAX|MAPK14|MAP2|LCK|ROR1|SPTBN1|LRP8
22037	5.2892e-05	0.00067283	4	35	85	14300	metencephalon development	BCL2|ROR1|GLI2|CDK5
51704	5.3205e-05	0.0006729	15	785	85	14300	multi-organism process	WNT5A|HCK|SOCS1|TLR4|IDO1|CCL5|TLR8|JUNB|IL12RB2|FOS|CD86|FYN|BCL2|PLCG2|LCK
21696	5.5529e-05	0.00069827	3	13	85	14300	cerebellar cortex morphogenesis	ROR1|GLI2|CDK5
30005	5.6365e-05	0.00070472	8	225	85	14300	cellular di-, tri-valent inorganic cation homeostasis	PRKCA|CCR7|TNNC1|BCL2|PLCG2|LCK|XCL1|CCL5
9725	5.787e-05	0.00071943	11	441	85	14300	response to hormone stimulus	BMP4|PRKCA|FOS|BCL2|MAP1B|SOCS1|PPARG|PCSK9|TLR4|CCL5|JUNB
50769	5.8879e-05	0.00072195	5	70	85	14300	positive regulation of neurogenesis	NDEL1|MAP1B|PPARG|NTN1|EPHB2
43627	5.8938e-05	0.00072195	6	114	85	14300	response to estrogen stimulus	BMP4|PRKCA|BCL2|MAP1B|SOCS1|PPARG
43065	5.9063e-05	0.00072195	11	442	85	14300	positive regulation of apoptosis	BMP4|PRKCA|PAK3|BAX|BCL2|LCK|PPARG|PCSK9|TLR4|IDO1|CDK5
43068	6.2767e-05	0.00076297	11	445	85	14300	positive regulation of programmed cell death	BMP4|PRKCA|PAK3|BAX|BCL2|LCK|PPARG|PCSK9|TLR4|IDO1|CDK5
6935	6.4704e-05	0.00077787	7	169	85	14300	chemotaxis	PRKCA|CCR7|ARRB2|MAPK14|FPR1|XCL1|CCL5
42330	6.4704e-05	0.00077787	7	169	85	14300	taxis	PRKCA|CCR7|ARRB2|MAPK14|FPR1|XCL1|CCL5
43112	6.6115e-05	0.00079049	4	37	85	14300	receptor metabolic process	ARRB2|PPARG|PCSK9|CDK5
45664	6.7161e-05	0.00079863	7	170	85	14300	regulation of neuron differentiation	NDEL1|BCL2|MAP1B|DPYSL2|GLI2|NTN1|EPHB2
10942	6.8016e-05	0.00080443	11	449	85	14300	positive regulation of cell death	BMP4|PRKCA|PAK3|BAX|BCL2|LCK|PPARG|PCSK9|TLR4|IDO1|CDK5
6952	7.0292e-05	0.00082687	13	620	85	14300	defense response	WNT5A|ITK|HCK|PPARG|TLR4|IDO1|CCL5|TLR8|FOS|CCR7|CD86|BCL2|BLNK
48592	7.6922e-05	0.00090003	5	74	85	14300	eye morphogenesis	BMP4|WNT5A|LRP6|EPHB1|EPHB2
51241	7.7768e-05	0.00090508	7	174	85	14300	negative regulation of multicellular organismal process	BMP4|PRKCA|ADRB1|PPARG|PCSK9|TLR4|IDO1
8284	8.2818e-05	0.00095876	11	459	85	14300	positive regulation of cell proliferation	BMP4|IL12RB2|WNT5A|PRKCA|CD86|BCL2|NCK1|TLR4|GLI2|NTN1|CD28
21695	8.7586e-05	0.00099294	3	15	85	14300	cerebellar cortex development	ROR1|GLI2|CDK5
51784	8.7586e-05	0.00099294	3	15	85	14300	negative regulation of nuclear division	BMP4|BUB1|CENPE
45839	8.7586e-05	0.00099294	3	15	85	14300	negative regulation of mitosis	BMP4|BUB1|CENPE
45069	8.7586e-05	0.00099294	3	15	85	14300	regulation of viral genome replication	BCL2|CCL5|CD28
55066	8.8603e-05	0.0009993	8	240	85	14300	di-, tri-valent inorganic cation homeostasis	PRKCA|CCR7|TNNC1|BCL2|PLCG2|LCK|XCL1|CCL5
48285	9.1207e-05	0.0010234	8	241	85	14300	organelle fission	KIF23|SPC25|CDCA8|NEK2|BAX|BUB1|CENPE|AURKB
42035	9.3041e-05	0.0010386	5	77	85	14300	regulation of cytokine biosynthetic process	WNT5A|CD86|TLR4|TLR8|CD28
19725	9.4754e-05	0.0010524	11	466	85	14300	cellular homeostasis	PRKCA|CCR7|TNNC1|BAX|BCL2|PLCG2|LCK|NFASC|XCL1|CCL5|CDK5
50729	9.956e-05	0.0011002	4	41	85	14300	positive regulation of inflammatory response	PRKCA|TLR4|IDO1|CCL5
21819	0.00010435	0.0011303	2	3	85	14300	layer formation in the cerebral cortex	LRP8|CDK5
60686	0.00010435	0.0011303	2	3	85	14300	negative regulation of prostatic bud formation	BMP4|WNT5A
60907	0.00010435	0.0011303	2	3	85	14300	positive regulation of macrophage cytokine production	WNT5A|TLR4
35405	0.00010435	0.0011303	2	3	85	14300	histone-threonine phosphorylation	PRKCA|PRKCB
22612	0.00010515	0.0011333	5	79	85	14300	gland morphogenesis	BMP4|WNT5A|BCL2|GLI2|NTN1
48585	0.00010744	0.0011523	6	127	85	14300	negative regulation of response to stimulus	PRKCA|ARRB2|ICOS|SOCS1|PPARG|CTLA4
7017	0.0001082	0.0011548	8	247	85	14300	microtubule-based process	DYNC1I1|KIF23|SPC25|NDEL1|NEK2|MAP2|MAP1B|CENPE
43242	0.00010954	0.0011626	4	42	85	14300	negative regulation of protein complex disassembly	MAP2|MAP1B|SPTBN1|SPTAN1
32268	0.00010999	0.0011626	12	559	85	14300	regulation of cellular protein metabolic process	BMP4|WNT5A|PRKCA|NOS1|ARRB2|BCL2|NCK1|SOCS1|PCSK9|TLR4|CDK5|CD28
30003	0.00012092	0.0012697	8	251	85	14300	cellular cation homeostasis	PRKCA|CCR7|TNNC1|BCL2|PLCG2|LCK|XCL1|CCL5
51338	0.00012129	0.0012697	10	398	85	14300	regulation of transferase activity	BMP4|WNT5A|PRKCA|DUSP2|PPARG|FPR1|LRP8|CENPE|TLR4|CDK5
70887	0.00012381	0.00129	10	399	85	14300	cellular response to chemical stimulus	BMP4|WNT5A|PRKCA|FOS|ARRB2|PPARG|LRP6|PCSK9|CCL5|JUNB
42127	0.00012838	0.0013313	15	849	85	14300	regulation of cell proliferation	PRKCA|WNT5A|BMP4|PPARG|CTLA4|TLR4|IDO1|GLI2|NTN1|IL12RB2|CD86|NCK1|ICOS|BCL2|CD28
30183	0.00013166	0.0013588	4	44	85	14300	B cell differentiation	BCL2|PLCG2|ITGA4|BLNK
7059	0.00013297	0.0013659	5	83	85	14300	chromosome segregation	SPC25|NDEL1|HJURP|NEK2|CENPE
32101	0.00013924	0.0014236	7	191	85	14300	regulation of response to external stimulus	WNT5A|PRKCA|NDEL1|PPARG|TLR4|IDO1|CCL5
43067	0.000148	0.0015062	15	860	85	14300	regulation of programmed cell death	PRKCA|WNT5A|BMP4|CD3G|PPARG|TLR4|IDO1|CDK5|PAK3|BAX|BCL2|PLCG2|LCK|TNFRSF18|PCSK9
31325	0.00015726	0.001593	16	966	85	14300	positive regulation of cellular metabolic process	BMP4|PRKCA|WNT5A|PPARG|TLR4|GLI2|TLR8|JUNB|TNNI2|FOS|CD86|ADRB1|BCL2|ROR1|PCSK9|CD28
10941	0.00016181	0.0016304	15	867	85	14300	regulation of cell death	PRKCA|WNT5A|BMP4|CD3G|PPARG|TLR4|IDO1|CDK5|PAK3|BAX|BCL2|PLCG2|LCK|TNFRSF18|PCSK9
35467	0.00016244	0.0016304	8	262	85	14300	negative regulation of signaling pathway	WNT5A|PRKCA|DKK1|ARRB2|SOCS1|LRP6|PTPN22|TLR4
35113	0.0001661	0.0016519	5	87	85	14300	embryonic appendage morphogenesis	BMP4|WNT5A|DKK1|LRP6|GLI2
30326	0.0001661	0.0016519	5	87	85	14300	embryonic limb morphogenesis	BMP4|WNT5A|DKK1|LRP6|GLI2
9966	0.00017146	0.0016975	14	773	85	14300	regulation of signal transduction	PRKCA|WNT5A|BMP4|CD8A|SOCS1|FPR1|TLR4|PRKCB|NDEL1|DUSP2|S100B|ARRB2|PAK3|PCSK9
21587	0.00018335	0.001799	3	19	85	14300	cerebellum morphogenesis	ROR1|GLI2|CDK5
23051	0.00018336	0.001799	14	778	85	14300	regulation of signaling process	PRKCA|WNT5A|BMP4|CD8A|SOCS1|FPR1|TLR4|PRKCB|NDEL1|DUSP2|S100B|ARRB2|PAK3|PCSK9
50727	0.00019483	0.0019031	5	90	85	14300	regulation of inflammatory response	PRKCA|PPARG|TLR4|IDO1|CCL5
1817	0.00019673	0.0019131	7	202	85	14300	regulation of cytokine production	WNT5A|CD86|PPARG|TLR4|IDO1|TLR8|CD28
51050	0.0001995	0.0019315	8	270	85	14300	positive regulation of transport	BMP4|WNT5A|PRKCA|PLCG2|PCSK9|TLR4|DPYSL2|CDK5
51493	0.0002058	0.0019356	6	143	85	14300	regulation of cytoskeleton organization	NCK1|MAP2|MAP1B|SPTBN1|CENPE|SPTAN1
89	0.00020789	0.0019356	2	4	85	14300	mitotic metaphase	CDCA8|CENPE
21801	0.00020789	0.0019356	2	4	85	14300	cerebral cortex radial glia guided migration	LRP8|CDK5
21631	0.00020789	0.0019356	2	4	85	14300	optic nerve morphogenesis	EPHB1|EPHB2
61081	0.00020789	0.0019356	2	4	85	14300	positive regulation of myeloid leukocyte cytokine production involved in immune response	WNT5A|TLR4
43497	0.00020789	0.0019356	2	4	85	14300	regulation of protein heterodimerization activity	BAX|BCL2
10935	0.00020789	0.0019356	2	4	85	14300	regulation of macrophage cytokine production	WNT5A|TLR4
45589	0.00020789	0.0019356	2	4	85	14300	regulation of regulatory T cell differentiation	ICOS|CTLA4
10523	0.00020789	0.0019356	2	4	85	14300	negative regulation of calcium ion transport into cytosol	NOS1|BCL2
43525	0.00021478	0.0019874	3	20	85	14300	positive regulation of neuron apoptosis	BAX|PCSK9|CDK5
2683	0.00021599	0.0019874	5	92	85	14300	negative regulation of immune system process	ARRB2|ICOS|CTLA4|PTPN22|IDO1
9790	0.00021618	0.0019874	12	601	85	14300	embryonic development	BMP4|WNT5A|DKK1|NDEL1|MAP1B|LRP6|BUB1|ITGA4|GLI2|CDK5|EPHA2|JUNB
226	0.00022191	0.0020316	6	145	85	14300	microtubule cytoskeleton organization	KIF23|SPC25|NDEL1|NEK2|MAP2|MAP1B
42325	0.00023905	0.0021794	11	518	85	14300	regulation of phosphorylation	BMP4|WNT5A|PRKCA|DUSP2|BCL2|SOCS1|FPR1|LRP8|CENPE|TLR4|CDK5
51240	0.00024326	0.0022085	8	278	85	14300	positive regulation of multicellular organismal process	BMP4|WNT5A|NOS1|ADRB1|BCL2|TLR4|IDO1|CCL5
8283	0.00024476	0.002213	10	434	85	14300	cell proliferation	BMP4|WNT5A|CD86|NDEL1|S100B|FYN|BCL2|GLI2|CDK5|JUNB
43244	0.00025325	0.0022803	4	52	85	14300	regulation of protein complex disassembly	MAP2|MAP1B|SPTBN1|SPTAN1
22604	0.00025712	0.0023056	6	149	85	14300	regulation of cell morphogenesis	NDEL1|FYN|MAP1B|MYH14|NTN1|EPHB2
2253	0.00026353	0.0023535	5	96	85	14300	activation of immune response	CD86|FYN|PLCG2|TLR4|PRKCB
9893	0.00028589	0.0025205	16	1018	85	14300	positive regulation of metabolic process	BMP4|PRKCA|WNT5A|PPARG|TLR4|GLI2|TLR8|JUNB|TNNI2|FOS|CD86|ADRB1|BCL2|ROR1|PCSK9|CD28
43405	0.0002863	0.0025205	6	152	85	14300	regulation of MAP kinase activity	BMP4|WNT5A|PRKCA|DUSP2|FPR1|TLR4
60603	0.00028766	0.0025205	3	22	85	14300	mammary gland duct morphogenesis	WNT5A|GLI2|NTN1
55080	0.00028773	0.0025205	8	285	85	14300	cation homeostasis	PRKCA|CCR7|TNNC1|BCL2|PLCG2|LCK|XCL1|CCL5
48568	0.00028799	0.0025205	7	215	85	14300	embryonic organ development	BMP4|WNT5A|LRP6|ITGA4|GLI2|EPHA2|JUNB
9266	0.00029008	0.0025287	5	98	85	14300	response to temperature stimulus	FOS|NOS1|ADRB1|BCL2|PPARG
31328	0.00030932	0.0026857	13	720	85	14300	positive regulation of cellular biosynthetic process	WNT5A|BMP4|PPARG|TLR4|GLI2|TLR8|JUNB|TNNI2|FOS|CD86|ADRB1|ROR1|CD28
43279	0.00031475	0.0027164	4	55	85	14300	response to alkaloid	BCL2|PPARG|DPYSL2|CDK5
7010	0.00031534	0.0027164	10	448	85	14300	cytoskeleton organization	KIF23|SPC25|NDEL1|NEK2|BAX|BCL2|NCK1|MAP2|MAP1B|CDK5
35107	0.00031862	0.0027232	5	100	85	14300	appendage morphogenesis	BMP4|WNT5A|DKK1|LRP6|GLI2
35108	0.00031862	0.0027232	5	100	85	14300	limb morphogenesis	BMP4|WNT5A|DKK1|LRP6|GLI2
21575	0.0003294	0.0027935	3	23	85	14300	hindbrain morphogenesis	ROR1|GLI2|CDK5
60322	0.0003294	0.0027935	3	23	85	14300	head development	WNT5A|DKK1|ITGA4
45859	0.00033642	0.002842	9	369	85	14300	regulation of protein kinase activity	BMP4|WNT5A|PRKCA|DUSP2|FPR1|LRP8|CENPE|TLR4|CDK5
21554	0.00034515	0.0028714	2	5	85	14300	optic nerve development	EPHB1|EPHB2
60601	0.00034515	0.0028714	2	5	85	14300	lateral sprouting from an epithelium	WNT5A|GLI2
48570	0.00034515	0.0028714	2	5	85	14300	notochord morphogenesis	GLI2|EPHA2
32801	0.00034515	0.0028714	2	5	85	14300	receptor catabolic process	PCSK9|CDK5
9611	0.00034667	0.0028732	11	541	85	14300	response to wounding	WNT5A|FOS|CCR7|BCL2|MAP1B|TLR4|IDO1|CCL5|CDK5|TLR8|BLNK
33273	0.00034924	0.0028765	5	102	85	14300	response to vitamin	BMP4|WNT5A|BCL2|MAP1B|PPARG
51174	0.00035215	0.0028765	11	542	85	14300	regulation of phosphorus metabolic process	BMP4|WNT5A|PRKCA|DUSP2|BCL2|SOCS1|FPR1|LRP8|CENPE|TLR4|CDK5
19220	0.00035215	0.0028765	11	542	85	14300	regulation of phosphate metabolic process	BMP4|WNT5A|PRKCA|DUSP2|BCL2|SOCS1|FPR1|LRP8|CENPE|TLR4|CDK5
9887	0.00035233	0.0028765	12	634	85	14300	organ morphogenesis	BMP4|WNT5A|TNNC1|BCL2|SOCS1|PPARG|LRP6|GLI2|NTN1|EPHA2|EPHB1|EPHB2
51246	0.0003574	0.0029004	12	635	85	14300	regulation of protein metabolic process	BMP4|WNT5A|PRKCA|NOS1|ARRB2|BCL2|NCK1|SOCS1|PCSK9|TLR4|CDK5|CD28
9891	0.00035791	0.0029004	13	731	85	14300	positive regulation of biosynthetic process	WNT5A|BMP4|PPARG|TLR4|GLI2|TLR8|JUNB|TNNI2|FOS|CD86|ADRB1|ROR1|CD28
72001	0.00036536	0.0029499	5	103	85	14300	renal system development	BMP4|WNT5A|BCL2|PCSK9|GLI2
48646	0.00037852	0.0030448	9	375	85	14300	anatomical structure formation involved in morphogenesis	BMP4|WNT5A|NOS1|ROR1|LRP8|GLI2|CDK5|EPHA2|JUNB
60173	0.00038204	0.0030507	5	104	85	14300	limb development	BMP4|WNT5A|DKK1|LRP6|GLI2
48736	0.00038204	0.0030507	5	104	85	14300	appendage development	BMP4|WNT5A|DKK1|LRP6|GLI2
1764	0.00038629	0.0030623	4	58	85	14300	neuron migration	NDEL1|FYN|NTN1|CDK5
30902	0.00038629	0.0030623	4	58	85	14300	hindbrain development	BCL2|ROR1|GLI2|CDK5
10604	0.00039186	0.0030953	15	941	85	14300	positive regulation of macromolecule metabolic process	BMP4|PRKCA|WNT5A|PPARG|TLR4|GLI2|TLR8|JUNB|TNNI2|FOS|CD86|BCL2|ROR1|PCSK9|CD28
51251	0.00039929	0.003138	5	105	85	14300	positive regulation of lymphocyte activation	CD86|NCK1|LCK|TLR4|CD28
23034	0.00040014	0.003138	17	1158	85	14300	intracellular signaling pathway	PRKCA|WNT5A|BMP4|ITK|CREM|SOCS1|FPR1|TLR4|CDK5|TLR8|DUSP2|ADRB1|FYN|PAK3|MAPK14|PLCG2|BLNK
45088	0.00043999	0.0034365	4	60	85	14300	regulation of innate immune response	CD86|ARRB2|TLR4|TLR8
43549	0.00044134	0.0034365	9	383	85	14300	regulation of kinase activity	BMP4|WNT5A|PRKCA|DUSP2|FPR1|LRP8|CENPE|TLR4|CDK5
9888	0.0004515	0.0034989	13	749	85	14300	tissue development	PRKCA|WNT5A|BMP4|TNNC1|HCK|PPARG|GLI2|CDK5|NTN1|JUNB|EPHA2|DKK1|BCL2
60341	0.00045275	0.0034989	8	305	85	14300	regulation of cellular localization	BMP4|WNT5A|PRKCA|TNNC1|CENPE|TLR4|DPYSL2|CDK5
280	0.00045576	0.0034989	7	232	85	14300	nuclear division	KIF23|SPC25|CDCA8|NEK2|BUB1|CENPE|AURKB
7067	0.00045576	0.0034989	7	232	85	14300	mitosis	KIF23|SPC25|CDCA8|NEK2|BUB1|CENPE|AURKB
42981	0.00046358	0.0035466	14	852	85	14300	regulation of apoptosis	PRKCA|WNT5A|BMP4|CD3G|PPARG|TLR4|IDO1|CDK5|PAK3|BAX|BCL2|LCK|TNFRSF18|PCSK9
48546	0.0004774	0.0036396	3	26	85	14300	digestive tract morphogenesis	BMP4|WNT5A|GLI2
30217	0.00049883	0.0037766	4	62	85	14300	T cell differentiation	CD8A|BCL2|LCK|CD28
51494	0.00049883	0.0037766	4	62	85	14300	negative regulation of cytoskeleton organization	MAP2|MAP1B|SPTBN1|SPTAN1
71495	0.00050429	0.0037866	6	169	85	14300	cellular response to endogenous stimulus	BMP4|WNT5A|FOS|PPARG|PCSK9|JUNB
45860	0.00050479	0.0037866	7	236	85	14300	positive regulation of protein kinase activity	BMP4|WNT5A|FPR1|LRP8|CENPE|TLR4|CDK5
44260	0.00051446	0.0037866	35	3507	85	14300	cellular macromolecule metabolic process	WNT5A|NEK2|PPARG|FPR1|PTPN22|TLR4|PTPN21|AURKB|EPHB1|EPHB2|IL12RB2|FOS|PAK3|BCL2|BUB1|PCSK9|ETV1|BMP4|BATF3|PRKCA|ITK|HCK|CDK5|EPHA2|JUNB|PRKCB|DUSP2|ARRB2|FYN|BAX|MAPK14|MAP2|LCK|ROR1|SPTBN1
6915	0.00051501	0.0037866	11	567	85	14300	apoptosis	PAK3|BAX|BCL2|LCK|PPARG|BUB1|TNFRSF18|GLI2|NTN1|EPHA2|PRKCB
60685	0.00051572	0.0037866	2	6	85	14300	regulation of prostatic bud formation	BMP4|WNT5A
51323	0.00051572	0.0037866	2	6	85	14300	metaphase	CDCA8|CENPE
32331	0.00051572	0.0037866	2	6	85	14300	negative regulation of chondrocyte differentiation	BMP4|GLI2
2532	0.00051572	0.0037866	2	6	85	14300	production of molecular mediator involved in inflammatory response	TLR4|IDO1
7442	0.00051572	0.0037866	2	6	85	14300	hindgut morphogenesis	WNT5A|GLI2
32355	0.00053025	0.0038587	4	63	85	14300	response to estradiol stimulus	BMP4|PRKCA|MAP1B|SOCS1
50770	0.00053025	0.0038587	4	63	85	14300	regulation of axonogenesis	NDEL1|MAP1B|NTN1|EPHB2
10035	0.00053084	0.0038587	7	238	85	14300	response to inorganic substance	WNT5A|PRKCA|FOS|TNNC1|BCL2|PLCG2|MAP1B
42130	0.00053478	0.0038745	3	27	85	14300	negative regulation of T cell proliferation	ICOS|CTLA4|IDO1
87	0.00054426	0.0039172	7	239	85	14300	M phase of mitotic cell cycle	KIF23|SPC25|CDCA8|NEK2|BUB1|CENPE|AURKB
71310	0.00054426	0.0039172	7	239	85	14300	cellular response to organic substance	BMP4|WNT5A|FOS|PPARG|LRP6|PCSK9|JUNB
51301	0.0005487	0.0039362	8	314	85	14300	cell division	KIF23|SPC25|CDCA8|NEK2|BUB1|CENPE|AURKB|CDK5
32880	0.00055345	0.0039574	6	172	85	14300	regulation of protein localization	BMP4|WNT5A|BCL2|CENPE|TLR4|CDK5
48589	0.00055929	0.0039861	5	113	85	14300	developmental growth	BMP4|WNT5A|NDEL1|BCL2|GLI2
40012	0.00057191	0.0040628	7	241	85	14300	regulation of locomotion	BMP4|WNT5A|PRKCA|BCL2|NTN1|CDK5|EPHA2
90066	0.00058412	0.0041361	8	317	85	14300	regulation of anatomical structure size	ADRB1|BCL2|NCK1|MAP1B|PPARG|SPTBN1|NTN1|SPTAN1
7346	0.00058825	0.0041519	6	174	85	14300	regulation of mitotic cell cycle	BMP4|NEK2|BCL2|BUB1|CENPE|CD28
12501	0.00059587	0.004169	11	577	85	14300	programmed cell death	PAK3|BAX|BCL2|LCK|PPARG|BUB1|TNFRSF18|GLI2|NTN1|EPHA2|PRKCB
9409	0.00059639	0.004169	3	28	85	14300	response to cold	FOS|ADRB1|PPARG
50792	0.00059639	0.004169	3	28	85	14300	regulation of viral reproduction	BCL2|CCL5|CD28
10557	0.0006174	0.0043022	12	675	85	14300	positive regulation of macromolecule biosynthetic process	BMP4|WNT5A|FOS|CD86|PPARG|ROR1|TLR4|GLI2|JUNB|TLR8|TNNI2|CD28
2696	0.00063027	0.0043661	5	116	85	14300	positive regulation of leukocyte activation	CD86|NCK1|LCK|TLR4|CD28
33674	0.00063057	0.0043661	7	245	85	14300	positive regulation of kinase activity	BMP4|WNT5A|FPR1|LRP8|CENPE|TLR4|CDK5
32271	0.00063296	0.0043688	4	66	85	14300	regulation of protein polymerization	NCK1|MAP1B|SPTBN1|SPTAN1
7423	0.00064595	0.0044445	7	246	85	14300	sensory organ development	BMP4|WNT5A|BCL2|LRP6|GLI2|EPHB1|EPHB2
21983	0.00066236	0.0045289	3	29	85	14300	pituitary gland development	BMP4|WNT5A|GLI2
50777	0.00066236	0.0045289	3	29	85	14300	negative regulation of immune response	ARRB2|ICOS|CTLA4
43010	0.00070779	0.0047543	5	119	85	14300	camera-type eye development	BMP4|WNT5A|LRP6|EPHB1|EPHB2
33189	0.00070881	0.0047543	4	68	85	14300	response to vitamin A	BMP4|WNT5A|MAP1B|PPARG
21799	0.00071922	0.0047543	2	7	85	14300	cerebral cortex radially oriented cell migration	LRP8|CDK5
48013	0.00071922	0.0047543	2	7	85	14300	ephrin receptor signaling pathway	EPHA2|EPHB2
16572	0.00071922	0.0047543	2	7	85	14300	histone phosphorylation	PRKCA|PRKCB
45416	0.00071922	0.0047543	2	7	85	14300	positive regulation of interleukin-8 biosynthetic process	TLR4|TLR8
45359	0.00071922	0.0047543	2	7	85	14300	positive regulation of interferon-beta biosynthetic process	TLR4|TLR8
45357	0.00071922	0.0047543	2	7	85	14300	regulation of interferon-beta biosynthetic process	TLR4|TLR8
46668	0.00071922	0.0047543	2	7	85	14300	regulation of retinal cell programmed cell death	BAX|BCL2
31000	0.00071922	0.0047543	2	7	85	14300	response to caffeine	BCL2|PPARG
34508	0.00071922	0.0047543	2	7	85	14300	centromere complex assembly	HJURP|CENPE
10648	0.00073021	0.0048124	8	328	85	14300	negative regulation of cell communication	WNT5A|PRKCA|DKK1|ARRB2|SOCS1|LRP6|PTPN22|TLR4
21549	0.00073281	0.004815	3	30	85	14300	cerebellum development	ROR1|GLI2|CDK5
50867	0.0007633	0.0050003	5	121	85	14300	positive regulation of cell activation	CD86|NCK1|LCK|TLR4|CD28
51347	0.0007801	0.0050951	7	254	85	14300	positive regulation of transferase activity	BMP4|WNT5A|FPR1|LRP8|CENPE|TLR4|CDK5
50772	0.00080786	0.0052607	3	31	85	14300	positive regulation of axonogenesis	NDEL1|MAP1B|NTN1
32868	0.000822	0.0053369	5	123	85	14300	response to insulin stimulus	BCL2|PPARG|PCSK9|TLR4|CCL5
165	0.0008342	0.0054001	6	186	85	14300	MAPKKK cascade	BMP4|WNT5A|PRKCA|DUSP2|FPR1|TLR4
70664	0.00088762	0.0056621	3	32	85	14300	negative regulation of leukocyte proliferation	ICOS|CTLA4|IDO1
50672	0.00088762	0.0056621	3	32	85	14300	negative regulation of lymphocyte proliferation	ICOS|CTLA4|IDO1
32945	0.00088762	0.0056621	3	32	85	14300	negative regulation of mononuclear cell proliferation	ICOS|CTLA4|IDO1
16358	0.00088762	0.0056621	3	32	85	14300	dendrite development	MAP2|MAP1B|CDK5
42733	0.00088762	0.0056621	3	32	85	14300	embryonic digit morphogenesis	BMP4|LRP6|GLI2
60562	0.00091628	0.005828	5	126	85	14300	epithelial tube morphogenesis	BMP4|WNT5A|BCL2|GLI2|NTN1
43496	0.00095526	0.0060408	2	8	85	14300	regulation of protein homodimerization activity	BAX|BCL2
30903	0.00095526	0.0060408	2	8	85	14300	notochord development	GLI2|EPHA2
7154	0.00096053	0.0060566	13	812	85	14300	cell communication	PRKCA|WNT5A|BMP4|NOS1|NFASC|GLI2|CCL5|CDK5|EPHB1|FOS|CD86|PCSK9|XCL1
70374	0.00097221	0.0061126	3	33	85	14300	positive regulation of ERK1 and ERK2 cascade	BMP4|ARRB2|TLR4
9991	0.00097784	0.0061304	7	264	85	14300	response to extracellular stimulus	BMP4|WNT5A|FOS|BCL2|MAP1B|PPARG|PCSK9
45471	0.0010772	0.0067338	4	76	85	14300	response to ethanol	PRKCA|FYN|BCL2|TLR4
21537	0.0011311	0.0070307	4	77	85	14300	telencephalon development	BMP4|LRP8|DPYSL2|CDK5
50870	0.0011311	0.0070307	4	77	85	14300	positive regulation of T cell activation	CD86|NCK1|LCK|CD28
50851	0.0011563	0.007147	3	35	85	14300	antigen receptor-mediated signaling pathway	FYN|PLCG2|PRKCB
33993	0.0011563	0.007147	3	35	85	14300	response to lipid	PPARG|LRP6|TLR4
7626	0.0011878	0.0073211	7	273	85	14300	locomotory behavior	PRKCA|CCR7|ARRB2|MAPK14|FPR1|XCL1|CCL5
35556	0.0012128	0.0073744	13	833	85	14300	intracellular signal transduction	PRKCA|WNT5A|BMP4|SOCS1|FPR1|TLR4|CDK5|TLR8|ADRB1|DUSP2|PAK3|FYN|MAPK14
48729	0.0012132	0.0073744	7	274	85	14300	tissue morphogenesis	BMP4|WNT5A|TNNC1|BCL2|GLI2|NTN1|EPHA2
51098	0.0012141	0.0073744	6	200	85	14300	regulation of binding	WNT5A|ARRB2|BAX|BCL2|PPARG|TLR4
47496	0.0012235	0.0073744	2	9	85	14300	vesicle transport along microtubule	DYNC1I1|NDEL1
32647	0.0012235	0.0073744	2	9	85	14300	regulation of interferon-alpha production	TLR4|TLR8
6998	0.0012235	0.0073744	2	9	85	14300	nuclear envelope organization	NDEL1|BAX
45414	0.0012235	0.0073744	2	9	85	14300	regulation of interleukin-8 biosynthetic process	TLR4|TLR8
42953	0.0012235	0.0073744	2	9	85	14300	lipoprotein transport	PPARG|PRKCB
31099	0.0012446	0.0074669	4	79	85	14300	regeneration	BCL2|MAP1B|SOCS1|PPARG
35239	0.0012456	0.0074669	6	201	85	14300	tube morphogenesis	BMP4|WNT5A|ADRB1|BCL2|GLI2|NTN1
61180	0.0012561	0.0074884	3	36	85	14300	mammary gland epithelium development	WNT5A|GLI2|NTN1
1649	0.0012561	0.0074884	3	36	85	14300	osteoblast differentiation	BMP4|GLI2|JUNB
9967	0.0012652	0.0075224	7	276	85	14300	positive regulation of signal transduction	BMP4|WNT5A|S100B|ARRB2|CD8A|TLR4|PRKCB
51726	0.0013012	0.0077153	9	446	85	14300	regulation of cell cycle	BMP4|NEK2|BCL2|BUB1|CENPE|CDK5|JUNB|CABLES1|CD28
60070	0.0013611	0.0080269	3	37	85	14300	canonical Wnt receptor signaling pathway	FZD8|RSPO1|LRP6
46651	0.0013611	0.0080269	3	37	85	14300	lymphocyte proliferation	CD86|FYN|BCL2
10564	0.0013757	0.0080918	5	138	85	14300	regulation of cell cycle process	BMP4|NEK2|BUB1|CENPE|CD28
23056	0.0014029	0.0082291	7	281	85	14300	positive regulation of signaling process	BMP4|WNT5A|S100B|ARRB2|CD8A|TLR4|PRKCB
32535	0.0014611	0.0085478	7	283	85	14300	regulation of cellular component size	BCL2|NCK1|MAP1B|PPARG|SPTBN1|NTN1|SPTAN1
48562	0.0014663	0.0085555	5	140	85	14300	embryonic organ morphogenesis	BMP4|WNT5A|LRP6|GLI2|EPHA2
21536	0.0014714	0.0085623	3	38	85	14300	diencephalon development	BMP4|WNT5A|GLI2
31399	0.0014765	0.008569	8	366	85	14300	regulation of protein modification process	BMP4|WNT5A|PRKCA|ARRB2|BCL2|SOCS1|TLR4|CDK5
21697	0.0015234	0.008613	2	10	85	14300	cerebellar cortex formation	ROR1|CDK5
60602	0.0015234	0.008613	2	10	85	14300	branch elongation of an epithelium	BMP4|WNT5A
48713	0.0015234	0.008613	2	10	85	14300	regulation of oligodendrocyte differentiation	BMP4|PPARG
14074	0.0015234	0.008613	2	10	85	14300	response to purine	BCL2|PPARG
51983	0.0015234	0.008613	2	10	85	14300	regulation of chromosome segregation	BUB1|CENPE
32735	0.0015234	0.008613	2	10	85	14300	positive regulation of interleukin-12 production	TLR4|IDO1
2720	0.0015234	0.008613	2	10	85	14300	positive regulation of cytokine production involved in immune response	WNT5A|TLR4
7094	0.0015234	0.008613	2	10	85	14300	mitotic cell cycle spindle assembly checkpoint	BUB1|CENPE
2828	0.0015234	0.008613	2	10	85	14300	regulation of T-helper 2 type immune response	CD86|IDO1
3401	0.0015234	0.008613	2	10	85	14300	axis elongation	BMP4|WNT5A
1655	0.0015612	0.008804	5	142	85	14300	urogenital system development	BMP4|WNT5A|BCL2|PCSK9|GLI2
18108	0.0015872	0.0089047	3	39	85	14300	peptidyl-tyrosine phosphorylation	IL12RB2|FYN|EPHB2
32943	0.0015872	0.0089047	3	39	85	14300	mononuclear cell proliferation	CD86|FYN|BCL2
43170	0.0016005	0.0089561	37	4016	85	14300	macromolecule metabolic process	WNT5A|NEK2|PPARG|FPR1|PTPN22|TLR4|PTPN21|AURKB|EPHB1|EPHB2|IL12RB2|FOS|PAK3|BCL2|BUB1|PCSK9|ETV1|CD28|BMP4|BATF3|PRKCA|ITK|HCK|CDK5|EPHA2|JUNB|PRKCB|DUSP2|ARRB2|FYN|BAX|MAPK14|MAP2|LCK|ROR1|SPTBN1|LRP8
45935	0.0016897	0.0094313	11	656	85	14300	positive regulation of nucleobase, nucleoside, nucleotide and nucleic acid metabolic process	BMP4|WNT5A|FOS|CD86|ADRB1|PPARG|ROR1|TLR4|GLI2|JUNB|TNNI2
70661	0.0017086	0.0095069	3	40	85	14300	leukocyte proliferation	CD86|FYN|BCL2
7568	0.0017119	0.0095069	5	145	85	14300	aging	PRKCA|FOS|CD86|BCL2|CCL5
30879	0.0017787	0.0098526	4	87	85	14300	mammary gland development	BMP4|WNT5A|GLI2|NTN1
30334	0.0017972	0.0099301	6	216	85	14300	regulation of cell migration	BMP4|WNT5A|BCL2|NTN1|CDK5|EPHA2
1654	0.0018182	0.0099467	5	147	85	14300	eye development	BMP4|WNT5A|LRP6|EPHB1|EPHB2
70372	0.0018356	0.0099467	3	41	85	14300	regulation of ERK1 and ERK2 cascade	BMP4|ARRB2|TLR4
43393	0.0018356	0.0099467	3	41	85	14300	regulation of protein binding	ARRB2|BAX|BCL2
18212	0.0018356	0.0099467	3	41	85	14300	peptidyl-tyrosine modification	IL12RB2|FYN|EPHB2
10948	0.0018356	0.0099467	3	41	85	14300	negative regulation of cell cycle process	BMP4|BUB1|CENPE
2429	0.0018356	0.0099467	3	41	85	14300	immune response-activating cell surface receptor signaling pathway	FYN|PLCG2|PRKCB
1932	0.0018397	0.0099467	6	217	85	14300	regulation of protein amino acid phosphorylation	BMP4|WNT5A|PRKCA|BCL2|SOCS1|TLR4
21602	0.0018548	0.0099467	2	11	85	14300	cranial nerve morphogenesis	EPHB1|EPHB2
71174	0.0018548	0.0099467	2	11	85	14300	mitotic cell cycle spindle checkpoint	BUB1|CENPE
51881	0.0018548	0.0099467	2	11	85	14300	regulation of mitochondrial membrane potential	BAX|BCL2
45841	0.0018548	0.0099467	2	11	85	14300	negative regulation of mitotic metaphase/anaphase transition	BUB1|CENPE
6809	0.0018548	0.0099467	2	11	85	14300	nitric oxide biosynthetic process	NOS1|ROR1
278	0.0018698	0.0099542	8	380	85	14300	mitotic cell cycle	KIF23|SPC25|CDCA8|NEK2|BCL2|BUB1|CENPE|AURKB
8285	0.0018698	0.0099542	8	380	85	14300	negative regulation of cell proliferation	BMP4|WNT5A|PRKCA|BCL2|ICOS|PPARG|CTLA4|IDO1
35468	0.0018698	0.0099542	8	380	85	14300	positive regulation of signaling pathway	BMP4|WNT5A|S100B|ARRB2|CD8A|LCK|TLR4|PRKCB
16044	0.0019322	0.010261	8	382	85	14300	cellular membrane organization	NDEL1|ARRB2|BAX|HCK|BCL2|LRP6|LRP8|CDK5
61024	0.001964	0.010353	8	383	85	14300	membrane organization	NDEL1|ARRB2|BAX|HCK|BCL2|LRP6|LRP8|CDK5
70507	0.0019684	0.010353	3	42	85	14300	regulation of microtubule cytoskeleton organization	MAP2|MAP1B|CENPE
43407	0.0019684	0.010353	3	42	85	14300	negative regulation of MAP kinase activity	BMP4|PRKCA|DUSP2
10594	0.0019684	0.010353	3	42	85	14300	regulation of endothelial cell migration	BMP4|WNT5A|EPHA2
48754	0.0020145	0.01057	4	90	85	14300	branching morphogenesis of a tube	BMP4|WNT5A|BCL2|GLI2
10740	0.0020634	0.010801	6	222	85	14300	positive regulation of intracellular protein kinase cascade	BMP4|WNT5A|S100B|ARRB2|TLR4|PRKCB
43523	0.0020977	0.010928	4	91	85	14300	regulation of neuron apoptosis	BAX|BCL2|PCSK9|CDK5
10638	0.0020977	0.010928	4	91	85	14300	positive regulation of organelle organization	NCK1|MAP1B|CENPE|CD28
50868	0.002107	0.01095	3	43	85	14300	negative regulation of T cell activation	ICOS|CTLA4|IDO1
45941	0.0021222	0.011003	10	575	85	14300	positive regulation of transcription	BMP4|WNT5A|FOS|CD86|PPARG|ROR1|TLR4|GLI2|JUNB|TNNI2
51173	0.0021652	0.0112	11	677	85	14300	positive regulation of nitrogen compound metabolic process	BMP4|WNT5A|FOS|CD86|ADRB1|PPARG|ROR1|TLR4|GLI2|JUNB|TNNI2
10769	0.0021832	0.011266	4	92	85	14300	regulation of cell morphogenesis involved in differentiation	NDEL1|MAP1B|NTN1|EPHB2
71173	0.0022171	0.011334	2	12	85	14300	spindle assembly checkpoint	BUB1|CENPE
50856	0.0022171	0.011334	2	12	85	14300	regulation of T cell receptor signaling pathway	LCK|PTPN22
31103	0.0022171	0.011334	2	12	85	14300	axon regeneration	BCL2|MAP1B
46209	0.0022171	0.011334	2	12	85	14300	nitric oxide metabolic process	NOS1|ROR1
1818	0.0022516	0.011457	3	44	85	14300	negative regulation of cytokine production	PPARG|TLR4|IDO1
1816	0.0022516	0.011457	3	44	85	14300	cytokine production	IL12RB2|IDO1|CD28
43254	0.0023615	0.011988	4	94	85	14300	regulation of protein complex assembly	NCK1|MAP1B|SPTBN1|SPTAN1
1570	0.0024021	0.012138	3	45	85	14300	vasculogenesis	TNNC1|EPHA2|JUNB
2768	0.0024021	0.012138	3	45	85	14300	immune response-regulating cell surface receptor signaling pathway	FYN|PLCG2|PRKCB
44087	0.0024911	0.012559	5	158	85	14300	regulation of cellular component biogenesis	PRKCA|NCK1|MAP1B|SPTBN1|SPTAN1
44057	0.002538	0.012766	7	312	85	14300	regulation of system process	PRKCA|NOS1|ADRB1|TNNC1|MAP1B|CDK5|EPHB2
51495	0.0025588	0.012841	3	46	85	14300	positive regulation of cytoskeleton organization	NCK1|MAP1B|CENPE
48596	0.0026102	0.01295	2	13	85	14300	embryonic camera-type eye morphogenesis	WNT5A|LRP6
45581	0.0026102	0.01295	2	13	85	14300	negative regulation of T cell differentiation	ICOS|CTLA4
32653	0.0026102	0.01295	2	13	85	14300	regulation of interleukin-10 production	TLR4|IDO1
45086	0.0026102	0.01295	2	13	85	14300	positive regulation of interleukin-2 biosynthetic process	CD86|CD28
3009	0.0026102	0.01295	2	13	85	14300	skeletal muscle contraction	TNNC1|TNNI2
32386	0.0026472	0.013104	4	97	85	14300	regulation of intracellular transport	BMP4|TNNC1|TLR4|CDK5
6954	0.0026772	0.013223	7	315	85	14300	inflammatory response	FOS|CCR7|TLR4|IDO1|CCL5|TLR8|BLNK
32870	0.0027024	0.013317	5	161	85	14300	cellular response to hormone stimulus	BMP4|FOS|PPARG|PCSK9|JUNB
60326	0.0027216	0.013382	3	47	85	14300	cell chemotaxis	PRKCA|ARRB2|CCL5
8219	0.0027449	0.013449	11	698	85	14300	cell death	PAK3|BAX|BCL2|LCK|PPARG|BUB1|TNFRSF18|GLI2|NTN1|EPHA2|PRKCB
32970	0.0027476	0.013449	4	98	85	14300	regulation of actin filament-based process	TNNC1|NCK1|SPTBN1|SPTAN1
6996	0.0028279	0.013811	17	1382	85	14300	organelle organization	KIF23|PRKCA|NEK2|MAP1B|CENPE|AURKB|CDK5|PRKCB|SPC25|CDCA8|NDEL1|HJURP|BAX|NCK1|BCL2|MAP2|BUB1
3008	0.0028414	0.013846	18	1505	85	14300	system process	PRKCA|BMP4|NOS1|TNNC1|PPARG|NFASC|TLR4|CDK5|TNNI2|EPHB2|FOS|ADRB1|S100B|ARRB2|MYOM2|FYN|BCL2|PLCB1
16265	0.0028999	0.0141	11	703	85	14300	death	PAK3|BAX|BCL2|LCK|PPARG|BUB1|TNFRSF18|GLI2|NTN1|EPHA2|PRKCB
61138	0.0029559	0.014309	4	100	85	14300	morphogenesis of a branching epithelium	BMP4|WNT5A|BCL2|GLI2
1822	0.0029559	0.014309	4	100	85	14300	kidney development	BMP4|BCL2|PCSK9|GLI2
51270	0.0029808	0.014397	6	239	85	14300	regulation of cellular component movement	BMP4|WNT5A|BCL2|NTN1|CDK5|EPHA2
10628	0.0029945	0.014429	10	603	85	14300	positive regulation of gene expression	BMP4|WNT5A|FOS|CD86|PPARG|ROR1|TLR4|GLI2|JUNB|TNNI2
45773	0.0030335	0.014429	2	14	85	14300	positive regulation of axon extension	MAP1B|NTN1
32330	0.0030335	0.014429	2	14	85	14300	regulation of chondrocyte differentiation	BMP4|GLI2
2702	0.0030335	0.014429	2	14	85	14300	positive regulation of production of molecular mediator of immune response	WNT5A|TLR4
50854	0.0030335	0.014429	2	14	85	14300	regulation of antigen receptor-mediated signaling pathway	LCK|PTPN22
31577	0.0030335	0.014429	2	14	85	14300	spindle checkpoint	BUB1|CENPE
31102	0.0030335	0.014429	2	14	85	14300	neuron projection regeneration	BCL2|MAP1B
45580	0.0030661	0.014521	3	49	85	14300	regulation of T cell differentiation	CD86|ICOS|CTLA4
45089	0.0030661	0.014521	3	49	85	14300	positive regulation of innate immune response	CD86|TLR4|TLR8
10627	0.0030773	0.014538	7	323	85	14300	regulation of intracellular protein kinase cascade	BMP4|WNT5A|S100B|ARRB2|SOCS1|TLR4|PRKCB
45087	0.003083	0.014538	5	166	85	14300	innate immune response	WNT5A|CD86|PPARG|TLR4|TLR8
10647	0.0031276	0.014716	8	413	85	14300	positive regulation of cell communication	BMP4|WNT5A|S100B|ARRB2|CD8A|LCK|TLR4|PRKCB
6950	0.0031844	0.014952	20	1773	85	14300	response to stress	PRKCA|WNT5A|ITK|NOS1|HCK|MAP1B|PPARG|TLR4|IDO1|CCL5|CDK5|TLR8|FOS|CCR7|CD86|ADRB1|MAPK14|BCL2|PCSK9|BLNK
31667	0.0032351	0.01512	6	243	85	14300	response to nutrient levels	BMP4|WNT5A|BCL2|MAP1B|PPARG|PCSK9
7584	0.0032456	0.01512	5	168	85	14300	response to nutrient	BMP4|WNT5A|BCL2|MAP1B|PPARG
30307	0.0032479	0.01512	3	50	85	14300	positive regulation of cell growth	BCL2|MAP1B|NTN1
32886	0.0032479	0.01512	3	50	85	14300	regulation of microtubule-based process	MAP2|MAP1B|CENPE
21904	0.0034867	0.016027	2	15	85	14300	dorsal/ventral neural tube patterning	BMP4|GLI2
44253	0.0034867	0.016027	2	15	85	14300	positive regulation of multicellular organismal metabolic process	BMP4|ADRB1
2224	0.0034867	0.016027	2	15	85	14300	toll-like receptor signaling pathway	CD86|TLR4
45921	0.0034867	0.016027	2	15	85	14300	positive regulation of exocytosis	PRKCA|CDK5
31290	0.0034867	0.016027	2	15	85	14300	retinal ganglion cell axon guidance	EPHB1|EPHB2
7172	0.0034867	0.016027	2	15	85	14300	signal complex assembly	NCK1|CDK5
2697	0.0035237	0.016163	4	105	85	14300	regulation of immune effector process	WNT5A|ARRB2|TLR4|CD28
51250	0.0036311	0.016621	3	52	85	14300	negative regulation of lymphocyte activation	ICOS|CTLA4|IDO1
10975	0.0036455	0.016652	4	106	85	14300	regulation of neuron projection development	NDEL1|MAP1B|NTN1|EPHB2
48598	0.0038235	0.017429	7	336	85	14300	embryonic morphogenesis	BMP4|WNT5A|DKK1|LRP6|ITGA4|GLI2|EPHA2
50768	0.0038326	0.017434	3	53	85	14300	negative regulation of neurogenesis	BMP4|NTN1|EPHB2
7178	0.0038977	0.017693	4	108	85	14300	transmembrane receptor protein serine/threonine kinase signaling pathway	BMP4|FOS|ARRB2|SPTBN1
45786	0.0039583	0.017725	5	176	85	14300	negative regulation of cell cycle	BMP4|BCL2|BUB1|CENPE|CDK5
60395	0.0039694	0.017725	2	16	85	14300	SMAD protein signal transduction	BMP4|FOS
2244	0.0039694	0.017725	2	16	85	14300	hemopoietic progenitor cell differentiation	BMP4|BCL2
45620	0.0039694	0.017725	2	16	85	14300	negative regulation of lymphocyte differentiation	ICOS|CTLA4
7052	0.0039694	0.017725	2	16	85	14300	mitotic spindle organization	KIF23|SPC25
7026	0.0039694	0.017725	2	16	85	14300	negative regulation of microtubule depolymerization	MAP2|MAP1B
31114	0.0039694	0.017725	2	16	85	14300	regulation of microtubule depolymerization	MAP2|MAP1B
34341	0.0039694	0.017725	2	16	85	14300	response to interferon-gamma	WNT5A|CD86
30178	0.0040408	0.017934	3	54	85	14300	negative regulation of Wnt receptor signaling pathway	WNT5A|DKK1|LRP6
48565	0.0040408	0.017934	3	54	85	14300	digestive tract development	BMP4|WNT5A|GLI2
42326	0.0040408	0.017934	3	54	85	14300	negative regulation of phosphorylation	BMP4|PRKCA|SOCS1
7018	0.0041614	0.018432	4	110	85	14300	microtubule-based movement	DYNC1I1|KIF23|NDEL1|CENPE
45793	0.0042558	0.018773	3	55	85	14300	positive regulation of cell size	BCL2|MAP1B|NTN1
30833	0.0042558	0.018773	3	55	85	14300	regulation of actin filament polymerization	NCK1|SPTBN1|SPTAN1
22403	0.0042794	0.01884	8	435	85	14300	cell cycle phase	KIF23|SPC25|CDCA8|NEK2|BCL2|BUB1|CENPE|AURKB
51348	0.0042977	0.018882	4	111	85	14300	negative regulation of transferase activity	BMP4|PRKCA|DUSP2|PPARG
10721	0.0044776	0.019151	3	56	85	14300	negative regulation of cell development	BMP4|NTN1|EPHB2
45444	0.0044776	0.019151	3	56	85	14300	fat cell differentiation	ADRB1|SOCS1|PPARG
21795	0.0044814	0.019151	2	17	85	14300	cerebral cortex cell migration	LRP8|CDK5
61035	0.0044814	0.019151	2	17	85	14300	regulation of cartilage development	BMP4|GLI2
48048	0.0044814	0.019151	2	17	85	14300	embryonic eye morphogenesis	WNT5A|LRP6
48645	0.0044814	0.019151	2	17	85	14300	organ formation	BMP4|GLI2
60324	0.0044814	0.019151	2	17	85	14300	face development	WNT5A|ITGA4
71222	0.0044814	0.019151	2	17	85	14300	cellular response to lipopolysaccharide	WNT5A|TLR4
51926	0.0044814	0.019151	2	17	85	14300	negative regulation of calcium ion transport	NOS1|BCL2
32648	0.0044814	0.019151	2	17	85	14300	regulation of interferon-beta production	TLR4|TLR8
33198	0.0044814	0.019151	2	17	85	14300	response to ATP	SELL|PLCG2
46627	0.0044814	0.019151	2	17	85	14300	negative regulation of insulin receptor signaling pathway	PRKCA|SOCS1
42596	0.0044814	0.019151	2	17	85	14300	fear response	ADRB1|BCL2
31076	0.0044814	0.019151	2	17	85	14300	embryonic camera-type eye development	WNT5A|LRP6
48167	0.0047062	0.019995	3	57	85	14300	regulation of synaptic plasticity	MAP1B|CDK5|EPHB2
45619	0.0047062	0.019995	3	57	85	14300	regulation of lymphocyte differentiation	CD86|ICOS|CTLA4
2695	0.0047062	0.019995	3	57	85	14300	negative regulation of leukocyte activation	ICOS|CTLA4|IDO1
6979	0.0047768	0.020255	5	184	85	14300	response to oxidative stress	PRKCA|FOS|BCL2|TLR4|CCL5
279	0.0048477	0.020516	7	351	85	14300	M phase	KIF23|SPC25|CDCA8|NEK2|BUB1|CENPE|AURKB
45936	0.0049419	0.020834	3	58	85	14300	negative regulation of phosphate metabolic process	BMP4|PRKCA|SOCS1
10563	0.0049419	0.020834	3	58	85	14300	negative regulation of phosphorus metabolic process	BMP4|PRKCA|SOCS1
1578	0.0050222	0.021011	2	18	85	14300	microtubule bundle formation	MAP2|MAP1B
2221	0.0050222	0.021011	2	18	85	14300	pattern recognition receptor signaling pathway	CD86|TLR4
2718	0.0050222	0.021011	2	18	85	14300	regulation of cytokine production involved in immune response	WNT5A|TLR4
72006	0.0050222	0.021011	2	18	85	14300	nephron development	BMP4|BCL2
9953	0.0051845	0.021607	3	59	85	14300	dorsal/ventral pattern formation	BMP4|LRP6|GLI2
6919	0.0051845	0.021607	3	59	85	14300	activation of caspase activity	BAX|LCK|PPARG
51716	0.0053125	0.021748	13	987	85	14300	cellular response to stimulus	PRKCA|WNT5A|BMP4|PPARG|MAP1B|TLR4|CCL5|JUNB|FOS|ARRB2|BCL2|LRP6|PCSK9
43009	0.0055546	0.021748	7	360	85	14300	chordate embryonic development	BMP4|WNT5A|NDEL1|ITGA4|GLI2|EPHA2|JUNB
60560	0.0055915	0.021748	2	19	85	14300	developmental growth involved in morphogenesis	BMP4|WNT5A
48639	0.0055915	0.021748	2	19	85	14300	positive regulation of developmental growth	MAP1B|NTN1
2026	0.0055915	0.021748	2	19	85	14300	regulation of the force of heart contraction	PRKCA|ADRB1
32479	0.0055915	0.021748	2	19	85	14300	regulation of type I interferon production	TLR4|TLR8
45076	0.0055915	0.021748	2	19	85	14300	regulation of interleukin-2 biosynthetic process	CD86|CD28
31111	0.0055915	0.021748	2	19	85	14300	negative regulation of microtubule polymerization or depolymerization	MAP2|MAP1B
1934	0.0056624	0.021748	4	120	85	14300	positive regulation of protein amino acid phosphorylation	BMP4|PRKCA|BCL2|TLR4
8064	0.0056911	0.021748	3	61	85	14300	regulation of actin polymerization or depolymerization	NCK1|SPTBN1|SPTAN1
1763	0.0058299	0.021748	4	121	85	14300	morphogenesis of a branching structure	BMP4|WNT5A|BCL2|GLI2
48732	0.0058342	0.021748	5	193	85	14300	gland development	BMP4|WNT5A|BCL2|GLI2|NTN1
9792	0.0058925	0.021748	7	364	85	14300	embryonic development ending in birth or egg hatching	BMP4|WNT5A|NDEL1|ITGA4|GLI2|EPHA2|JUNB
70430	0.0059441	0.021748	1	1	85	14300	positive regulation of nucleotide-binding oligomerization domain containing 1 signaling pathway	TLR4
70428	0.0059441	0.021748	1	1	85	14300	regulation of nucleotide-binding oligomerization domain containing 1 signaling pathway	TLR4
70426	0.0059441	0.021748	1	1	85	14300	positive regulation of nucleotide-binding oligomerization domain containing signaling pathway	TLR4
70424	0.0059441	0.021748	1	1	85	14300	regulation of nucleotide-binding oligomerization domain containing signaling pathway	TLR4
70432	0.0059441	0.021748	1	1	85	14300	regulation of nucleotide-binding oligomerization domain containing 2 signaling pathway	TLR4
70434	0.0059441	0.021748	1	1	85	14300	positive regulation of nucleotide-binding oligomerization domain containing 2 signaling pathway	TLR4
21747	0.0059441	0.021748	1	1	85	14300	cochlear nucleus development	BCL2
61156	0.0059441	0.021748	1	1	85	14300	pulmonary artery morphogenesis	BMP4
61155	0.0059441	0.021748	1	1	85	14300	pulmonary artery endothelial tube morphogenesis	BMP4
21508	0.0059441	0.021748	1	1	85	14300	floor plate formation	GLI2
60681	0.0059441	0.021748	1	1	85	14300	branch elongation involved in ureteric bud branching	BMP4
60729	0.0059441	0.021748	1	1	85	14300	intestinal epithelial structure maintenance	TLR4
43375	0.0059441	0.021748	1	1	85	14300	CD8-positive, alpha-beta T cell lineage commitment	BCL2
43369	0.0059441	0.021748	1	1	85	14300	CD4-positive or CD8-positive, alpha-beta T cell lineage commitment	BCL2
60440	0.0059441	0.021748	1	1	85	14300	trachea formation	BMP4
60503	0.0059441	0.021748	1	1	85	14300	bud dilation involved in lung branching	BMP4
60502	0.0059441	0.021748	1	1	85	14300	epithelial cell proliferation involved in lung morphogenesis	BMP4
43016	0.0059441	0.021748	1	1	85	14300	regulation of lymphotoxin A biosynthetic process	CD86
43017	0.0059441	0.021748	1	1	85	14300	positive regulation of lymphotoxin A biosynthetic process	CD86
90194	0.0059441	0.021748	1	1	85	14300	negative regulation of glomerulus development	BMP4
90185	0.0059441	0.021748	1	1	85	14300	negative regulation of kidney development	BMP4
90191	0.0059441	0.021748	1	1	85	14300	negative regulation of branching involved in ureteric bud morphogenesis	BMP4
48743	0.0059441	0.021748	1	1	85	14300	positive regulation of skeletal muscle fiber development	BCL2
14042	0.0059441	0.021748	1	1	85	14300	positive regulation of neuron maturation	BCL2
14041	0.0059441	0.021748	1	1	85	14300	regulation of neuron maturation	BCL2
60035	0.0059441	0.021748	1	1	85	14300	notochord cell development	EPHA2
60034	0.0059441	0.021748	1	1	85	14300	notochord cell differentiation	EPHA2
48320	0.0059441	0.021748	1	1	85	14300	axial mesoderm formation	EPHA2
48391	0.0059441	0.021748	1	1	85	14300	intermediate mesoderm formation	BMP4
48390	0.0059441	0.021748	1	1	85	14300	intermediate mesoderm morphogenesis	BMP4
48392	0.0059441	0.021748	1	1	85	14300	intermediate mesodermal cell differentiation	BMP4
1980	0.0059441	0.021748	1	1	85	14300	regulation of systemic arterial blood pressure by ischemic conditions	TNNC1
51913	0.0059441	0.021748	1	1	85	14300	regulation of synaptic plasticity by chemical substance	MAP1B
51915	0.0059441	0.021748	1	1	85	14300	induction of synaptic plasticity by chemical substance	MAP1B
51914	0.0059441	0.021748	1	1	85	14300	positive regulation of synaptic plasticity by chemical substance	MAP1B
90103	0.0059441	0.021748	1	1	85	14300	cochlea morphogenesis	GLI2
32681	0.0059441	0.021748	1	1	85	14300	regulation of lymphotoxin A production	CD86
32700	0.0059441	0.021748	1	1	85	14300	negative regulation of interleukin-17 production	TLR4
32707	0.0059441	0.021748	1	1	85	14300	negative regulation of interleukin-23 production	TLR4
45713	0.0059441	0.021748	1	1	85	14300	low-density lipoprotein receptor biosynthetic process	PPARG
32802	0.0059441	0.021748	1	1	85	14300	low-density lipoprotein receptor catabolic process	PCSK9
32848	0.0059441	0.021748	1	1	85	14300	negative regulation of cellular pH reduction	BCL2
2537	0.0059441	0.021748	1	1	85	14300	production of nitric oxide involved in inflammatory response	TLR4
2534	0.0059441	0.021748	1	1	85	14300	cytokine production involved in inflammatory response	IDO1
32864	0.0059441	0.021748	1	1	85	14300	activation of Cdc42 GTPase activity	NDEL1
6336	0.0059441	0.021748	1	1	85	14300	DNA replication-independent nucleosome assembly	HJURP
2316	0.0059441	0.021748	1	1	85	14300	follicular B cell differentiation	PLCG2
32972	0.0059441	0.021748	1	1	85	14300	regulation of muscle filament sliding speed	TNNC1
32976	0.0059441	0.021748	1	1	85	14300	release of matrix enzymes from mitochondria	BAX
2741	0.0059441	0.021748	1	1	85	14300	positive regulation of cytokine secretion involved in immune response	WNT5A
45065	0.0059441	0.021748	1	1	85	14300	cytotoxic T cell differentiation	CD8A
6808	0.0059441	0.021748	1	1	85	14300	regulation of nitrogen utilization	BCL2
31914	0.0059441	0.021748	1	1	85	14300	negative regulation of synaptic plasticity	CDK5
2830	0.0059441	0.021748	1	1	85	14300	positive regulation of T-helper 2 type immune response	IDO1
46674	0.0059441	0.021748	1	1	85	14300	induction of retinal programmed cell death	BAX
34080	0.0059441	0.021748	1	1	85	14300	CenH3-containing nucleosome assembly at centromere	HJURP
34276	0.0059441	0.021748	1	1	85	14300	kynurenic acid biosynthetic process	IDO1
34275	0.0059441	0.021748	1	1	85	14300	kynurenic acid metabolic process	IDO1
34724	0.0059441	0.021748	1	1	85	14300	DNA replication-independent nucleosome organization	HJURP
34509	0.0059441	0.021748	1	1	85	14300	centromeric core chromatin assembly	HJURP
7565	0.0060006	0.021919	4	122	85	14300	female pregnancy	FOS|BCL2|IDO1|JUNB
23057	0.0061747	0.02237	4	123	85	14300	negative regulation of signaling process	ARRB2|SOCS1|PCSK9|TLR4
22029	0.0061889	0.02237	2	20	85	14300	telencephalon cell migration	LRP8|CDK5
48742	0.0061889	0.02237	2	20	85	14300	regulation of skeletal muscle fiber development	BMP4|BCL2
71219	0.0061889	0.02237	2	20	85	14300	cellular response to molecule of bacterial origin	WNT5A|TLR4
44246	0.0061889	0.02237	2	20	85	14300	regulation of multicellular organismal metabolic process	BMP4|ADRB1
2758	0.0061889	0.02237	2	20	85	14300	innate immune response-activating signal transduction	CD86|TLR4
2449	0.0062263	0.02237	3	63	85	14300	lymphocyte mediated immunity	CD8A|TLR4|TLR8
50866	0.0062263	0.02237	3	63	85	14300	negative regulation of cell activation	ICOS|CTLA4|IDO1
55123	0.0062263	0.02237	3	63	85	14300	digestive system development	BMP4|WNT5A|GLI2
30832	0.0062263	0.02237	3	63	85	14300	regulation of actin filament length	NCK1|SPTBN1|SPTAN1
60485	0.0065049	0.023294	3	64	85	14300	mesenchyme development	BMP4|WNT5A|BCL2
50671	0.0065049	0.023294	3	64	85	14300	positive regulation of lymphocyte proliferation	NCK1|TLR4|CD28
45926	0.006717	0.023741	4	126	85	14300	negative regulation of growth	ADRB1|BCL2|PPARG|NTN1
32946	0.0067907	0.023741	3	65	85	14300	positive regulation of mononuclear cell proliferation	NCK1|TLR4|CD28
44092	0.0068048	0.023741	7	374	85	14300	negative regulation of molecular function	BMP4|PRKCA|DUSP2|ARRB2|TNNC1|PPARG|PCSK9
21885	0.0068141	0.023741	2	21	85	14300	forebrain cell migration	LRP8|CDK5
188	0.0068141	0.023741	2	21	85	14300	inactivation of MAPK activity	PRKCA|DUSP2
21545	0.0068141	0.023741	2	21	85	14300	cranial nerve development	EPHB1|EPHB2
21532	0.0068141	0.023741	2	21	85	14300	neural tube patterning	BMP4|GLI2
48259	0.0068141	0.023741	2	21	85	14300	regulation of receptor-mediated endocytosis	PRKCA|PCSK9
1836	0.0068141	0.023741	2	21	85	14300	release of cytochrome c from mitochondria	BAX|BCL2
2218	0.0068141	0.023741	2	21	85	14300	activation of innate immune response	CD86|TLR4
32655	0.0068141	0.023741	2	21	85	14300	regulation of interleukin-12 production	TLR4|IDO1
32677	0.0068141	0.023741	2	21	85	14300	regulation of interleukin-8 production	TLR4|TLR8
32273	0.0068141	0.023741	2	21	85	14300	positive regulation of protein polymerization	NCK1|MAP1B
32845	0.0068141	0.023741	2	21	85	14300	negative regulation of homeostatic process	NOS1|BCL2
50881	0.0068141	0.023741	2	21	85	14300	musculoskeletal movement	TNNC1|TNNI2
50879	0.0068141	0.023741	2	21	85	14300	multicellular organismal movement	TNNC1|TNNI2
46626	0.0068141	0.023741	2	21	85	14300	regulation of insulin receptor signaling pathway	PRKCA|SOCS1
70665	0.0070839	0.024642	3	66	85	14300	positive regulation of leukocyte proliferation	NCK1|TLR4|CD28
31344	0.0070956	0.024643	4	128	85	14300	regulation of cell projection organization	NDEL1|MAP1B|NTN1|EPHB2
2252	0.0072901	0.025278	4	129	85	14300	immune effector process	CD8A|BCL2|TLR4|TLR8
31346	0.0073846	0.025566	3	67	85	14300	positive regulation of cell projection organization	NDEL1|MAP1B|NTN1
30071	0.0074667	0.0256	2	22	85	14300	regulation of mitotic metaphase/anaphase transition	BUB1|CENPE
51607	0.0074667	0.0256	2	22	85	14300	defense response to virus	BCL2|TLR8
51693	0.0074667	0.0256	2	22	85	14300	actin filament capping	SPTBN1|SPTAN1
14073	0.0074667	0.0256	2	22	85	14300	response to tropane	DPYSL2|CDK5
42098	0.0074667	0.0256	2	22	85	14300	T cell proliferation	CD86|FYN
42220	0.0074667	0.0256	2	22	85	14300	response to cocaine	DPYSL2|CDK5
44237	0.0074809	0.0256	41	4988	85	14300	cellular metabolic process	WNT5A|NEK2|CREM|PPARG|FPR1|PTPN22|TLR4|PTPN21|AURKB|EPHB1|EPHB2|IL12RB2|FOS|PAK3|BCL2|BUB1|ETV1|PCSK9|PLCB1|BMP4|BATF3|PRKCA|ITK|NOS1|HCK|DPYSL2|IDO1|CDK5|EPHA2|JUNB|PRKCB|DUSP2|ARRB2|FYN|BAX|MAPK14|PLCG2|MAP2|LCK|ROR1|SPTBN1
16055	0.007488	0.0256	4	130	85	14300	Wnt receptor signaling pathway	WNT5A|FZD8|RSPO1|LRP6
43069	0.0075034	0.025612	7	381	85	14300	negative regulation of programmed cell death	BMP4|WNT5A|BAX|BCL2|PLCG2|TNFRSF18|IDO1
2009	0.0076391	0.026035	5	206	85	14300	morphogenesis of an epithelium	BMP4|WNT5A|BCL2|GLI2|NTN1
42327	0.0076895	0.026096	4	131	85	14300	positive regulation of phosphorylation	BMP4|PRKCA|BCL2|TLR4
43280	0.0076927	0.026096	3	68	85	14300	positive regulation of caspase activity	BAX|LCK|PPARG
10952	0.0076927	0.026096	3	68	85	14300	positive regulation of peptidase activity	BAX|LCK|PPARG
6470	0.0078945	0.026697	4	132	85	14300	protein amino acid dephosphorylation	DUSP2|BCL2|PTPN22|PTPN21
42391	0.0078945	0.026697	4	132	85	14300	regulation of membrane potential	BAX|BCL2|NFASC|CDK5
40007	0.0079478	0.026836	5	208	85	14300	growth	BMP4|WNT5A|NDEL1|BCL2|GLI2
7267	0.0079913	0.026941	9	587	85	14300	cell-cell signaling	BMP4|PRKCA|CD86|NOS1|XCL1|CCL5|GLI2|CDK5|EPHB1
32844	0.0081031	0.027254	4	133	85	14300	regulation of homeostatic process	NOS1|BCL2|LCK|CCL5
50673	0.0081464	0.027254	2	23	85	14300	epithelial cell proliferation	BMP4|WNT5A
45685	0.0081464	0.027254	2	23	85	14300	regulation of glial cell differentiation	BMP4|PPARG
32642	0.0081464	0.027254	2	23	85	14300	regulation of chemokine production	WNT5A|TLR4
3156	0.0081464	0.027254	2	23	85	14300	regulation of organ formation	BMP4|WNT5A
45944	0.008254	0.027572	7	388	85	14300	positive regulation of transcription from RNA polymerase II promoter	BMP4|FOS|PPARG|ROR1|TLR4|GLI2|JUNB
45937	0.0083153	0.02765	4	134	85	14300	positive regulation of phosphate metabolic process	BMP4|PRKCA|BCL2|TLR4
51047	0.0083153	0.02765	4	134	85	14300	positive regulation of secretion	WNT5A|PRKCA|DPYSL2|CDK5
10562	0.0083153	0.02765	4	134	85	14300	positive regulation of phosphorus metabolic process	BMP4|PRKCA|BCL2|TLR4
2460	0.0083315	0.027662	3	70	85	14300	adaptive immune response based on somatic recombination of immune receptors built from immunoglobulin superfamily domains	CD8A|TLR4|TLR8
60548	0.0083656	0.027733	7	389	85	14300	negative regulation of cell death	BMP4|WNT5A|BAX|BCL2|PLCG2|TNFRSF18|IDO1
35295	0.0084716	0.028042	6	297	85	14300	tube development	BMP4|WNT5A|ADRB1|BCL2|GLI2|NTN1
2250	0.0086622	0.02863	3	71	85	14300	adaptive immune response	CD8A|TLR4|TLR8
90046	0.0087505	0.028791	4	136	85	14300	regulation of transcription regulator activity	WNT5A|ARRB2|PPARG|TLR4
45165	0.0087505	0.028791	4	136	85	14300	cell fate commitment	BMP4|BCL2|PPARG|GLI2
51090	0.0087505	0.028791	4	136	85	14300	regulation of transcription factor activity	WNT5A|ARRB2|PPARG|TLR4
51785	0.008853	0.028911	2	24	85	14300	positive regulation of nuclear division	CENPE|CD28
10970	0.008853	0.028911	2	24	85	14300	microtubule-based transport	DYNC1I1|NDEL1
45840	0.008853	0.028911	2	24	85	14300	positive regulation of mitosis	CENPE|CD28
50852	0.008853	0.028911	2	24	85	14300	T cell receptor signaling pathway	FYN|PLCG2
30835	0.008853	0.028911	2	24	85	14300	negative regulation of actin filament depolymerization	SPTBN1|SPTAN1
43086	0.0088775	0.028948	6	300	85	14300	negative regulation of catalytic activity	BMP4|PRKCA|DUSP2|TNNC1|PPARG|PCSK9
40017	0.0089737	0.029174	4	137	85	14300	positive regulation of locomotion	BMP4|WNT5A|PRKCA|BCL2
31400	0.0089737	0.029174	4	137	85	14300	negative regulation of protein modification process	PRKCA|ARRB2|SOCS1|CDK5
21915	0.0090006	0.029219	3	72	85	14300	neural tube development	BMP4|GLI2|EPHA2
6937	0.0093467	0.030297	3	73	85	14300	regulation of muscle contraction	PRKCA|NOS1|TNNC1
21766	0.0095859	0.030889	2	25	85	14300	hippocampus development	LRP8|CDK5
45670	0.0095859	0.030889	2	25	85	14300	regulation of osteoclast differentiation	TLR4|CCL5
50873	0.0095859	0.030889	2	25	85	14300	brown fat cell differentiation	ADRB1|PPARG
10595	0.0095859	0.030889	2	25	85	14300	positive regulation of endothelial cell migration	BMP4|WNT5A
51247	0.0098788	0.031786	6	307	85	14300	positive regulation of protein metabolic process	BMP4|WNT5A|PRKCA|BCL2|TLR4|CD28
48514	0.009984	0.032078	5	220	85	14300	blood vessel morphogenesis	BMP4|TNNC1|ITGA4|EPHA2|JUNB
7498	0.010062	0.032281	3	75	85	14300	mesoderm development	BMP4|HCK|EPHA2
30516	0.010345	0.032694	2	26	85	14300	regulation of axon extension	MAP1B|NTN1
43271	0.010345	0.032694	2	26	85	14300	negative regulation of ion transport	NOS1|BCL2
60512	0.010345	0.032694	2	26	85	14300	prostate gland morphogenesis	BMP4|GLI2
48641	0.010345	0.032694	2	26	85	14300	regulation of skeletal muscle tissue development	BMP4|BCL2
9620	0.010345	0.032694	2	26	85	14300	response to fungus	CD86|TLR4
90090	0.010345	0.032694	2	26	85	14300	negative regulation of canonical Wnt receptor signaling pathway	WNT5A|DKK1
50771	0.010345	0.032694	2	26	85	14300	negative regulation of axonogenesis	NTN1|EPHB2
31110	0.010345	0.032694	2	26	85	14300	regulation of microtubule polymerization or depolymerization	MAP2|MAP1B
30834	0.010345	0.032694	2	26	85	14300	regulation of actin filament depolymerization	SPTBN1|SPTAN1
10324	0.010355	0.032694	5	222	85	14300	membrane invagination	ARRB2|HCK|LRP6|LRP8|CDK5
6897	0.010355	0.032694	5	222	85	14300	endocytosis	ARRB2|HCK|LRP6|LRP8|CDK5
9416	0.01064	0.033464	4	144	85	14300	response to light stimulus	FOS|BCL2|CDK5|JUNB
35270	0.010808	0.033464	3	77	85	14300	endocrine system development	BMP4|WNT5A|GLI2
51924	0.010808	0.033464	3	77	85	14300	regulation of calcium ion transport	NOS1|BCL2|PLCG2
6959	0.010808	0.033464	3	77	85	14300	humoral immune response	BCL2|CD28|BLNK
50730	0.010808	0.033464	3	77	85	14300	regulation of peptidyl-tyrosine phosphorylation	PRKCA|SOCS1|TLR4
51223	0.010893	0.033464	4	145	85	14300	regulation of protein transport	BMP4|WNT5A|TLR4|CDK5
16311	0.010893	0.033464	4	145	85	14300	dephosphorylation	DUSP2|BCL2|PTPN22|PTPN21
6917	0.011119	0.033464	6	315	85	14300	induction of apoptosis	PRKCA|PAK3|BAX|LCK|PPARG|PCSK9
48678	0.01113	0.033464	2	27	85	14300	response to axon injury	BCL2|MAP1B
14013	0.01113	0.033464	2	27	85	14300	regulation of gliogenesis	BMP4|PPARG
45666	0.01113	0.033464	2	27	85	14300	positive regulation of neuron differentiation	MAP1B|GLI2
45778	0.01113	0.033464	2	27	85	14300	positive regulation of ossification	BMP4|WNT5A
51153	0.01113	0.033464	2	27	85	14300	regulation of striated muscle cell differentiation	BMP4|BCL2
2673	0.01113	0.033464	2	27	85	14300	regulation of acute inflammatory response	PPARG|CCL5
3014	0.01113	0.033464	2	27	85	14300	renal system process	BMP4|BCL2
187	0.011193	0.033464	3	78	85	14300	activation of MAPK activity	WNT5A|FPR1|TLR4
12502	0.011282	0.033464	6	316	85	14300	induction of programmed cell death	PRKCA|PAK3|BAX|LCK|PPARG|PCSK9
33157	0.011586	0.033464	3	79	85	14300	regulation of intracellular protein transport	BMP4|TLR4|CDK5
46777	0.011586	0.033464	3	79	85	14300	protein amino acid autophosphorylation	FYN|NEK2|CDK5
21990	0.011853	0.033464	1	2	85	14300	neural plate formation	GLI2
22	0.011853	0.033464	1	2	85	14300	mitotic spindle elongation	KIF23
21965	0.011853	0.033464	1	2	85	14300	spinal cord ventral commissure morphogenesis	GLI2
35287	0.011853	0.033464	1	2	85	14300	head segmentation	GLI2
35289	0.011853	0.033464	1	2	85	14300	posterior head segmentation	GLI2
21776	0.011853	0.033464	1	2	85	14300	smoothened signaling pathway involved in spinal cord motor neuron cell fate specification	GLI2
21775	0.011853	0.033464	1	2	85	14300	smoothened signaling pathway involved in ventral spinal cord interneuron specification	GLI2
30397	0.011853	0.033464	1	2	85	14300	membrane disassembly	NDEL1
43653	0.011853	0.033464	1	2	85	14300	mitochondrial fragmentation involved in apoptosis	BAX
43615	0.011853	0.033464	1	2	85	14300	astrocyte cell migration	PAK3
30264	0.011853	0.033464	1	2	85	14300	nuclear fragmentation involved in apoptotic nuclear change	BAX
61154	0.011853	0.033464	1	2	85	14300	endothelial tube morphogenesis	BMP4
60677	0.011853	0.033464	1	2	85	14300	ureteric bud elongation	BMP4
60694	0.011853	0.033464	1	2	85	14300	regulation of cholesterol transporter activity	PPARG
60449	0.011853	0.033464	1	2	85	14300	bud elongation involved in lung branching	BMP4
60599	0.011853	0.033464	1	2	85	14300	lateral sprouting involved in mammary gland duct morphogenesis	WNT5A
48850	0.011853	0.033464	1	2	85	14300	hypophysis morphogenesis	WNT5A
90192	0.011853	0.033464	1	2	85	14300	regulation of glomerulus development	BMP4
51231	0.011853	0.033464	1	2	85	14300	spindle elongation	KIF23
10044	0.011853	0.033464	1	2	85	14300	response to aluminum ion	BCL2
71397	0.011853	0.033464	1	2	85	14300	cellular response to cholesterol	LRP6
14028	0.011853	0.033464	1	2	85	14300	notochord formation	EPHA2
71346	0.011853	0.033464	1	2	85	14300	cellular response to interferon-gamma	WNT5A
60032	0.011853	0.033464	1	2	85	14300	notochord regression	GLI2
48319	0.011853	0.033464	1	2	85	14300	axial mesoderm morphogenesis	EPHA2
51987	0.011853	0.033464	1	2	85	14300	positive regulation of attachment of spindle microtubules to kinetochore	CENPE
51984	0.011853	0.033464	1	2	85	14300	positive regulation of chromosome segregation	CENPE
2032	0.011853	0.033464	1	2	85	14300	desensitization of G-protein coupled receptor protein signaling pathway by arrestin	ARRB2
2043	0.011853	0.033464	1	2	85	14300	blood vessel endothelial cell proliferation involved in sprouting angiogenesis	BMP4
51902	0.011853	0.033464	1	2	85	14300	negative regulation of mitochondrial depolarization	BCL2
2025	0.011853	0.033464	1	2	85	14300	vasodilation by norepinephrine-epinephrine involved in regulation of systemic arterial blood pressure	ADRB1
48389	0.011853	0.033464	1	2	85	14300	intermediate mesoderm development	BMP4
1997	0.011853	0.033464	1	2	85	14300	positive regulation of the force of heart contraction by epinephrine-norepinephrine	ADRB1
1920	0.011853	0.033464	1	2	85	14300	negative regulation of receptor recycling	PCSK9
33136	0.011853	0.033464	1	2	85	14300	serine phosphorylation of STAT3 protein	CDK5
32667	0.011853	0.033464	1	2	85	14300	regulation of interleukin-23 production	TLR4
2086	0.011853	0.033464	1	2	85	14300	diaphragm contraction	TNNC1
32693	0.011853	0.033464	1	2	85	14300	negative regulation of interleukin-10 production	IDO1
90082	0.011853	0.033464	1	2	85	14300	negative regulation of canonical Wnt receptor signaling pathway involved in heart induction	DKK1
72201	0.011853	0.033464	1	2	85	14300	negative regulation of mesenchymal cell proliferation	WNT5A
32959	0.011853	0.033464	1	2	85	14300	inositol trisphosphate biosynthetic process	PLCG2
45953	0.011853	0.033464	1	2	85	14300	negative regulation of natural killer cell mediated cytotoxicity	ARRB2
2716	0.011853	0.033464	1	2	85	14300	negative regulation of natural killer cell mediated immunity	ARRB2
7079	0.011853	0.033464	1	2	85	14300	mitotic chromosome movement towards spindle pole	CENPE
45066	0.011853	0.033464	1	2	85	14300	regulatory T cell differentiation	CD28
51081	0.011853	0.033464	1	2	85	14300	nuclear envelope disassembly	NDEL1
33687	0.011853	0.033464	1	2	85	14300	osteoblast proliferation	JUNB
33689	0.011853	0.033464	1	2	85	14300	negative regulation of osteoblast proliferation	BCL2
10248	0.011853	0.033464	1	2	85	14300	establishment or maintenance of transmembrane electrochemical gradient	BAX
45404	0.011853	0.033464	1	2	85	14300	positive regulation of interleukin-4 biosynthetic process	CD86
45402	0.011853	0.033464	1	2	85	14300	regulation of interleukin-4 biosynthetic process	CD86
3011	0.011853	0.033464	1	2	85	14300	involuntary skeletal muscle contraction	TNNC1
31915	0.011853	0.033464	1	2	85	14300	positive regulation of synaptic plasticity	MAP1B
71763	0.011853	0.033464	1	2	85	14300	nuclear membrane organization	BAX
3308	0.011853	0.033464	1	2	85	14300	negative regulation of Wnt receptor signaling pathway involved in heart development	DKK1
46671	0.011853	0.033464	1	2	85	14300	negative regulation of retinal cell programmed cell death	BCL2
46670	0.011853	0.033464	1	2	85	14300	positive regulation of retinal cell programmed cell death	BAX
3159	0.011853	0.033464	1	2	85	14300	morphogenesis of an endothelium	BMP4
7380	0.011853	0.033464	1	2	85	14300	specification of segmental identity, head	GLI2
7382	0.011853	0.033464	1	2	85	14300	specification of segmental identity, maxillary segment	GLI2
16046	0.011853	0.033464	1	2	85	14300	detection of fungus	TLR4
3408	0.011853	0.033464	1	2	85	14300	optic cup formation involved in camera-type eye development	WNT5A
34349	0.011853	0.033464	1	2	85	14300	glial cell apoptosis	BCL2
21675	0.01194	0.033536	2	28	85	14300	nerve development	EPHB1|EPHB2
60688	0.01194	0.033536	2	28	85	14300	regulation of morphogenesis of a branching structure	BMP4|WNT5A
1658	0.01194	0.033536	2	28	85	14300	branching involved in ureteric bud morphogenesis	BMP4|BCL2
45598	0.01194	0.033536	2	28	85	14300	regulation of fat cell differentiation	WNT5A|PPARG
7369	0.011986	0.033623	3	80	85	14300	gastrulation	BMP4|LRP6|EPHA2
51179	0.012093	0.033878	27	2984	85	14300	localization	WNT5A|PPARG|AURKB|CCL5|PAK3|BCL2|PCSK9|PRKCA|DYNC1I1|BMP4|CD3G|HCK|CENPE|DPYSL2|ITGA4|CDK5|NTN1|PRKCB|NDEL1|ARRB2|FYN|NCK1|BAX|LCK|LRP6|SPTBN1|LRP8
6417	0.012218	0.034186	4	150	85	14300	regulation of translation	PRKCA|NOS1|NCK1|CD28
44238	0.012484	0.034886	42	5286	85	14300	primary metabolic process	WNT5A|NEK2|CREM|PPARG|FPR1|PTPN22|TLR4|PTPN21|AURKB|EPHB1|EPHB2|IL12RB2|FOS|PAK3|BCL2|BUB1|ETV1|PCSK9|PLCB1|BMP4|BATF3|PRKCA|ITK|NOS1|HCK|DPYSL2|IDO1|CDK5|EPHA2|JUNB|PRKCB|DUSP2|ARRB2|FYN|BAX|MAPK14|PLCG2|MAP2|LCK|ROR1|SPTBN1|LRP8
51641	0.012529	0.034967	12	977	85	14300	cellular localization	BMP4|WNT5A|DYNC1I1|NDEL1|BCL2|SPTBN1|PCSK9|CENPE|AURKB|CCL5|NTN1|CDK5
8637	0.012775	0.035482	2	29	85	14300	apoptotic mitochondrial changes	BAX|BCL2
48661	0.012775	0.035482	2	29	85	14300	positive regulation of smooth muscle cell proliferation	BMP4|PRKCA
90047	0.012811	0.035482	3	82	85	14300	positive regulation of transcription regulator activity	WNT5A|PPARG|TLR4
51091	0.012811	0.035482	3	82	85	14300	positive regulation of transcription factor activity	WNT5A|PPARG|TLR4
46822	0.012811	0.035482	3	82	85	14300	regulation of nucleocytoplasmic transport	BMP4|TLR4|CDK5
8016	0.012811	0.035482	3	82	85	14300	regulation of heart contraction	PRKCA|NOS1|ADRB1
70201	0.013061	0.036082	4	153	85	14300	regulation of establishment of protein localization	BMP4|WNT5A|TLR4|CDK5
10038	0.013061	0.036082	4	153	85	14300	response to metal ion	WNT5A|TNNC1|BCL2|PLCG2
43410	0.013236	0.036381	3	83	85	14300	positive regulation of MAPKKK cascade	BMP4|ARRB2|TLR4
90257	0.013236	0.036381	3	83	85	14300	regulation of muscle system process	PRKCA|NOS1|TNNC1
2443	0.013236	0.036381	3	83	85	14300	leukocyte mediated immunity	CD8A|TLR4|TLR8
46660	0.013236	0.036381	3	83	85	14300	female sex differentiation	BMP4|WNT5A|BCL2
10551	0.01335	0.036649	4	154	85	14300	regulation of gene-specific transcription from RNA polymerase II promoter	BMP4|PPARG|TLR4|PRKCB
60675	0.013636	0.0372	2	30	85	14300	ureteric bud morphogenesis	BMP4|BCL2
18105	0.013636	0.0372	2	30	85	14300	peptidyl-serine phosphorylation	PRKCA|CDK5
32663	0.013636	0.0372	2	30	85	14300	regulation of interleukin-2 production	CD86|CD28
45995	0.013636	0.0372	2	30	85	14300	regulation of embryonic development	BMP4|WNT5A
10522	0.013636	0.0372	2	30	85	14300	regulation of calcium ion transport into cytosol	NOS1|BCL2
48871	0.014108	0.038319	3	85	85	14300	multicellular organismal homeostasis	ADRB1|BCL2|TLR4
51222	0.014108	0.038319	3	85	85	14300	positive regulation of protein transport	BMP4|WNT5A|TLR4
45927	0.014108	0.038319	3	85	85	14300	positive regulation of growth	BCL2|MAP1B|NTN1
1501	0.014116	0.038319	6	332	85	14300	skeletal system development	BMP4|WNT5A|PRKCA|GLI2|EPHA2|JUNB
51101	0.014241	0.03861	4	157	85	14300	regulation of DNA binding	WNT5A|ARRB2|PPARG|TLR4
19222	0.014339	0.038829	33	3918	85	14300	regulation of metabolic process	WNT5A|TNNC1|CREM|PPARG|FPR1|TLR4|GLI2|TLR8|FOS|BCL2|PCSK9|ETV1|CD28|BMP4|BATF3|PRKCA|NOS1|SOCS1|CENPE|CDK5|JUNB|TNNI2|PRKCB|CD86|DUSP2|ADRB1|NDEL1|ARRB2|BAX|NCK1|PLCG2|ROR1|LRP8
10608	0.014364	0.038849	5	241	85	14300	posttranscriptional regulation of gene expression	PRKCA|NOS1|BCL2|NCK1|CD28
32649	0.01452	0.039174	2	31	85	14300	regulation of interferon-gamma production	TLR4|TLR8
6997	0.01452	0.039174	2	31	85	14300	nucleus organization	NDEL1|BAX
302	0.014556	0.039175	3	86	85	14300	response to reactive oxygen species	PRKCA|FOS|BCL2
30278	0.014556	0.039175	3	86	85	14300	regulation of ossification	BMP4|WNT5A|BCL2
30111	0.015013	0.040304	3	87	85	14300	regulation of Wnt receptor signaling pathway	WNT5A|DKK1|LRP6
1890	0.015013	0.040304	3	87	85	14300	placenta development	PPARG|ITGA4|JUNB
60429	0.015095	0.040475	6	337	85	14300	epithelium development	BMP4|WNT5A|BCL2|PPARG|GLI2|NTN1
60711	0.015429	0.041119	2	32	85	14300	labyrinthine layer development	ITGA4|JUNB
48489	0.015429	0.041119	2	32	85	14300	synaptic vesicle transport	DPYSL2|CDK5
1938	0.015429	0.041119	2	32	85	14300	positive regulation of endothelial cell proliferation	BMP4|WNT5A
31334	0.015429	0.041119	2	32	85	14300	positive regulation of protein complex assembly	NCK1|MAP1B
30837	0.015429	0.041119	2	32	85	14300	negative regulation of actin filament polymerization	SPTBN1|SPTAN1
43408	0.015486	0.041171	4	161	85	14300	regulation of MAPKKK cascade	BMP4|WNT5A|ARRB2|TLR4
51051	0.015486	0.041171	4	161	85	14300	negative regulation of transport	PRKCA|NOS1|BCL2|CDK5
10959	0.01595	0.042352	3	89	85	14300	regulation of metal ion transport	NOS1|BCL2|PLCG2
48608	0.016134	0.042789	4	163	85	14300	reproductive structure development	BMP4|WNT5A|BCL2|GLI2
8306	0.016362	0.043341	2	33	85	14300	associative learning	FOS|CDK5
21987	0.017318	0.04368	2	34	85	14300	cerebral cortex development	LRP8|CDK5
50680	0.017318	0.04368	2	34	85	14300	negative regulation of epithelial cell proliferation	BMP4|WNT5A
2088	0.017318	0.04368	2	34	85	14300	lens development in camera-type eye	BMP4|WNT5A
19233	0.017318	0.04368	2	34	85	14300	sensory perception of pain	FYN|CDK5
43281	0.017415	0.04368	3	92	85	14300	regulation of caspase activity	BAX|LCK|PPARG
21910	0.017728	0.04368	1	3	85	14300	smoothened signaling pathway involved in ventral spinal cord patterning	GLI2
70572	0.017728	0.04368	1	3	85	14300	positive regulation of neuron projection regeneration	NDEL1
61036	0.017728	0.04368	1	3	85	14300	positive regulation of cartilage development	BMP4
60750	0.017728	0.04368	1	3	85	14300	epithelial cell proliferation involved in mammary gland duct elongation	WNT5A
60760	0.017728	0.04368	1	3	85	14300	positive regulation of response to cytokine stimulus	WNT5A
60762	0.017728	0.04368	1	3	85	14300	regulation of branching involved in mammary gland duct morphogenesis	WNT5A
70059	0.017728	0.04368	1	3	85	14300	apoptosis in response to endoplasmic reticulum stress	BCL2
60831	0.017728	0.04368	1	3	85	14300	smoothened signaling pathway involved in dorsal/ventral neural tube patterning	GLI2
60513	0.017728	0.04368	1	3	85	14300	prostatic bud formation	GLI2
22038	0.017728	0.04368	1	3	85	14300	corpus callosum development	CDK5
48852	0.017728	0.04368	1	3	85	14300	diencephalon morphogenesis	WNT5A
60197	0.017728	0.04368	1	3	85	14300	cloacal septation	BMP4
48680	0.017728	0.04368	1	3	85	14300	positive regulation of axon regeneration	NDEL1
51305	0.017728	0.04368	1	3	85	14300	chromosome movement towards spindle pole	CENPE
51299	0.017728	0.04368	1	3	85	14300	centrosome separation	NEK2
10159	0.017728	0.04368	1	3	85	14300	specification of organ position	BMP4
1661	0.017728	0.04368	1	3	85	14300	conditioned taste aversion	FOS
51988	0.017728	0.04368	1	3	85	14300	regulation of attachment of spindle microtubules to kinetochore	CENPE
1783	0.017728	0.04368	1	3	85	14300	B cell apoptosis	BAX
48170	0.017728	0.04368	1	3	85	14300	positive regulation of long-term neuronal synaptic plasticity	EPHB2
2024	0.017728	0.04368	1	3	85	14300	diet induced thermogenesis	ADRB1
1996	0.017728	0.04368	1	3	85	14300	positive regulation of heart rate by epinephrine-norepinephrine	ADRB1
45636	0.017728	0.04368	1	3	85	14300	positive regulation of melanocyte differentiation	BCL2
10989	0.017728	0.04368	1	3	85	14300	negative regulation of low-density lipoprotein particle clearance	PCSK9
10988	0.017728	0.04368	1	3	85	14300	regulation of low-density lipoprotein particle clearance	PCSK9
32609	0.017728	0.04368	1	3	85	14300	interferon-gamma production	IL12RB2
45630	0.017728	0.04368	1	3	85	14300	positive regulation of T-helper 2 cell differentiation	CD86
2072	0.017728	0.04368	1	3	85	14300	optic cup morphogenesis involved in camera-type eye development	WNT5A
90102	0.017728	0.04368	1	3	85	14300	cochlea development	GLI2
90081	0.017728	0.04368	1	3	85	14300	regulation of canonical Wnt receptor signaling pathway involved in heart induction	DKK1
45897	0.017728	0.04368	1	3	85	14300	positive regulation of transcription, mitotic	JUNB
45896	0.017728	0.04368	1	3	85	14300	regulation of transcription, mitotic	JUNB
45842	0.017728	0.04368	1	3	85	14300	positive regulation of mitotic metaphase/anaphase transition	CENPE
46021	0.017728	0.04368	1	3	85	14300	regulation of transcription from RNA polymerase II promoter, mitotic	JUNB
46022	0.017728	0.04368	1	3	85	14300	positive regulation of transcription from RNA polymerase II promoter, mitotic	JUNB
32958	0.017728	0.04368	1	3	85	14300	inositol phosphate biosynthetic process	PLCG2
32971	0.017728	0.04368	1	3	85	14300	regulation of muscle filament sliding	TNNC1
46007	0.017728	0.04368	1	3	85	14300	negative regulation of activated T cell proliferation	IDO1
32497	0.017728	0.04368	1	3	85	14300	detection of lipopolysaccharide	TLR4
6927	0.017728	0.04368	1	3	85	14300	transformed cell apoptosis	BAX
6923	0.017728	0.04368	1	3	85	14300	cleavage of cytoskeletal proteins involved in apoptosis	BAX
6922	0.017728	0.04368	1	3	85	14300	cleavage of lamin	BAX
2678	0.017728	0.04368	1	3	85	14300	positive regulation of chronic inflammatory response	IDO1
2676	0.017728	0.04368	1	3	85	14300	regulation of chronic inflammatory response	IDO1
50942	0.017728	0.04368	1	3	85	14300	positive regulation of pigment cell differentiation	BCL2
50862	0.017728	0.04368	1	3	85	14300	positive regulation of T cell receptor signaling pathway	LCK
50798	0.017728	0.04368	1	3	85	14300	activated T cell proliferation	FYN
55098	0.017728	0.04368	1	3	85	14300	response to low-density lipoprotein stimulus	PPARG
3307	0.017728	0.04368	1	3	85	14300	regulation of Wnt receptor signaling pathway involved in heart development	DKK1
3197	0.017728	0.04368	1	3	85	14300	endocardial cushion development	BMP4
3099	0.017728	0.04368	1	3	85	14300	positive regulation of the force of heart contraction by chemical signal	ADRB1
46826	0.017728	0.04368	1	3	85	14300	negative regulation of protein export from nucleus	CDK5
7418	0.017728	0.04368	1	3	85	14300	ventral midline development	GLI2
42501	0.017728	0.04368	1	3	85	14300	serine phosphorylation of STAT protein	CDK5
7182	0.017728	0.04368	1	3	85	14300	common-partner SMAD protein phosphorylation	SPTBN1
31055	0.017728	0.04368	1	3	85	14300	chromatin remodeling at centromere	HJURP
8090	0.017728	0.04368	1	3	85	14300	retrograde axon cargo transport	NDEL1
43388	0.01792	0.044105	3	93	85	14300	positive regulation of DNA binding	WNT5A|PPARG|TLR4
21761	0.018298	0.044832	2	35	85	14300	limbic system development	LRP8|CDK5
1656	0.018298	0.044832	2	35	85	14300	metanephros development	BMP4|BCL2
32272	0.018298	0.044832	2	35	85	14300	negative regulation of protein polymerization	SPTBN1|SPTAN1
7259	0.018298	0.044832	2	35	85	14300	JAK-STAT cascade	SOCS1|CDK5
32956	0.018433	0.045114	3	94	85	14300	regulation of actin cytoskeleton organization	NCK1|SPTBN1|SPTAN1
30099	0.018954	0.046337	3	95	85	14300	myeloid cell differentiation	BMP4|PPARG|JUNB
70	0.0193	0.047077	2	36	85	14300	mitotic sister chromatid segregation	NEK2|CENPE
31100	0.0193	0.047077	2	36	85	14300	organ regeneration	SOCS1|PPARG
51640	0.019483	0.047419	3	96	85	14300	organelle localization	NDEL1|CENPE|NTN1
31668	0.019483	0.047419	3	96	85	14300	cellular response to extracellular stimulus	WNT5A|FOS|PCSK9
40008	0.01997	0.048549	6	359	85	14300	regulation of growth	ADRB1|BCL2|MAP1B|SOCS1|PPARG|NTN1
8217	0.020021	0.048565	3	97	85	14300	regulation of blood pressure	ADRB1|TNNC1|PPARG
71496	0.020021	0.048565	3	97	85	14300	cellular response to external stimulus	WNT5A|FOS|PCSK9
819	0.020325	0.049085	2	37	85	14300	sister chromatid segregation	NEK2|CENPE
6941	0.020325	0.049085	2	37	85	14300	striated muscle contraction	TNNC1|TNNI2
42475	0.020325	0.049085	2	37	85	14300	odontogenesis of dentine-containing tooth	BMP4|GLI2
30850	0.020325	0.049085	2	37	85	14300	prostate gland development	BMP4|GLI2
52548	0.020566	0.049613	3	98	85	14300	regulation of endopeptidase activity	BAX|LCK|PPARG
[truncated: 38 more columns]

## Sheet: PIK3R1 Cluster
File created with BiNGO (c) on 2013.10.02. at 20:25:20
ontology: namespace
curator: bingo
Selected ontology file : jar:file:C:\Users\Mate\.cytoscape\2.8\plugins\BiNGO-2.44\BiNGO.jar!/GO_Biological_Process
Selected annotation file : jar:file:C:\Users\Mate\.cytoscape\2.8\plugins\BiNGO-2.44\BiNGO.jar!/H_sapiens_default
Discarded evidence codes :
Overrepresentation
Selected statistical test : Hypergeometric test
Selected correction : Benjamini & Hochberg False Discovery Rate (FDR) correction
Selected significance level : 0.05
Testing option : Use whole annotation as reference set
The selected cluster :
PPARA	THRA	ADCY2	IL6ST	EDN1	PPARG	RORC	GLI2	MCM10	TGFB2	CDT1	CTNNB1	CCNE1	FOS	CDCA8	PAK3	CXCR4	SHC1	CCNA2	PRKCA	EGFR	SH3GL3	F11R	CDC6	ICAM1	CD3G	ARHGEF7	SOCS3	CFTR	IRS1	RAD51	MAPK1	CCR7	CCND1	ADRB1	CHRM3	ARRB2	RRM2	LCK	RAB5A	CLDN1	CCL2	MCL1	AGFG2	CREM	FPR1	CHEK1	ITGB2	CCL5	CCL4
No annotations were retrieved for the following entities:
GO-ID	p-value	corr p-value	x	n	X	N	Description	Genes in test set
23052	1.2057e-21	2.7224e-18	63	3132	92	14302	signaling	THRA|ADCY2|IL6ST|EDN1|PPARG|GLI2|TGFB2|CDT1|CTNNB1|CCNE1|FOS|PAK3|CXCR4|SHC1|CCNA2|SH3GL3|EGFR|PRKCA|CDC6|CD3G|SOCS3|ARHGEF7|IRS1|MAPK1|CCND1|ADRB1|CHRM3|ARRB2|RAB5A|CLDN1|CCL2|CREM|FPR1|CHEK1|ITGB2|CCL5|CCL4|EPHB2|IL12RB2|PDE6A|PTK2|AGT|REN|P2RY1|TNFRSF18|PRKAA2|PIK3R1|CD28|BMP4|PTPRC|NOS1|IL8|NTRK3|EPS15|LEP|DUSP2|PRLR|MAPK14|CD274|JAK1|JAK3|XCL1|SH3BP2
42221	5.1822e-21	5.8507e-18	45	1465	92	14302	response to chemical stimulus	PPARA|ADCY2|THRA|CCL2|MCL1|IL6ST|PPARG|EDN1|FPR1|ITGB2|CCL5|CCL4|CTNNB1|TGFB2|IL12RB2|FOS|CCNE1|CXCR4|REN|AGT|P2RY1|SHC1|SCNN1G|PRKAA2|CCNA2|PIK3R1|BMP4|PRKCA|EGFR|NOS1|IL8|SOCS3|CFTR|IRS1|PCK1|LEP|MAPK1|CCR7|CCND1|ARRB2|MAPK14|LCK|JAK1|SETD2|XCL1
23033	6.6583e-19	5.0115e-16	50	2101	92	14302	signaling pathway	THRA|ADCY2|IL6ST|EDN1|GLI2|TGFB2|CTNNB1|CCNE1|FOS|PAK3|CXCR4|SHC1|CCNA2|EGFR|PRKCA|CD3G|SOCS3|ARHGEF7|IRS1|MAPK1|CCND1|ADRB1|ARRB2|CHRM3|RAB5A|CCL2|CREM|FPR1|CHEK1|ITGB2|EPHB2|IL12RB2|PTK2|AGT|REN|P2RY1|PIK3R1|CD28|BMP4|PTPRC|IL8|LEP|EPS15|NTRK3|DUSP2|PRLR|MAPK14|CD274|JAK1|JAK3
65007	1.7307e-18	9.7699e-16	84	6942	92	14302	biological regulation	PPARA|THRA|ADCY2|IL6ST|EDN1|PPARG|RORC|GLI2|TGFB2|CDT1|CTNNB1|CCNE1|FOS|CXCR4|PAK3|SHC1|CCNA2|SH3GL3|EGFR|PRKCA|ICAM1|CDC6|CD3G|SOCS3|ARHGEF7|CFTR|IRS1|RAD51|MAPK1|CCR7|CCND1|ADRB1|CHRM3|ARRB2|LCK|RAB5A|CLDN1|CCL2|MCL1|AGFG2|CREM|FPR1|CHEK1|ITGB2|CCL5|CCL4|EPHB2|IL12RB2|PDE6A|PTK2|NR1D2|REN|ICOS|AGT|P2RY1|TNFRSF18|ETV1|PRKAA2|PIK3R1|CD28|BMP4|PTPRC|NOS1|IL8|CEBPD|PSRC1|BIRC5|PCK1|NTRK3|LEP|DUSP2|…
23060	1.431e-17	5.3852e-15	49	2158	92	14302	signal transmission	ADCY2|IL6ST|EDN1|PPARG|CDT1|CTNNB1|FOS|PAK3|CXCR4|SHC1|CCNA2|SH3GL3|PRKCA|EGFR|CDC6|SOCS3|ARHGEF7|IRS1|MAPK1|CCND1|ADRB1|CHRM3|CLDN1|RAB5A|CCL2|CREM|FPR1|CHEK1|CCL5|CCL4|PDE6A|PTK2|AGT|P2RY1|TNFRSF18|PRKAA2|PIK3R1|BMP4|NOS1|IL8|LEP|DUSP2|PRLR|MAPK14|CD274|JAK1|JAK3|XCL1|SH3BP2
23046	1.431e-17	5.3852e-15	49	2158	92	14302	signaling process	ADCY2|IL6ST|EDN1|PPARG|CDT1|CTNNB1|FOS|PAK3|CXCR4|SHC1|CCNA2|SH3GL3|PRKCA|EGFR|CDC6|SOCS3|ARHGEF7|IRS1|MAPK1|CCND1|ADRB1|CHRM3|CLDN1|RAB5A|CCL2|CREM|FPR1|CHEK1|CCL5|CCL4|PDE6A|PTK2|AGT|P2RY1|TNFRSF18|PRKAA2|PIK3R1|BMP4|NOS1|IL8|LEP|DUSP2|PRLR|MAPK14|CD274|JAK1|JAK3|XCL1|SH3BP2
50789	2.0273e-17	6.5396e-15	81	6553	92	14302	regulation of biological process	PPARA|THRA|ADCY2|IL6ST|EDN1|PPARG|RORC|GLI2|TGFB2|CDT1|CTNNB1|CCNE1|FOS|CXCR4|PAK3|SHC1|CCNA2|SH3GL3|EGFR|PRKCA|ICAM1|CDC6|CD3G|SOCS3|ARHGEF7|CFTR|IRS1|RAD51|MAPK1|CCND1|ADRB1|CHRM3|ARRB2|LCK|RAB5A|CCL2|MCL1|AGFG2|CREM|FPR1|CHEK1|ITGB2|CCL5|CCL4|EPHB2|IL12RB2|PDE6A|PTK2|NR1D2|REN|ICOS|AGT|P2RY1|TNFRSF18|ETV1|PRKAA2|PIK3R1|CD28|BMP4|PTPRC|NOS1|IL8|CEBPD|PSRC1|BIRC5|NTRK3|LEP|DUSP2|DKK1|PRLR|MAPK14…
50794	3.4504e-17	9.7388e-15	79	6223	92	14302	regulation of cellular process	PPARA|THRA|ADCY2|IL6ST|EDN1|PPARG|RORC|GLI2|TGFB2|CDT1|CTNNB1|CCNE1|FOS|CXCR4|PAK3|SHC1|CCNA2|SH3GL3|EGFR|PRKCA|ICAM1|CDC6|CD3G|SOCS3|ARHGEF7|IRS1|RAD51|MAPK1|CCND1|ADRB1|CHRM3|ARRB2|LCK|RAB5A|CCL2|MCL1|AGFG2|CREM|FPR1|CHEK1|ITGB2|CCL5|CCL4|EPHB2|IL12RB2|PDE6A|PTK2|NR1D2|REN|ICOS|AGT|P2RY1|TNFRSF18|ETV1|PRKAA2|PIK3R1|CD28|BMP4|PTPRC|NOS1|IL8|CEBPD|PSRC1|BIRC5|NTRK3|LEP|DUSP2|DKK1|PRLR|MAPK14|CD27…
7165	9.8345e-17	2.4674e-14	45	1879	92	14302	signal transduction	ADCY2|CCL2|IL6ST|CREM|PPARG|EDN1|FPR1|CHEK1|CCL5|CCL4|CDT1|PDE6A|FOS|CXCR4|PAK3|AGT|P2RY1|TNFRSF18|SHC1|PRKAA2|CCNA2|PIK3R1|BMP4|SH3GL3|EGFR|PRKCA|CDC6|IL8|ARHGEF7|SOCS3|IRS1|LEP|MAPK1|CCND1|DUSP2|ADRB1|PRLR|CHRM3|MAPK14|CD274|RAB5A|JAK1|JAK3|XCL1|SH3BP2
9725	3.4345e-16	7.755e-14	24	441	92	14302	response to hormone stimulus	BMP4|PRKCA|PPARA|CCL2|THRA|ADCY2|SOCS3|PPARG|CFTR|CCL5|IRS1|PCK1|TGFB2|CTNNB1|LEP|MAPK1|CCNE1|FOS|CCND1|REN|AGT|SHC1|CCNA2|PIK3R1
9719	3.8579e-16	7.9193e-14	25	493	92	14302	response to endogenous stimulus	PPARA|ADCY2|THRA|CCL2|PPARG|CCL5|CTNNB1|TGFB2|FOS|CCNE1|AGT|REN|SHC1|PRKAA2|CCNA2|PIK3R1|PRKCA|BMP4|SOCS3|CFTR|IRS1|PCK1|LEP|MAPK1|CCND1
7166	5.545e-16	1.0434e-13	37	1280	92	14302	cell surface receptor linked signaling pathway	ADCY2|CCL2|IL6ST|EDN1|FPR1|ITGB2|GLI2|CTNNB1|TGFB2|EPHB2|IL12RB2|FOS|PTK2|CXCR4|AGT|P2RY1|SHC1|PIK3R1|CD28|BMP4|EGFR|PTPRC|CD3G|IL8|IRS1|NTRK3|EPS15|LEP|MAPK1|CCND1|ADRB1|PRLR|CHRM3|ARRB2|MAPK14|CD274|JAK1
10033	9.8572e-16	1.7121e-13	31	869	92	14302	response to organic substance	PPARA|ADCY2|THRA|CCL2|MCL1|IL6ST|PPARG|CCL5|CTNNB1|TGFB2|IL12RB2|FOS|CCNE1|AGT|REN|P2RY1|SHC1|PRKAA2|CCNA2|PIK3R1|BMP4|EGFR|PRKCA|SOCS3|CFTR|IRS1|PCK1|LEP|MAPK1|CCND1|SETD2
48518	4.5227e-14	7.2945e-12	45	2209	92	14302	positive regulation of biological process	PPARA|CCL2|THRA|IL6ST|PPARG|EDN1|CCL5|GLI2|EPHB2|CTNNB1|TGFB2|IL12RB2|FOS|CCNE1|PAK3|AGT|P2RY1|SHC1|CCNA2|PIK3R1|CD28|BMP4|PRKCA|EGFR|PTPRC|ICAM1|NOS1|IL8|ARHGEF7|SOCS3|PSRC1|BIRC5|CFTR|IRS1|RAD51|NTRK3|LEP|MAPK1|CCND1|ADRB1|ARRB2|CHRM3|LCK|DNMT1|BARD1
9605	4.8733e-14	7.336e-12	24	551	92	14302	response to external stimulus	BMP4|PRKCA|PPARA|CCL2|THRA|IL8|IL6ST|SOCS3|PPARG|FPR1|ITGB2|CCL5|CCL4|TGFB2|LEP|CCNE1|FOS|MAPK1|CCR7|CCND1|ARRB2|MAPK14|P2RY1|XCL1
70887	6.2847e-14	8.8692e-12	21	399	92	14302	cellular response to chemical stimulus	BMP4|PRKCA|CCL2|THRA|ADCY2|IL8|PPARG|ITGB2|CFTR|CCL5|IRS1|TGFB2|CTNNB1|CCNE1|FOS|CCND1|ARRB2|REN|SHC1|PRKAA2|PIK3R1
50896	1.2399e-13	1.6469e-11	57	3631	92	14302	response to stimulus	PPARA|THRA|ADCY2|IL6ST|EDN1|PPARG|TGFB2|CTNNB1|CCNE1|FOS|CXCR4|SHC1|CCNA2|EGFR|PRKCA|ICAM1|F11R|SOCS3|CFTR|IRS1|RAD51|MAPK1|CCND1|CCR7|ADRB1|ARRB2|LCK|CCL2|MCL1|FPR1|CHEK1|ITGB2|CCL5|CCL4|EPHB2|IL12RB2|PDE6A|AGT|ICOS|REN|P2RY1|PRKAA2|SCNN1G|PIK3R1|CD28|BMP4|PTPRC|NOS1|IL8|PCK1|LEP|MAPK14|CD274|JAK1|SETD2|XCL1|BARD1
48583	1.5465e-13	1.9401e-11	23	524	92	14302	regulation of response to stimulus	PRKCA|PTPRC|PPARA|ICAM1|CCL2|THRA|IL8|IL6ST|SOCS3|EDN1|PPARG|CCL5|IRS1|TGFB2|NTRK3|LEP|MAPK1|ARRB2|CXCR4|ICOS|AGT|CMA1|CD28
48519	2.7722e-13	3.2945e-11	42	2020	92	14302	negative regulation of biological process	PPARA|THRA|CCL2|MCL1|IL6ST|PPARG|EDN1|CHEK1|GLI2|CCL5|CTNNB1|CDT1|TGFB2|EPHB2|PTK2|ICOS|AGT|P2RY1|TNFRSF18|BMP4|EGFR|PRKCA|PTPRC|CDC6|NOS1|IL8|SOCS3|PSRC1|BIRC5|IRS1|LEP|MAPK1|CCND1|DKK1|ADRB1|PRLR|ARRB2|CD274|LCK|DNMT1|NCOR2|BARD1
23034	3.8441e-13	4.34e-11	32	1159	92	14302	intracellular signaling pathway	ADCY2|CCL2|IL6ST|CREM|EDN1|FPR1|CHEK1|CTNNB1|CCNE1|CXCR4|PAK3|AGT|P2RY1|SHC1|CCNA2|PIK3R1|BMP4|EGFR|PRKCA|IL8|SOCS3|ARHGEF7|IRS1|MAPK1|CCND1|DUSP2|ADRB1|PRLR|MAPK14|RAB5A|JAK1|JAK3
45595	4.7695e-13	5.1283e-11	23	553	92	14302	regulation of cell differentiation	BMP4|PPARA|THRA|IL6ST|SOCS3|EDN1|PPARG|GLI2|CCL5|EPHB2|TGFB2|CTNNB1|NTRK3|LEP|CCNE1|MAPK1|PTK2|CCND1|DKK1|PRLR|ICOS|AGT|NCOR2
48522	1.112e-12	1.1309e-10	41	2005	92	14302	positive regulation of cellular process	PPARA|CCL2|THRA|IL6ST|PPARG|EDN1|CCL5|GLI2|EPHB2|CTNNB1|TGFB2|IL12RB2|FOS|CCNE1|PAK3|AGT|P2RY1|SHC1|CCNA2|PIK3R1|CD28|BMP4|PRKCA|EGFR|PTPRC|ICAM1|ARHGEF7|SOCS3|PSRC1|BIRC5|IRS1|RAD51|NTRK3|LEP|MAPK1|CCND1|ADRB1|ARRB2|LCK|DNMT1|BARD1
35556	1.1519e-12	1.1309e-10	27	834	92	14302	intracellular signal transduction	ADCY2|CCL2|IL6ST|EDN1|FPR1|CXCR4|PAK3|AGT|P2RY1|SHC1|CCNA2|PIK3R1|EGFR|PRKCA|BMP4|IL8|SOCS3|ARHGEF7|IRS1|MAPK1|ADRB1|DUSP2|PRLR|MAPK14|RAB5A|JAK1|JAK3
50793	2.3831e-12	2.2421e-10	26	791	92	14302	regulation of developmental process	PPARA|THRA|CCL2|IL6ST|PPARG|EDN1|ITGB2|GLI2|CCL5|CTNNB1|TGFB2|EPHB2|CCNE1|PTK2|AGT|ICOS|PRKCA|BMP4|SOCS3|LEP|NTRK3|MAPK1|CCND1|DKK1|PRLR|NCOR2
48523	9.4815e-12	8.3114e-10	38	1844	92	14302	negative regulation of cellular process	PPARA|THRA|CCL2|MCL1|IL6ST|PPARG|EDN1|CHEK1|GLI2|CTNNB1|CDT1|TGFB2|EPHB2|PTK2|AGT|ICOS|P2RY1|TNFRSF18|BMP4|EGFR|PRKCA|PTPRC|CDC6|NOS1|IL8|SOCS3|PSRC1|BIRC5|IRS1|MAPK1|CCND1|DKK1|PRLR|ARRB2|CD274|DNMT1|NCOR2|BARD1
42325	9.5703e-12	8.3114e-10	21	518	92	14302	regulation of phosphorylation	BMP4|PRKCA|EGFR|PTPRC|CDC6|ADCY2|IL6ST|SOCS3|EDN1|FPR1|ITGB2|CHEK1|IRS1|TGFB2|CCND1|DUSP2|PRLR|CXCR4|AGT|SHC1|BARD1
42127	1.1457e-11	9.34e-10	26	848	92	14302	regulation of cell proliferation	CCL2|IL6ST|PPARG|EDN1|CHEK1|GLI2|CTNNB1|TGFB2|IL12RB2|AGT|ICOS|REN|SHC1|CCNA2|CD28|EGFR|PRKCA|BMP4|CDC6|PTPRC|IL8|IRS1|MAPK1|CCND1|CD274|DNMT1
7610	1.1582e-11	9.34e-10	20	466	92	14302	behavior	PRKCA|THRA|CCL2|IL8|FPR1|ITGB2|CCL5|CCL4|TGFB2|EPHB2|LEP|FOS|MAPK1|CCR7|ARRB2|MAPK14|REN|AGT|P2RY1|XCL1
48545	1.2589e-11	9.8019e-10	15	225	92	14302	response to steroid hormone stimulus	BMP4|PRKCA|CCL2|SOCS3|PPARG|CFTR|CCL5|TGFB2|CTNNB1|CCNE1|FOS|MAPK1|CCND1|AGT|CCNA2
51174	2.2437e-11	1.6343e-09	21	542	92	14302	regulation of phosphorus metabolic process	BMP4|PRKCA|EGFR|PTPRC|CDC6|ADCY2|IL6ST|SOCS3|EDN1|FPR1|ITGB2|CHEK1|IRS1|TGFB2|CCND1|DUSP2|PRLR|CXCR4|AGT|SHC1|BARD1
19220	2.2437e-11	1.6343e-09	21	542	92	14302	regulation of phosphate metabolic process	BMP4|PRKCA|EGFR|PTPRC|CDC6|ADCY2|IL6ST|SOCS3|EDN1|FPR1|ITGB2|CHEK1|IRS1|TGFB2|CCND1|DUSP2|PRLR|CXCR4|AGT|SHC1|BARD1
65008	3.1406e-11	2.2161e-09	34	1542	92	14302	regulation of biological quality	PPARA|THRA|CCL2|MCL1|IL6ST|PPARG|EDN1|ITGB2|CCL5|CTNNB1|TGFB2|EPHB2|PTK2|CXCR4|AGT|REN|P2RY1|PRKCA|BMP4|PTPRC|NOS1|PSRC1|IRS1|PCK1|NTRK3|LEP|CCR7|ADRB1|LCK|RAB5A|CLDN1|XCL1|NCOR2|BARD1
40011	3.8309e-11	2.6213e-09	19	441	92	14302	locomotion	PRKCA|EGFR|ICAM1|CCL2|IL8|ARHGEF7|FPR1|ITGB2|CCL5|CCL4|TGFB2|MAPK1|PTK2|CCR7|ARRB2|PAK3|MAPK14|SCNN1G|XCL1
6935	5.4736e-11	3.5312e-09	13	169	92	14302	chemotaxis	PRKCA|CCL2|IL8|FPR1|ITGB2|CCL5|CCL4|TGFB2|MAPK1|CCR7|ARRB2|MAPK14|XCL1
42330	5.4736e-11	3.5312e-09	13	169	92	14302	taxis	PRKCA|CCL2|IL8|FPR1|ITGB2|CCL5|CCL4|TGFB2|MAPK1|CCR7|ARRB2|MAPK14|XCL1
51239	5.994e-11	3.7595e-09	28	1067	92	14302	regulation of multicellular organismal process	THRA|CCL2|IL6ST|PPARG|EDN1|GLI2|CCL5|CTNNB1|TGFB2|EPHB2|PTK2|AGT|ICOS|P2RY1|CD28|EGFR|PRKCA|BMP4|NOS1|CFTR|NTRK3|LEP|CCND1|DKK1|ADRB1|PRLR|CHRM3|RAB5A
40017	6.9249e-11	4.2261e-09	12	137	92	14302	positive regulation of locomotion	BMP4|EGFR|PRKCA|MAPK1|ICAM1|CCL2|IL8|IL6ST|AGT|EDN1|IRS1|TGFB2
44057	1.3285e-10	7.6109e-09	16	313	92	14302	regulation of system process	PRKCA|EGFR|NOS1|THRA|CCL2|IL6ST|EDN1|CFTR|TGFB2|EPHB2|LEP|ADRB1|CHRM3|AGT|P2RY1|RAB5A
23014	1.3483e-10	7.6109e-09	17	364	92	14302	signal transmission via phosphorylation event	PRKCA|EGFR|BMP4|CCL2|IL6ST|SOCS3|EDN1|FPR1|IRS1|MAPK1|DUSP2|PRLR|CXCR4|MAPK14|JAK1|SHC1|JAK3
7243	1.3483e-10	7.6109e-09	17	364	92	14302	intracellular protein kinase cascade	PRKCA|EGFR|BMP4|CCL2|IL6ST|SOCS3|EDN1|FPR1|IRS1|MAPK1|DUSP2|PRLR|CXCR4|MAPK14|JAK1|SHC1|JAK3
32101	2.5346e-10	1.3959e-08	13	191	92	14302	regulation of response to external stimulus	PRKCA|PPARA|CCL2|IL8|IL6ST|EDN1|PPARG|CCL5|LEP|NTRK3|CXCR4|AGT|CMA1
51716	3.2534e-10	1.7491e-08	26	987	92	14302	cellular response to stimulus	ADCY2|THRA|CCL2|PPARG|CHEK1|ITGB2|CCL5|CTNNB1|TGFB2|FOS|CCNE1|REN|SHC1|PRKAA2|CCNA2|PIK3R1|PRKCA|BMP4|IL8|CFTR|IRS1|RAD51|MAPK1|CCND1|ARRB2|BARD1
10646	3.7648e-10	1.977e-08	28	1155	92	14302	regulation of cell communication	CCL2|IL6ST|AGFG2|EDN1|FPR1|CTNNB1|TGFB2|EPHB2|CXCR4|PAK3|AGT|REN|P2RY1|SHC1|EGFR|PRKCA|BMP4|PTPRC|SOCS3|ARHGEF7|IRS1|LEP|CCND1|DUSP2|DKK1|ARRB2|LCK|RAB5A
42592	4.2884e-10	2.2007e-08	23	774	92	14302	homeostatic process	BMP4|PRKCA|PTPRC|THRA|CCL2|MCL1|IL6ST|EDN1|PPARG|CCL5|IRS1|PCK1|CTNNB1|CCR7|ADRB1|CXCR4|AGT|P2RY1|LCK|CLDN1|XCL1|NCOR2|BARD1
35466	4.7061e-10	2.3614e-08	26	1004	92	14302	regulation of signaling pathway	THRA|IL6ST|AGFG2|EDN1|FPR1|GLI2|CTNNB1|TGFB2|CXCR4|PAK3|AGT|REN|SHC1|EGFR|PRKCA|BMP4|PTPRC|SOCS3|ARHGEF7|IRS1|LEP|CCND1|DUSP2|DKK1|ARRB2|LCK
51338	5.3531e-10	2.6277e-08	17	398	92	14302	regulation of transferase activity	BMP4|PRKCA|EGFR|PTPRC|CDC6|ADCY2|EDN1|PPARG|FPR1|CHEK1|IRS1|TGFB2|CCND1|DUSP2|PRLR|CXCR4|SHC1
7167	5.7977e-10	2.7854e-08	16	346	92	14302	enzyme linked receptor protein signaling pathway	EGFR|BMP4|CCL2|IL6ST|IRS1|TGFB2|EPHB2|NTRK3|EPS15|FOS|PTK2|PRLR|ARRB2|JAK1|SHC1|PIK3R1
8284	6.1545e-10	2.8952e-08	18	459	92	14302	positive regulation of cell proliferation	BMP4|PRKCA|EGFR|PTPRC|CCL2|IL6ST|EDN1|GLI2|IRS1|TGFB2|CTNNB1|IL12RB2|MAPK1|CCND1|AGT|SHC1|CCNA2|CD28
9893	6.3411e-10	2.9221e-08	26	1018	92	14302	positive regulation of metabolic process	PPARA|THRA|IL6ST|PPARG|EDN1|GLI2|CTNNB1|TGFB2|FOS|CCNE1|AGT|SHC1|CCNA2|CD28|PRKCA|EGFR|BMP4|ICAM1|PSRC1|IRS1|RAD51|MAPK1|CCND1|ADRB1|DNMT1|BARD1
6468	7.7721e-10	3.5099e-08	21	657	92	14302	protein amino acid phosphorylation	BMP4|PRKCA|EGFR|CCL2|FPR1|CHEK1|TGFB2|EPHB2|NTRK3|IL12RB2|MAPK1|PTK2|PRLR|PAK3|CXCR4|MAPK14|LCK|JAK1|SHC1|JAK3|PRKAA2
32879	7.9349e-10	3.5131e-08	22	727	92	14302	regulation of localization	BMP4|PRKCA|EGFR|PTPRC|PPARA|ICAM1|NOS1|CCL2|THRA|IL6ST|EDN1|PPARG|IRS1|TGFB2|CTNNB1|LEP|MAPK1|AGT|P2RY1|LCK|PIK3R1|BARD1
45597	8.3945e-10	3.6452e-08	14	255	92	14302	positive regulation of cell differentiation	BMP4|THRA|IL6ST|SOCS3|PPARG|GLI2|CCL5|TGFB2|CTNNB1|EPHB2|NTRK3|LEP|CCNE1|AGT
6928	1.0643e-09	4.5343e-08	18	475	92	14302	cellular component movement	PRKCA|EGFR|ICAM1|CCL2|IL8|ARHGEF7|FPR1|ITGB2|GLI2|CCL5|CCL4|EPHB2|TGFB2|PTK2|ARRB2|PAK3|MAPK14|SCNN1G
34097	1.5502e-09	6.4328e-08	10	107	92	14302	response to cytokine stimulus	IL12RB2|PRKCA|FOS|CCNE1|MCL1|SOCS3|IL6ST|CFTR|CCL5|CTNNB1
65009	1.5669e-09	6.4328e-08	26	1062	92	14302	regulation of molecular function	ADCY2|THRA|AGFG2|PPARG|EDN1|FPR1|CHEK1|TGFB2|CXCR4|AGT|P2RY1|SHC1|EGFR|PRKCA|BMP4|ICAM1|CDC6|PTPRC|BIRC5|IRS1|CCND1|ADRB1|DUSP2|PRLR|ARRB2|LCK
43549	2.5247e-09	1.0127e-07	16	383	92	14302	regulation of kinase activity	PRKCA|EGFR|BMP4|PTPRC|CDC6|ADCY2|EDN1|FPR1|CHEK1|IRS1|TGFB2|CCND1|DUSP2|PRLR|CXCR4|SHC1
43434	2.5564e-09	1.0127e-07	12	187	92	14302	response to peptide hormone stimulus	LEP|PRKCA|PPARA|SOCS3|PPARG|CFTR|SHC1|CCL5|IRS1|CCNA2|PIK3R1|PCK1
43627	2.8946e-09	1.1269e-07	10	114	92	14302	response to estrogen stimulus	BMP4|PRKCA|MAPK1|CCNE1|CCND1|SOCS3|PPARG|CFTR|CCNA2|CTNNB1
16310	3.3886e-09	1.2968e-07	22	786	92	14302	phosphorylation	BMP4|PRKCA|EGFR|CCL2|FPR1|CHEK1|TGFB2|EPHB2|NTRK3|IL12RB2|MAPK1|PTK2|PRLR|PAK3|CXCR4|MAPK14|LCK|JAK1|SHC1|JAK3|PRKAA2|PIK3R1
71310	3.9686e-09	1.4935e-07	13	239	92	14302	cellular response to organic substance	BMP4|THRA|ADCY2|PPARG|CFTR|IRS1|CTNNB1|FOS|CCND1|REN|SHC1|PRKAA2|PIK3R1
6875	4.1152e-09	1.4962e-07	12	195	92	14302	cellular metal ion homeostasis	PRKCA|PTPRC|CCR7|CCL2|CXCR4|IL6ST|AGT|P2RY1|LCK|EDN1|XCL1|CCL5
6796	4.1746e-09	1.4962e-07	24	949	92	14302	phosphate metabolic process	BMP4|PRKCA|EGFR|PTPRC|CCL2|FPR1|CHEK1|TGFB2|EPHB2|NTRK3|IL12RB2|MAPK1|PTK2|DUSP2|PRLR|PAK3|CXCR4|MAPK14|LCK|JAK1|SHC1|JAK3|PRKAA2|PIK3R1
6793	4.1746e-09	1.4962e-07	24	949	92	14302	phosphorus metabolic process	BMP4|PRKCA|EGFR|PTPRC|CCL2|FPR1|CHEK1|TGFB2|EPHB2|NTRK3|IL12RB2|MAPK1|PTK2|DUSP2|PRLR|PAK3|CXCR4|MAPK14|LCK|JAK1|SHC1|JAK3|PRKAA2|PIK3R1
40012	4.3893e-09	1.5486e-07	13	241	92	14302	regulation of locomotion	PRKCA|EGFR|BMP4|ICAM1|CCL2|IL8|IL6ST|EDN1|IRS1|TGFB2|MAPK1|CXCR4|AGT
51094	5.3021e-09	1.8419e-07	15	347	92	14302	positive regulation of developmental process	PRKCA|BMP4|THRA|IL6ST|SOCS3|PPARG|GLI2|CCL5|TGFB2|CTNNB1|EPHB2|NTRK3|LEP|CCNE1|AGT
31325	5.9179e-09	2.0246e-07	24	966	92	14302	positive regulation of cellular metabolic process	BMP4|PRKCA|EGFR|ICAM1|PPARA|THRA|IL6ST|PSRC1|EDN1|PPARG|GLI2|IRS1|RAD51|CTNNB1|MAPK1|CCNE1|FOS|CCND1|ADRB1|AGT|DNMT1|SHC1|CCNA2|CD28
55065	7.2418e-09	2.4406e-07	12	205	92	14302	metal ion homeostasis	PRKCA|PTPRC|CCR7|CCL2|CXCR4|IL6ST|AGT|P2RY1|LCK|EDN1|XCL1|CCL5
48731	7.6152e-09	2.518e-07	39	2422	92	14302	system development	PPARA|THRA|CCL2|PPARG|EDN1|GLI2|EPHB2|CTNNB1|TGFB2|FOS|CCNE1|PTK2|PAK3|REN|AGT|P2RY1|CCNA2|CD28|BMP4|EGFR|PRKCA|SH3GL3|PTPRC|F11R|IL8|ARHGEF7|SOCS3|CFTR|IRS1|NTRK3|LEP|MAPK1|CCND1|DKK1|PRLR|CHRM3|LCK|CLDN1|NCOR2
48585	7.6945e-09	2.518e-07	10	126	92	14302	negative regulation of response to stimulus	LEP|PRKCA|PTPRC|PPARA|ARRB2|SOCS3|ICOS|PPARG|IRS1|TGFB2
48856	8.5709e-09	2.7647e-07	41	2656	92	14302	anatomical structure development	PPARA|CCL2|THRA|PPARG|EDN1|GLI2|EPHB2|CTNNB1|TGFB2|FOS|CCNE1|PTK2|PAK3|REN|AGT|P2RY1|CCNA2|CD28|BMP4|EGFR|PRKCA|SH3GL3|PTPRC|F11R|NOS1|IL8|ARHGEF7|SOCS3|CFTR|IRS1|NTRK3|LEP|MAPK1|CCND1|DKK1|ADRB1|PRLR|CHRM3|LCK|CLDN1|NCOR2
30335	8.9655e-09	2.8348e-07	10	128	92	14302	positive regulation of cell migration	BMP4|EGFR|MAPK1|ICAM1|CCL2|IL6ST|AGT|EDN1|IRS1|TGFB2
50790	9.0393e-09	2.8348e-07	23	907	92	14302	regulation of catalytic activity	BMP4|PRKCA|EGFR|PTPRC|CDC6|ADCY2|AGFG2|EDN1|PPARG|FPR1|BIRC5|CHEK1|IRS1|TGFB2|CCND1|DUSP2|ADRB1|PRLR|CXCR4|AGT|P2RY1|LCK|SHC1
71495	1.0639e-08	3.2909e-07	11	169	92	14302	cellular response to endogenous stimulus	BMP4|FOS|ADCY2|THRA|REN|PPARG|CFTR|SHC1|PRKAA2|IRS1|PIK3R1
51384	1.1374e-08	3.4706e-07	9	97	92	14302	response to glucocorticoid stimulus	BMP4|PRKCA|FOS|CCNE1|CCND1|CCL2|SOCS3|AGT|CCL5
45859	1.2129e-08	3.6516e-07	15	369	92	14302	regulation of protein kinase activity	PRKCA|EGFR|BMP4|CDC6|PTPRC|ADCY2|EDN1|FPR1|CHEK1|TGFB2|CCND1|DUSP2|PRLR|CXCR4|SHC1
51272	1.7288e-08	5.1362e-07	10	137	92	14302	positive regulation of cellular component movement	BMP4|EGFR|MAPK1|ICAM1|CCL2|IL6ST|AGT|EDN1|IRS1|TGFB2
60326	1.8443e-08	5.4084e-07	7	47	92	14302	cell chemotaxis	PRKCA|CCL2|IL8|ARRB2|ITGB2|CCL5|TGFB2
7626	1.955e-08	5.6596e-07	13	273	92	14302	locomotory behavior	PRKCA|CCL2|IL8|FPR1|ITGB2|CCL5|CCL4|TGFB2|MAPK1|CCR7|ARRB2|MAPK14|XCL1
2376	2.0296e-08	5.8009e-07	23	947	92	14302	immune system process	BMP4|PRKCA|PTPRC|ICAM1|THRA|CD3G|CCL2|IL8|EDN1|PPARG|ITGB2|CCL5|CCL4|TGFB2|CTNNB1|MAPK1|CCR7|PRLR|ICOS|CD274|LCK|XCL1|CD28
31960	2.1078e-08	5.9493e-07	9	104	92	14302	response to corticosteroid stimulus	BMP4|PRKCA|FOS|CCNE1|CCND1|CCL2|SOCS3|AGT|CCL5
6950	2.2923e-08	6.3902e-07	32	1773	92	14302	response to stress	PPARA|THRA|CCL2|PPARG|EDN1|CHEK1|ITGB2|CCL5|CCL4|TGFB2|FOS|CXCR4|AGT|REN|P2RY1|SCNN1G|PRKAA2|CCNA2|EGFR|PRKCA|PTPRC|F11R|NOS1|IL8|SOCS3|RAD51|MAPK1|CCR7|CCND1|ADRB1|MAPK14|BARD1
51240	2.4246e-08	6.6765e-07	13	278	92	14302	positive regulation of multicellular organismal process	EGFR|BMP4|CCL2|NOS1|IL6ST|EDN1|CFTR|CCL5|TGFB2|ADRB1|CHRM3|AGT|P2RY1
6874	2.5768e-08	6.9524e-07	11	184	92	14302	cellular calcium ion homeostasis	PRKCA|PTPRC|CCR7|CCL2|CXCR4|IL6ST|P2RY1|LCK|EDN1|XCL1|CCL5
31323	2.5971e-08	6.9524e-07	49	3736	92	14302	regulation of cellular metabolic process	PPARA|THRA|ADCY2|IL6ST|EDN1|PPARG|RORC|GLI2|TGFB2|CDT1|CTNNB1|CCNE1|FOS|CXCR4|SHC1|CCNA2|EGFR|PRKCA|ICAM1|CDC6|SOCS3|IRS1|RAD51|MAPK1|CCND1|ADRB1|ARRB2|AGFG2|CREM|FPR1|CHEK1|ITGB2|NR1D2|AGT|ETV1|PRKAA2|CD28|BMP4|PTPRC|NOS1|CEBPD|PSRC1|LEP|DUSP2|PRLR|DNMT1|SETD2|NCOR2|BARD1
32502	2.6171e-08	6.9524e-07	45	3234	92	14302	developmental process	PPARA|CCL2|THRA|MCL1|CREM|PPARG|EDN1|CHEK1|CCL5|GLI2|EPHB2|CTNNB1|TGFB2|FOS|CCNE1|PTK2|PAK3|REN|AGT|P2RY1|CCNA2|CD28|BMP4|EGFR|PRKCA|SH3GL3|PTPRC|F11R|NOS1|IL8|ARHGEF7|SOCS3|CFTR|IRS1|NTRK3|LEP|MAPK1|CCND1|DKK1|ADRB1|PRLR|CHRM3|LCK|CLDN1|NCOR2
16477	2.8711e-08	7.5383e-07	13	282	92	14302	cell migration	PRKCA|EGFR|ICAM1|CCL2|IL8|ARHGEF7|ITGB2|CCL5|TGFB2|PTK2|ARRB2|PAK3|SCNN1G
9891	2.9401e-08	7.6048e-07	20	731	92	14302	positive regulation of biosynthetic process	BMP4|EGFR|PPARA|ICAM1|THRA|PSRC1|EDN1|PPARG|GLI2|IRS1|TGFB2|CTNNB1|MAPK1|CCNE1|FOS|ADRB1|AGT|SHC1|CCNA2|CD28
48513	2.9638e-08	7.6048e-07	32	1792	92	14302	organ development	PPARA|THRA|CCL2|PPARG|EDN1|GLI2|CTNNB1|TGFB2|EPHB2|CCNE1|PTK2|AGT|REN|P2RY1|CCNA2|CD28|BMP4|EGFR|PRKCA|PTPRC|F11R|IL8|SOCS3|CFTR|IRS1|LEP|MAPK1|CCND1|DKK1|PRLR|LCK|NCOR2
48878	3.7838e-08	9.5053e-07	17	529	92	14302	chemical homeostasis	PRKCA|PTPRC|CCL2|IL6ST|EDN1|PPARG|CCL5|IRS1|PCK1|CCR7|CXCR4|AGT|LCK|P2RY1|CLDN1|XCL1|NCOR2
55074	3.7887e-08	9.5053e-07	11	191	92	14302	calcium ion homeostasis	PRKCA|PTPRC|CCR7|CCL2|CXCR4|IL6ST|P2RY1|LCK|EDN1|XCL1|CCL5
9987	3.8789e-08	9.6247e-07	83	9368	92	14302	cellular process	PPARA|THRA|ADCY2|IL6ST|EDN1|PPARG|GLI2|MCM10|TGFB2|CDT1|CTNNB1|CCNE1|FOS|CDCA8|CXCR4|PAK3|SHC1|CCNA2|SH3GL3|EGFR|PRKCA|ICAM1|CDC6|F11R|CD3G|ARHGEF7|SOCS3|CFTR|IRS1|RAD51|MAPK1|CCR7|CCND1|ADRB1|CHRM3|ARRB2|RRM2|LCK|RAB5A|CLDN1|CCL2|MCL1|CREM|FPR1|CHEK1|ITGB2|CCL5|CCL4|EPHB2|IL12RB2|PTK2|REN|AGT|P2RY1|TNFRSF18|ETV1|SCNN1G|PRKAA2|PIK3R1|CD28|BMP4|PTPRC|NOS1|IL8|CEBPD|PSRC1|BIRC5|PCK1|NTRK3|EPS15|LEP…
19222	4.2008e-08	1.031e-06	50	3919	92	14302	regulation of metabolic process	PPARA|THRA|ADCY2|IL6ST|EDN1|PPARG|RORC|GLI2|TGFB2|CDT1|CTNNB1|CCNE1|FOS|CXCR4|SHC1|CCNA2|EGFR|PRKCA|ICAM1|CDC6|SOCS3|IRS1|RAD51|MAPK1|CCND1|ADRB1|ARRB2|AGFG2|CREM|FPR1|CHEK1|ITGB2|NR1D2|AGT|REN|ETV1|PRKAA2|CD28|BMP4|PTPRC|NOS1|CEBPD|PSRC1|LEP|DUSP2|PRLR|DNMT1|SETD2|NCOR2|BARD1
33674	5.2702e-08	1.2796e-06	12	245	92	14302	positive regulation of kinase activity	BMP4|EGFR|PTPRC|CCND1|ADCY2|PRLR|CXCR4|EDN1|FPR1|SHC1|IRS1|TGFB2
43687	5.981e-08	1.4367e-06	26	1266	92	14302	post-translational protein modification	CCL2|FPR1|CHEK1|EPHB2|TGFB2|IL12RB2|PTK2|CXCR4|PAK3|SHC1|PRKAA2|EGFR|PRKCA|BMP4|PTPRC|NTRK3|MAPK1|DUSP2|ARRB2|PRLR|MAPK14|LCK|JAK1|JAK3|SETD2|BARD1
30003	6.874e-08	1.6338e-06	12	251	92	14302	cellular cation homeostasis	PRKCA|PTPRC|CCR7|CCL2|CXCR4|IL6ST|AGT|P2RY1|LCK|EDN1|XCL1|CCL5
7275	7.0726e-08	1.6635e-06	42	2971	92	14302	multicellular organismal development	PPARA|CCL2|THRA|MCL1|CREM|PPARG|EDN1|GLI2|EPHB2|CTNNB1|TGFB2|FOS|CCNE1|PTK2|PAK3|REN|AGT|P2RY1|CCNA2|CD28|BMP4|EGFR|PRKCA|SH3GL3|PTPRC|F11R|IL8|ARHGEF7|SOCS3|CFTR|IRS1|NTRK3|LEP|MAPK1|CCND1|DKK1|ADRB1|PRLR|CHRM3|LCK|CLDN1|NCOR2
43085	7.1996e-08	1.6759e-06	17	553	92	14302	positive regulation of catalytic activity	BMP4|EGFR|PTPRC|ADCY2|EDN1|PPARG|FPR1|IRS1|TGFB2|CCND1|ADRB1|PRLR|CXCR4|AGT|P2RY1|LCK|SHC1
9966	7.5456e-08	1.7386e-06	20	774	92	14302	regulation of signal transduction	BMP4|PRKCA|EGFR|PTPRC|IL6ST|ARHGEF7|SOCS3|AGFG2|EDN1|FPR1|TGFB2|CTNNB1|LEP|DUSP2|ARRB2|PAK3|CXCR4|REN|AGT|SHC1
51347	7.8292e-08	1.7857e-06	12	254	92	14302	positive regulation of transferase activity	BMP4|EGFR|PTPRC|CCND1|ADCY2|PRLR|CXCR4|EDN1|FPR1|SHC1|IRS1|TGFB2
30593	7.9151e-08	1.7872e-06	5	18	92	14302	neutrophil chemotaxis	PRKCA|CCL2|IL8|ITGB2|TGFB2
32870	8.0606e-08	1.8021e-06	10	161	92	14302	cellular response to hormone stimulus	BMP4|FOS|ADCY2|THRA|REN|PPARG|CFTR|SHC1|IRS1|PIK3R1
30154	8.2253e-08	1.8209e-06	30	1668	92	14302	cell differentiation	THRA|MCL1|CREM|PPARG|EDN1|GLI2|CTNNB1|TGFB2|EPHB2|PTK2|PAK3|AGT|REN|CD28|EGFR|PRKCA|BMP4|F11R|PTPRC|NOS1|SOCS3|ARHGEF7|NTRK3|LEP|CCND1|DKK1|ADRB1|PRLR|LCK|NCOR2
23051	8.3836e-08	1.8379e-06	20	779	92	14302	regulation of signaling process	BMP4|PRKCA|EGFR|PTPRC|IL6ST|ARHGEF7|SOCS3|AGFG2|EDN1|FPR1|TGFB2|CTNNB1|LEP|DUSP2|ARRB2|PAK3|CXCR4|REN|AGT|SHC1
42493	8.5304e-08	1.8521e-06	12	256	92	14302	response to drug	FOS|CCNE1|CCND1|CCL2|THRA|SOCS3|REN|LCK|PPARG|CFTR|CCL5|CTNNB1
10604	8.6909e-08	1.869e-06	22	941	92	14302	positive regulation of macromolecule metabolic process	BMP4|PRKCA|PPARA|THRA|IL6ST|PSRC1|PPARG|GLI2|IRS1|RAD51|TGFB2|CTNNB1|MAPK1|CCNE1|FOS|CCND1|AGT|DNMT1|SHC1|CCNA2|BARD1|CD28
32868	9.1383e-08	1.9466e-06	9	123	92	14302	response to insulin stimulus	LEP|PPARA|SOCS3|PPARG|SHC1|CCL5|IRS1|PIK3R1|PCK1
31100	1.0018e-07	2.114e-06	6	36	92	14302	organ regeneration	CCNE1|CCND1|CCL2|SOCS3|PPARG|CCNA2
44093	1.0277e-07	2.1487e-06	18	638	92	14302	positive regulation of molecular function	BMP4|EGFR|PTPRC|ICAM1|ADCY2|EDN1|PPARG|FPR1|IRS1|TGFB2|CCND1|ADRB1|PRLR|CXCR4|AGT|P2RY1|LCK|SHC1
48870	1.0502e-07	2.1558e-06	13	315	92	14302	cell motility	PRKCA|EGFR|ICAM1|CCL2|IL8|ARHGEF7|ITGB2|CCL5|TGFB2|PTK2|ARRB2|PAK3|SCNN1G
51674	1.0502e-07	2.1558e-06	13	315	92	14302	localization of cell	PRKCA|EGFR|ICAM1|CCL2|IL8|ARHGEF7|ITGB2|CCL5|TGFB2|PTK2|ARRB2|PAK3|SCNN1G
31328	1.2231e-07	2.4881e-06	19	720	92	14302	positive regulation of cellular biosynthetic process	BMP4|EGFR|PPARA|ICAM1|THRA|PSRC1|EDN1|PPARG|GLI2|IRS1|CTNNB1|MAPK1|CCNE1|FOS|ADRB1|AGT|SHC1|CCNA2|CD28
50900	1.3338e-07	2.689e-06	7	62	92	14302	leukocyte migration	PRKCA|ICAM1|CCL2|IL8|ITGB2|CCL5|TGFB2
43412	1.3726e-07	2.7427e-06	29	1607	92	14302	macromolecule modification	CCL2|FPR1|CHEK1|TGFB2|EPHB2|IL12RB2|FOS|PTK2|CXCR4|PAK3|SHC1|PRKAA2|EGFR|PRKCA|BMP4|PTPRC|NTRK3|MAPK1|DUSP2|ARRB2|CHRM3|PRLR|MAPK14|LCK|DNMT1|JAK1|JAK3|SETD2|BARD1
51726	1.4724e-07	2.9163e-06	15	446	92	14302	regulation of cell cycle	EGFR|BMP4|CDC6|PTPRC|IL8|EDN1|PSRC1|BIRC5|CHEK1|TGFB2|CDT1|CCND1|CCNA2|BARD1|CD28
22414	1.4889e-07	2.9234e-06	20	807	92	14302	reproductive process	BMP4|EGFR|ICAM1|THRA|CCL2|CREM|CHEK1|GLI2|CCL4|TGFB2|CTNNB1|LEP|CCNE1|FOS|CCND1|PRLR|CXCR4|REN|AGT|BARD1
48869	1.5098e-07	2.9389e-06	30	1714	92	14302	cellular developmental process	THRA|MCL1|CREM|PPARG|EDN1|GLI2|CTNNB1|TGFB2|EPHB2|PTK2|PAK3|AGT|REN|CD28|EGFR|PRKCA|BMP4|F11R|PTPRC|NOS1|SOCS3|ARHGEF7|NTRK3|LEP|CCND1|DKK1|ADRB1|PRLR|LCK|NCOR2
3	1.581e-07	3.0511e-06	20	810	92	14302	reproduction	BMP4|EGFR|ICAM1|THRA|CCL2|CREM|CHEK1|GLI2|CCL4|TGFB2|CTNNB1|LEP|CCNE1|FOS|CCND1|PRLR|CXCR4|REN|AGT|BARD1
7346	1.6727e-07	3.2009e-06	10	174	92	14302	regulation of mitotic cell cycle	BMP4|EGFR|CDC6|CCND1|PSRC1|EDN1|BIRC5|CCNA2|CD28|CDT1
30005	2.0109e-07	3.8157e-06	11	225	92	14302	cellular di-, tri-valent inorganic cation homeostasis	PRKCA|PTPRC|CCR7|CCL2|CXCR4|IL6ST|P2RY1|LCK|EDN1|XCL1|CCL5
9266	2.1101e-07	3.9705e-06	8	98	92	14302	response to temperature stimulus	FOS|NOS1|CCL2|ADRB1|THRA|SOCS3|AGT|PPARG
30595	2.6157e-07	4.8813e-06	6	42	92	14302	leukocyte chemotaxis	PRKCA|CCL2|IL8|ITGB2|CCL5|TGFB2
55080	2.7301e-07	5.053e-06	12	285	92	14302	cation homeostasis	PRKCA|PTPRC|CCR7|CCL2|CXCR4|IL6ST|AGT|P2RY1|LCK|EDN1|XCL1|CCL5
9628	2.7917e-07	5.125e-06	14	404	92	14302	response to abiotic stimulus	PRKCA|EGFR|BMP4|PTPRC|NOS1|THRA|CCL2|SOCS3|PPARG|FOS|CCND1|ADRB1|AGT|P2RY1
45596	2.982e-07	5.4301e-06	11	234	92	14302	negative regulation of cell differentiation	BMP4|MAPK1|PPARA|PTK2|CCND1|ICOS|PPARG|GLI2|NCOR2|EPHB2|CTNNB1
51093	3.1708e-07	5.7278e-06	12	289	92	14302	negative regulation of developmental process	BMP4|MAPK1|PPARA|PTK2|CCND1|CCL2|ICOS|PPARG|GLI2|NCOR2|EPHB2|CTNNB1
45860	3.2472e-07	5.8191e-06	11	236	92	14302	positive regulation of protein kinase activity	BMP4|EGFR|PTPRC|CCND1|ADCY2|PRLR|CXCR4|EDN1|FPR1|SHC1|TGFB2
42981	3.6267e-07	6.448e-06	20	853	92	14302	regulation of apoptosis	BMP4|PRKCA|EGFR|THRA|CD3G|CCL2|MCL1|ARHGEF7|SOCS3|PPARG|BIRC5|TGFB2|CTNNB1|MAPK1|PRLR|PAK3|AGT|LCK|TNFRSF18|BARD1
32570	3.8087e-07	6.7188e-06	5	24	92	14302	response to progesterone stimulus	FOS|CCNE1|CCL2|SOCS3|TGFB2
55066	3.8409e-07	6.7231e-06	11	240	92	14302	di-, tri-valent inorganic cation homeostasis	PRKCA|PTPRC|CCR7|CCL2|CXCR4|IL6ST|P2RY1|LCK|EDN1|XCL1|CCL5
43067	4.2073e-07	7.3078e-06	20	861	92	14302	regulation of programmed cell death	BMP4|PRKCA|EGFR|THRA|CD3G|CCL2|MCL1|ARHGEF7|SOCS3|PPARG|BIRC5|TGFB2|CTNNB1|MAPK1|PRLR|PAK3|AGT|LCK|TNFRSF18|BARD1
14070	4.7243e-07	8.143e-06	9	149	92	14302	response to organic cyclic substance	BMP4|PRKCA|FOS|CCNE1|CCND1|SOCS3|PPARG|PRKAA2|CTNNB1
10941	4.7842e-07	8.1839e-06	20	868	92	14302	regulation of cell death	BMP4|PRKCA|EGFR|THRA|CD3G|CCL2|MCL1|ARHGEF7|SOCS3|PPARG|BIRC5|TGFB2|CTNNB1|MAPK1|PRLR|PAK3|AGT|LCK|TNFRSF18|BARD1
2682	5.0038e-07	8.4952e-06	14	424	92	14302	regulation of immune system process	ICAM1|PTPRC|CCL2|IL6ST|CCL5|TGFB2|CTNNB1|LEP|MAPK1|ARRB2|ICOS|CD274|LCK|CD28
9887	5.1304e-07	8.6451e-06	17	635	92	14302	organ morphogenesis	BMP4|EGFR|THRA|CCL2|SOCS3|EDN1|PPARG|GLI2|EPHB2|TGFB2|CTNNB1|CCNE1|MAPK1|CCND1|AGT|CCNA2|NCOR2
6464	6.4374e-07	1.0767e-05	27	1526	92	14302	protein modification process	CCL2|FPR1|CHEK1|TGFB2|EPHB2|IL12RB2|PTK2|CXCR4|PAK3|SHC1|PRKAA2|EGFR|PRKCA|BMP4|PTPRC|NTRK3|MAPK1|DUSP2|ARRB2|CHRM3|PRLR|MAPK14|LCK|JAK1|JAK3|SETD2|BARD1
6873	6.6353e-07	1.1017e-05	13	370	92	14302	cellular ion homeostasis	PRKCA|PTPRC|CCL2|IL6ST|EDN1|CCL5|CCR7|CXCR4|AGT|LCK|P2RY1|CLDN1|XCL1
7399	7.4694e-07	1.2311e-05	23	1156	92	14302	nervous system development	BMP4|PRKCA|EGFR|SH3GL3|THRA|ARHGEF7|PPARG|GLI2|EPHB2|TGFB2|CTNNB1|NTRK3|LEP|FOS|PTK2|DKK1|CHRM3|PAK3|REN|AGT|P2RY1|CLDN1|NCOR2
55082	7.9541e-07	1.3015e-05	13	376	92	14302	cellular chemical homeostasis	PRKCA|PTPRC|CCL2|IL6ST|EDN1|CCL5|CCR7|CXCR4|AGT|LCK|P2RY1|CLDN1|XCL1
7417	8.454e-07	1.3733e-05	14	443	92	14302	central nervous system development	PRKCA|EGFR|SH3GL3|BMP4|THRA|GLI2|CTNNB1|EPHB2|LEP|PTK2|DKK1|AGT|P2RY1|NCOR2
9409	8.6297e-07	1.3918e-05	5	28	92	14302	response to cold	FOS|ADRB1|THRA|AGT|PPARG
51049	8.7706e-07	1.4045e-05	15	513	92	14302	regulation of transport	PRKCA|EGFR|BMP4|THRA|NOS1|EDN1|PPARG|IRS1|TGFB2|CTNNB1|LEP|AGT|P2RY1|PIK3R1|BARD1
9991	9.873e-07	1.57e-05	11	264	92	14302	response to extracellular stimulus	LEP|BMP4|FOS|CCNE1|PPARA|CCND1|CCL2|THRA|SOCS3|IL6ST|PPARG
48608	1.0065e-06	1.5893e-05	9	163	92	14302	reproductive structure development	LEP|BMP4|CCNE1|CCND1|PRLR|REN|AGT|GLI2|CTNNB1
14742	1.0257e-06	1.5972e-05	3	4	92	14302	positive regulation of muscle hypertrophy	IL6ST|AGT|EDN1
10613	1.0257e-06	1.5972e-05	3	4	92	14302	positive regulation of cardiac muscle hypertrophy	IL6ST|AGT|EDN1
48584	1.1444e-06	1.7699e-05	11	268	92	14302	positive regulation of response to stimulus	NTRK3|PRKCA|PTPRC|MAPK1|CCL2|IL8|IL6ST|AGT|CCL5|IRS1|TGFB2
30334	1.2285e-06	1.887e-05	10	216	92	14302	regulation of cell migration	BMP4|EGFR|MAPK1|ICAM1|CCL2|IL6ST|AGT|EDN1|IRS1|TGFB2
21954	1.2387e-06	1.8876e-05	5	30	92	14302	central nervous system neuron development	LEP|PRKCA|PTK2|GLI2|EPHB2
51173	1.2456e-06	1.8876e-05	17	677	92	14302	positive regulation of nitrogen compound metabolic process	BMP4|EGFR|PPARA|ICAM1|THRA|PSRC1|EDN1|PPARG|GLI2|CTNNB1|RAD51|MAPK1|CCNE1|FOS|ADRB1|SHC1|CCNA2
32103	1.3913e-06	2.0819e-05	7	87	92	14302	positive regulation of response to external stimulus	NTRK3|PRKCA|CCL2|IL8|IL6ST|AGT|CCL5
7169	1.3923e-06	2.0819e-05	10	219	92	14302	transmembrane receptor protein tyrosine kinase signaling pathway	NTRK3|EPS15|EGFR|PTK2|CCL2|PRLR|SHC1|IRS1|PIK3R1|EPHB2
1775	1.4728e-06	2.1879e-05	11	275	92	14302	cell activation	EGFR|PTPRC|ICAM1|CD3G|PRLR|IL8|AGT|LCK|EDN1|CD28|CTNNB1
19725	1.5396e-06	2.2721e-05	14	466	92	14302	cellular homeostasis	PRKCA|PTPRC|CCL2|MCL1|IL6ST|EDN1|CCL5|CCR7|CXCR4|AGT|LCK|P2RY1|CLDN1|XCL1
32501	1.7338e-06	2.5421e-05	50	4375	92	14302	multicellular organismal process	PPARA|THRA|EDN1|PPARG|GLI2|TGFB2|CTNNB1|CCNE1|FOS|PAK3|CCNA2|SH3GL3|PRKCA|EGFR|F11R|SOCS3|ARHGEF7|CFTR|IRS1|MAPK1|CCND1|ADRB1|ARRB2|CHRM3|LCK|CLDN1|CCL2|MCL1|CREM|CHEK1|EPHB2|IL12RB2|PDE6A|PTK2|AGT|REN|P2RY1|SCNN1G|CD28|BMP4|PTPRC|NOS1|IL8|LEP|NTRK3|DKK1|PRLR|CMA1|NCOR2|BARD1
9653	1.8463e-06	2.6897e-05	23	1218	92	14302	anatomical structure morphogenesis	BMP4|PRKCA|EGFR|NOS1|CCL2|THRA|IL8|SOCS3|EDN1|PPARG|GLI2|EPHB2|TGFB2|CTNNB1|CCNE1|MAPK1|PTK2|CCND1|DKK1|ADRB1|AGT|CCNA2|NCOR2
50801	1.8743e-06	2.713e-05	13	406	92	14302	ion homeostasis	PRKCA|PTPRC|CCL2|IL6ST|EDN1|CCL5|CCR7|CXCR4|AGT|LCK|P2RY1|CLDN1|XCL1
21955	2.0731e-06	2.9816e-05	4	15	92	14302	central nervous system neuron axonogenesis	PRKCA|PTK2|GLI2|EPHB2
51246	2.5626e-06	3.6623e-05	16	635	92	14302	regulation of protein metabolic process	PRKCA|EGFR|BMP4|NOS1|IL6ST|SOCS3|EDN1|ITGB2|MAPK1|CCND1|ARRB2|AGT|REN|DNMT1|BARD1|CD28
51270	3.0574e-06	4.3419e-05	10	239	92	14302	regulation of cellular component movement	BMP4|EGFR|MAPK1|ICAM1|CCL2|IL6ST|AGT|EDN1|IRS1|TGFB2
31667	3.5457e-06	5.0039e-05	10	243	92	14302	response to nutrient levels	LEP|BMP4|CCNE1|PPARA|CCND1|CCL2|THRA|SOCS3|IL6ST|PPARG
42129	4.0031e-06	5.5903e-05	6	66	92	14302	regulation of T cell proliferation	PTPRC|IL6ST|ICOS|CD274|CD28|CTNNB1
60341	4.0108e-06	5.5903e-05	11	305	92	14302	regulation of cellular localization	LEP|BMP4|EGFR|PRKCA|THRA|AGT|P2RY1|EDN1|IRS1|BARD1|TGFB2
80090	4.0726e-06	5.6116e-05	43	3554	92	14302	regulation of primary metabolic process	PPARA|ADCY2|THRA|AGFG2|IL6ST|CREM|PPARG|EDN1|RORC|ITGB2|GLI2|CTNNB1|CDT1|FOS|CCNE1|NR1D2|REN|AGT|ETV1|SHC1|PRKAA2|CCNA2|CD28|BMP4|PRKCA|EGFR|CDC6|ICAM1|NOS1|CEBPD|SOCS3|PSRC1|IRS1|RAD51|LEP|MAPK1|CCND1|ADRB1|ARRB2|DNMT1|SETD2|NCOR2|BARD1
48732	4.0757e-06	5.6116e-05	9	193	92	14302	gland development	BMP4|EGFR|CCND1|THRA|PRLR|GLI2|IRS1|CTNNB1|TGFB2
51412	4.5793e-06	6.2667e-05	4	18	92	14302	response to corticosterone stimulus	PRKCA|FOS|CCNE1|CCND1
18108	4.7813e-06	6.5037e-05	5	39	92	14302	peptidyl-tyrosine phosphorylation	IL12RB2|PRLR|JAK1|JAK3|EPHB2
32331	5.0805e-06	6.8683e-05	3	6	92	14302	negative regulation of chondrocyte differentiation	BMP4|GLI2|CTNNB1
1666	5.1102e-06	6.8683e-05	8	149	92	14302	response to hypoxia	PPARA|NOS1|CCL2|SOCS3|CXCR4|EDN1|SCNN1G|TGFB2
45787	5.6589e-06	7.5163e-05	6	70	92	14302	positive regulation of cell cycle	EGFR|CCND1|EDN1|BIRC5|CD28|TGFB2
42063	5.6589e-06	7.5163e-05	6	70	92	14302	gliogenesis	EGFR|ARHGEF7|PAK3|AGT|CTNNB1|TGFB2
43405	5.923e-06	7.8212e-05	8	152	92	14302	regulation of MAP kinase activity	BMP4|EGFR|PRKCA|DUSP2|CXCR4|EDN1|FPR1|SHC1
80134	6.1553e-06	8.0407e-05	11	319	92	14302	regulation of response to stress	NTRK3|PRKCA|ARRB2|IL6ST|AGT|PPARG|EDN1|CMA1|CCL5|CD28|TGFB2
18212	6.1605e-06	8.0407e-05	5	41	92	14302	peptidyl-tyrosine modification	IL12RB2|PRLR|JAK1|JAK3|EPHB2
70482	7.8806e-06	0.00010227	8	158	92	14302	response to oxygen levels	PPARA|NOS1|CCL2|SOCS3|CXCR4|EDN1|SCNN1G|TGFB2
51128	8.1236e-06	0.00010482	14	538	92	14302	regulation of cellular component organization	PRKCA|BMP4|THRA|EDN1|PSRC1|ITGB2|TGFB2|CTNNB1|EPHB2|NTRK3|PTK2|DNMT1|PIK3R1|CD28
48660	8.7929e-06	0.00011281	5	44	92	14302	regulation of smooth muscle cell proliferation	BMP4|EGFR|PRKCA|EDN1|CTNNB1
8347	8.8494e-06	0.00011289	3	7	92	14302	glial cell migration	ARHGEF7|PAK3|TGFB2
43408	9.0485e-06	0.00011414	8	161	92	14302	regulation of MAPKKK cascade	LEP|BMP4|ARRB2|REN|AGT|EDN1|CTNNB1|TGFB2
31347	9.0485e-06	0.00011414	8	161	92	14302	regulation of defense response	PRKCA|ARRB2|IL6ST|AGT|PPARG|CMA1|CCL5|CD28
60429	1.0341e-05	0.00012972	11	337	92	14302	epithelium development	BMP4|EGFR|F11R|CCND1|PRLR|SOCS3|AGT|PPARG|EDN1|GLI2|CTNNB1
1932	1.0541e-05	0.00013112	9	217	92	14302	regulation of protein amino acid phosphorylation	BMP4|EGFR|PRKCA|CCND1|SOCS3|IL6ST|AGT|EDN1|ITGB2
7049	1.0569e-05	0.00013112	17	794	92	14302	cell cycle	EGFR|CDC6|IL8|PSRC1|BIRC5|CHEK1|TGFB2|CDT1|CTNNB1|RAD51|CCNE1|MAPK1|CDCA8|CCND1|REN|CCNA2|BARD1
51385	1.0733e-05	0.00013244	4	22	92	14302	response to mineralocorticoid stimulus	PRKCA|FOS|CCNE1|CCND1
42110	1.1292e-05	0.00013857	7	119	92	14302	T cell activation	PTPRC|ICAM1|CD3G|PRLR|LCK|CD28|CTNNB1
31099	1.1453e-05	0.00013979	6	79	92	14302	regeneration	CCNE1|CCND1|CCL2|SOCS3|PPARG|CCNA2
42698	1.2318e-05	0.00014954	6	80	92	14302	ovulation cycle	LEP|BMP4|EGFR|CCNE1|AGT|TGFB2
32268	1.2526e-05	0.00015126	14	559	92	14302	regulation of cellular protein metabolic process	PRKCA|EGFR|BMP4|NOS1|IL6ST|SOCS3|EDN1|ITGB2|MAPK1|CCND1|ARRB2|AGT|DNMT1|CD28
50863	1.2596e-05	0.00015128	7	121	92	14302	regulation of T cell activation	PTPRC|IL6ST|ICOS|CD274|LCK|CD28|CTNNB1
10647	1.2896e-05	0.00015365	12	413	92	14302	positive regulation of cell communication	LEP|BMP4|EGFR|PTPRC|CCL2|ARRB2|IL6ST|AGT|LCK|IRS1|CTNNB1|TGFB2
45923	1.2929e-05	0.00015365	4	23	92	14302	positive regulation of fatty acid metabolic process	PPARA|AGT|PPARG|IRS1
10565	1.3235e-05	0.00015633	6	81	92	14302	regulation of cellular ketone metabolic process	LEP|PPARA|AGT|PPARG|PRKAA2|IRS1
51480	1.3293e-05	0.00015633	7	122	92	14302	cytosolic calcium ion homeostasis	PTPRC|CCR7|CXCR4|IL6ST|P2RY1|LCK|EDN1
7154	1.4154e-05	0.00016536	17	812	92	14302	cell communication	BMP4|PRKCA|NOS1|EDN1|ITGB2|GLI2|CCL5|CCL4|TGFB2|CTNNB1|CCNE1|FOS|MAPK1|PTK2|AGT|CLDN1|XCL1
8016	1.4207e-05	0.00016536	6	82	92	14302	regulation of heart contraction	PRKCA|NOS1|ADRB1|THRA|EDN1|TGFB2
43410	1.5235e-05	0.00017642	6	83	92	14302	positive regulation of MAPKKK cascade	LEP|BMP4|ARRB2|AGT|CTNNB1|TGFB2
14823	1.5439e-05	0.00017786	4	24	92	14302	response to activity	CCL2|AGT|PRKAA2|PCK1
90257	1.6323e-05	0.00018709	6	84	92	14302	regulation of muscle system process	PRKCA|NOS1|CHRM3|IL6ST|AGT|EDN1
19932	1.7371e-05	0.0001981	9	231	92	14302	second-messenger-mediated signaling	EGFR|CCL2|ADRB1|ADCY2|IL8|AGT|P2RY1|EDN1|FPR1
43170	1.7511e-05	0.0001987	45	4017	92	14302	macromolecule metabolic process	PPARA|THRA|CCL2|IL6ST|PPARG|FPR1|CHEK1|MCM10|CDT1|TGFB2|EPHB2|IL12RB2|FOS|PTK2|CXCR4|PAK3|REN|ETV1|SHC1|PRKAA2|CD28|BMP4|EGFR|PRKCA|PTPRC|TMPRSS2|CDC6|CEBPD|RAD51|NTRK3|MAPK1|DUSP2|PRLR|CHRM3|ARRB2|MAPK14|RRM2|LCK|RAB5A|DNMT1|JAK1|CMA1|JAK3|SETD2|BARD1
45321	1.8602e-05	0.00020964	9	233	92	14302	leukocyte activation	PTPRC|ICAM1|CD3G|PRLR|IL8|LCK|EDN1|CD28|CTNNB1
40008	1.8662e-05	0.00020964	11	359	92	14302	regulation of growth	NTRK3|LEP|PTK2|ADRB1|SOCS3|REN|AGT|PSRC1|PPARG|SHC1|TGFB2
3006	1.9401e-05	0.00021687	10	295	92	14302	reproductive developmental process	LEP|BMP4|CCNE1|CCND1|PRLR|REN|AGT|GLI2|CTNNB1|TGFB2
22402	1.9666e-05	0.00021875	14	582	92	14302	cell cycle process	EGFR|CDC6|IL8|PSRC1|CHEK1|BIRC5|TGFB2|CTNNB1|RAD51|CCNE1|CDCA8|CCND1|CCNA2|BARD1
44260	2.0235e-05	0.00022398	41	3508	92	14302	cellular macromolecule metabolic process	PPARA|THRA|CCL2|IL6ST|PPARG|FPR1|CHEK1|MCM10|CDT1|TGFB2|EPHB2|IL12RB2|FOS|PTK2|CXCR4|PAK3|ETV1|SHC1|PRKAA2|BMP4|EGFR|PRKCA|PTPRC|CDC6|CEBPD|RAD51|NTRK3|MAPK1|DUSP2|PRLR|CHRM3|ARRB2|MAPK14|RRM2|LCK|RAB5A|DNMT1|JAK1|JAK3|SETD2|BARD1
9888	2.0878e-05	0.00022944	16	750	92	14302	tissue development	BMP4|PRKCA|EGFR|PPARA|F11R|THRA|SOCS3|EDN1|PPARG|GLI2|TGFB2|CTNNB1|CCND1|DKK1|PRLR|AGT
10611	2.1041e-05	0.00022944	3	9	92	14302	regulation of cardiac muscle hypertrophy	IL6ST|AGT|EDN1
8283	2.1113e-05	0.00022944	12	434	92	14302	cell proliferation	EPS15|BMP4|EGFR|PTPRC|CCND1|CHRM3|AGT|CD274|GLI2|NCOR2|CTNNB1|TGFB2
42327	2.1135e-05	0.00022944	7	131	92	14302	positive regulation of phosphorylation	BMP4|EGFR|PRKCA|CCND1|IL6ST|AGT|IRS1
7267	2.1626e-05	0.00023365	14	587	92	14302	cell-cell signaling	PRKCA|BMP4|NOS1|EDN1|ITGB2|GLI2|CCL5|CCL4|TGFB2|CTNNB1|MAPK1|PTK2|AGT|XCL1
31399	2.2313e-05	0.00023881	11	366	92	14302	regulation of protein modification process	BMP4|EGFR|PRKCA|CCND1|ARRB2|SOCS3|IL6ST|AGT|EDN1|DNMT1|ITGB2
48609	2.2421e-05	0.00023881	13	511	92	14302	reproductive process in a multicellular organism	EGFR|BMP4|THRA|CCL2|CREM|CHEK1|TGFB2|LEP|CCNE1|CCND1|PRLR|AGT|BARD1
32504	2.2421e-05	0.00023881	13	511	92	14302	multicellular organism reproduction	EGFR|BMP4|THRA|CCL2|CREM|CHEK1|TGFB2|LEP|CCNE1|CCND1|PRLR|AGT|BARD1
19216	2.3315e-05	0.00024716	7	133	92	14302	regulation of lipid metabolic process	LEP|PPARA|THRA|AGT|PPARG|PRKAA2|IRS1
50727	2.4242e-05	0.00025465	6	90	92	14302	regulation of inflammatory response	PRKCA|IL6ST|AGT|PPARG|CMA1|CCL5
10557	2.4401e-05	0.00025465	15	675	92	14302	positive regulation of macromolecule biosynthetic process	BMP4|PPARA|THRA|PSRC1|PPARG|GLI2|IRS1|TGFB2|CTNNB1|CCNE1|FOS|MAPK1|SHC1|CCNA2|CD28
45937	2.4472e-05	0.00025465	7	134	92	14302	positive regulation of phosphate metabolic process	BMP4|EGFR|PRKCA|CCND1|IL6ST|AGT|IRS1
10562	2.4472e-05	0.00025465	7	134	92	14302	positive regulation of phosphorus metabolic process	BMP4|EGFR|PRKCA|CCND1|IL6ST|AGT|IRS1
3044	2.5125e-05	0.00026024	4	27	92	14302	regulation of systemic arterial blood pressure mediated by a chemical signal	ADRB1|REN|AGT|EDN1
165	2.5808e-05	0.00026609	8	186	92	14302	MAPKKK cascade	BMP4|EGFR|PRKCA|MAPK1|DUSP2|CXCR4|FPR1|SHC1
43066	2.8595e-05	0.00029349	11	376	92	14302	negative regulation of apoptosis	BMP4|EGFR|CCL2|PRLR|MCL1|SOCS3|AGT|TNFRSF18|BIRC5|BARD1|CTNNB1
50777	2.9169e-05	0.00029724	4	28	92	14302	negative regulation of immune response	PTPRC|ARRB2|ICOS|TGFB2
50670	2.9224e-05	0.00029724	6	93	92	14302	regulation of lymphocyte proliferation	PTPRC|IL6ST|ICOS|CD274|CD28|CTNNB1
10564	2.9587e-05	0.0002976	7	138	92	14302	regulation of cell cycle process	BMP4|PTPRC|PSRC1|EDN1|BIRC5|CD28|CDT1
14065	2.9919e-05	0.0002976	3	10	92	14302	phosphoinositide 3-kinase cascade	EDN1|IRS1|PIK3R1
14074	2.9919e-05	0.0002976	3	10	92	14302	response to purine	CCNE1|PPARG|PRKAA2
14743	2.9919e-05	0.0002976	3	10	92	14302	regulation of muscle hypertrophy	IL6ST|AGT|EDN1
46321	2.9919e-05	0.0002976	3	10	92	14302	positive regulation of fatty acid oxidation	PPARA|PPARG|IRS1
8285	3.0756e-05	0.00030459	11	379	92	14302	negative regulation of cell proliferation	BMP4|PRKCA|CDC6|IL8|ICOS|AGT|CD274|PPARG|CHEK1|CTNNB1|TGFB2
32944	3.1056e-05	0.00030622	6	94	92	14302	regulation of mononuclear cell proliferation	PTPRC|IL6ST|ICOS|CD274|CD28|CTNNB1
35468	3.1507e-05	0.00030932	11	380	92	14302	positive regulation of signaling pathway	LEP|BMP4|EGFR|PTPRC|ARRB2|IL6ST|AGT|LCK|IRS1|CTNNB1|TGFB2
43069	3.2274e-05	0.00031547	11	381	92	14302	negative regulation of programmed cell death	BMP4|EGFR|CCL2|PRLR|MCL1|SOCS3|AGT|TNFRSF18|BIRC5|BARD1|CTNNB1
60284	3.2417e-05	0.00031551	9	250	92	14302	regulation of cell development	NTRK3|BMP4|PTK2|THRA|PPARG|EDN1|GLI2|EPHB2|TGFB2
70663	3.2979e-05	0.0003196	6	95	92	14302	regulation of leukocyte proliferation	PTPRC|IL6ST|ICOS|CD274|CD28|CTNNB1
48661	3.367e-05	0.0003249	4	29	92	14302	positive regulation of smooth muscle cell proliferation	BMP4|EGFR|PRKCA|EDN1
1655	3.5552e-05	0.0003416	7	142	92	14302	urogenital system development	BMP4|THRA|PRLR|REN|AGT|GLI2|CTNNB1
51704	3.6382e-05	0.0003481	16	785	92	14302	multi-organism process	PTPRC|F11R|ICAM1|THRA|CCL2|SOCS3|CCL5|CCL4|IL12RB2|FOS|MAPK1|PRLR|CXCR4|LCK|CLDN1|PIK3R1
8217	3.7114e-05	0.0003536	6	97	92	14302	regulation of blood pressure	PPARA|ADRB1|REN|AGT|PPARG|EDN1
19217	3.757e-05	0.00035644	5	59	92	14302	regulation of fatty acid metabolic process	PPARA|AGT|PPARG|PRKAA2|IRS1
60548	3.9011e-05	0.00036857	11	389	92	14302	negative regulation of cell death	BMP4|EGFR|CCL2|PRLR|MCL1|SOCS3|AGT|TNFRSF18|BIRC5|BARD1|CTNNB1
9611	4.0577e-05	0.00038035	13	541	92	14302	response to wounding	PPARA|F11R|CCL2|IL8|ITGB2|CCL5|CCL4|TGFB2|FOS|CCR7|CXCR4|P2RY1|SCNN1G
9612	4.0779e-05	0.00038035	5	60	92	14302	response to mechanical stimulus	BMP4|PRKCA|FOS|CCL2|P2RY1
61154	4.0932e-05	0.00038035	2	2	92	14302	endothelial tube morphogenesis	BMP4|CTNNB1
3159	4.0932e-05	0.00038035	2	2	92	14302	morphogenesis of an endothelium	BMP4|CTNNB1
10627	4.2039e-05	0.00038903	10	323	92	14302	regulation of intracellular protein kinase cascade	LEP|BMP4|EGFR|ARRB2|IL6ST|REN|AGT|EDN1|CTNNB1|TGFB2
61138	4.4085e-05	0.0004063	6	100	92	14302	morphogenesis of a branching epithelium	BMP4|SOCS3|AGT|EDN1|GLI2|CTNNB1
35467	4.6733e-05	0.00042896	9	262	92	14302	negative regulation of signaling pathway	PRKCA|PTPRC|CCND1|DKK1|ARRB2|SOCS3|IL6ST|AGT|IRS1
48468	4.8628e-05	0.00044454	14	632	92	14302	cell development	PRKCA|EGFR|BMP4|EDN1|PPARG|GLI2|TGFB2|CTNNB1|EPHB2|LEP|PTK2|DKK1|AGT|REN
60255	5.0423e-05	0.00045909	39	3377	92	14302	regulation of macromolecule metabolic process	PPARA|THRA|IL6ST|CREM|PPARG|EDN1|RORC|ITGB2|GLI2|CTNNB1|CDT1|TGFB2|FOS|CCNE1|NR1D2|REN|AGT|ETV1|SHC1|CCNA2|CD28|BMP4|PRKCA|EGFR|CDC6|ICAM1|NOS1|CEBPD|SOCS3|PSRC1|IRS1|RAD51|MAPK1|CCND1|ARRB2|DNMT1|SETD2|NCOR2|BARD1
1568	5.1048e-05	0.00046292	9	265	92	14302	blood vessel development	BMP4|MAPK1|PTK2|IL8|SOCS3|AGT|EDN1|CTNNB1|TGFB2
32355	5.1691e-05	0.00046501	5	63	92	14302	response to estradiol stimulus	BMP4|PRKCA|CCNE1|SOCS3|CCNA2
31570	5.1691e-05	0.00046501	5	63	92	14302	DNA integrity checkpoint	CDC6|CCND1|CHEK1|CCNA2|CDT1
22008	5.3866e-05	0.00048265	14	638	92	14302	neurogenesis	PRKCA|EGFR|BMP4|ARHGEF7|PPARG|GLI2|TGFB2|CTNNB1|EPHB2|NTRK3|LEP|PTK2|PAK3|AGT
46320	5.688e-05	0.00050765	4	33	92	14302	regulation of fatty acid oxidation	PPARA|PPARG|PRKAA2|IRS1
7631	6.0133e-05	0.00053457	5	65	92	14302	feeding behavior	LEP|FOS|REN|AGT|P2RY1
1944	6.4236e-05	0.00056867	9	273	92	14302	vasculature development	BMP4|MAPK1|PTK2|IL8|SOCS3|AGT|EDN1|CTNNB1|TGFB2
75	6.4473e-05	0.00056867	6	107	92	14302	cell cycle checkpoint	CDC6|CCND1|BIRC5|CHEK1|CCNA2|CDT1
51249	6.7393e-05	0.00059211	7	157	92	14302	regulation of lymphocyte activation	PTPRC|IL6ST|ICOS|CD274|LCK|CD28|CTNNB1
18193	7.0152e-05	0.00061301	7	158	92	14302	peptidyl-amino acid modification	IL12RB2|PRKCA|PRLR|JAK1|JAK3|SETD2|EPHB2
43502	7.0314e-05	0.00061301	3	13	92	14302	regulation of muscle adaptation	IL6ST|AGT|EDN1
7259	7.207e-05	0.0006259	4	35	92	14302	JAK-STAT cascade	CCL2|PRLR|SOCS3|IL6ST
45935	7.2665e-05	0.00062865	14	656	92	14302	positive regulation of nucleobase, nucleoside, nucleotide and nucleic acid metabolic process	BMP4|PPARA|THRA|PSRC1|PPARG|GLI2|CTNNB1|RAD51|CCNE1|FOS|MAPK1|ADRB1|SHC1|CCNA2
51051	7.8987e-05	0.00068074	7	161	92	14302	negative regulation of transport	PRKCA|NOS1|THRA|P2RY1|EDN1|IRS1|BARD1
7204	8.3183e-05	0.00071417	6	112	92	14302	elevation of cytosolic calcium ion concentration	PTPRC|CCR7|CXCR4|P2RY1|LCK|EDN1
32330	8.9074e-05	0.00076185	3	14	92	14302	regulation of chondrocyte differentiation	BMP4|GLI2|CTNNB1
30850	9.0018e-05	0.00076354	4	37	92	14302	prostate gland development	BMP4|PRLR|GLI2|CTNNB1
51130	9.0286e-05	0.00076354	8	222	92	14302	positive regulation of cellular component organization	NTRK3|PRKCA|PSRC1|EDN1|DNMT1|PIK3R1|CD28|TGFB2
10740	9.0286e-05	0.00076354	8	222	92	14302	positive regulation of intracellular protein kinase cascade	LEP|BMP4|EGFR|ARRB2|IL6ST|AGT|CTNNB1|TGFB2
3073	0.00010012	0.00084351	4	38	92	14302	regulation of systemic arterial blood pressure	ADRB1|REN|AGT|EDN1
32496	0.00010107	0.00084838	6	116	92	14302	response to lipopolysaccharide	IL12RB2|MAPK1|FOS|CCL2|SOCS3|CCL5
44238	0.00010238	0.00085618	52	5288	92	14302	primary metabolic process	PPARA|THRA|ADCY2|IL6ST|EDN1|PPARG|MCM10|TGFB2|CDT1|FOS|PAK3|CXCR4|SHC1|EGFR|PRKCA|CDC6|CFTR|RAD51|MAPK1|ARRB2|CHRM3|RRM2|LCK|CCL2|CREM|FPR1|CHEK1|EPHB2|IL12RB2|PTK2|AGT|REN|ETV1|PRKAA2|PIK3R1|BMP4|TMPRSS2|PTPRC|NOS1|CEBPD|PCK1|LEP|NTRK3|DUSP2|PRLR|MAPK14|JAK1|DNMT1|CMA1|JAK3|SETD2|BARD1
22602	0.00010502	0.00087501	5	73	92	14302	ovulation cycle process	LEP|BMP4|CCNE1|AGT|TGFB2
45069	0.00011082	0.00092	3	15	92	14302	regulation of viral genome replication	IL8|CCL5|CD28
21953	0.00011946	0.00098805	5	75	92	14302	central nervous system neuron differentiation	LEP|PRKCA|PTK2|GLI2|EPHB2
43615	0.00012228	0.001004	2	3	92	14302	astrocyte cell migration	ARHGEF7|PAK3
33197	0.00012228	0.001004	2	3	92	14302	response to vitamin E	CCNE1|CCND1
19058	0.00012274	0.0010042	4	40	92	14302	viral infectious cycle	ICAM1|CCL2|CXCR4|CCL4
43065	0.00012491	0.0010182	11	443	92	14302	positive regulation of apoptosis	BMP4|PRKCA|MAPK1|ARHGEF7|PAK3|AGT|LCK|PPARG|BARD1|CTNNB1|TGFB2
30097	0.00012628	0.0010257	8	233	92	14302	hemopoiesis	BMP4|PTPRC|THRA|LCK|PPARG|CD28|CTNNB1|TGFB2
1763	0.00012759	0.0010326	6	121	92	14302	morphogenesis of a branching structure	BMP4|SOCS3|AGT|EDN1|GLI2|CTNNB1
43068	0.00013255	0.0010689	11	446	92	14302	positive regulation of programmed cell death	BMP4|PRKCA|MAPK1|ARHGEF7|PAK3|AGT|LCK|PPARG|BARD1|CTNNB1|TGFB2
32147	0.0001335	0.0010719	6	122	92	14302	activation of protein kinase activity	BMP4|EGFR|ADCY2|PRLR|EDN1|TGFB2
50776	0.00013395	0.0010719	8	235	92	14302	regulation of immune response	PTPRC|MAPK1|ICAM1|ARRB2|IL6ST|ICOS|CD28|TGFB2
22603	0.00013523	0.0010719	9	301	92	14302	regulation of anatomical structure morphogenesis	NTRK3|BMP4|PTK2|CCL2|EDN1|ITGB2|EPHB2|CTNNB1|TGFB2
50729	0.00013534	0.0010719	4	41	92	14302	positive regulation of inflammatory response	PRKCA|IL6ST|AGT|CCL5
50730	0.00013538	0.0010719	5	77	92	14302	regulation of peptidyl-tyrosine phosphorylation	EGFR|PRKCA|IL6ST|AGT|ITGB2
45823	0.00013576	0.0010719	3	16	92	14302	positive regulation of heart contraction	ADRB1|EDN1|TGFB2
44092	0.00014204	0.0011175	10	374	92	14302	negative regulation of molecular function	BMP4|PRKCA|PTPRC|DUSP2|ADCY2|THRA|ARRB2|PPARG|BIRC5|TGFB2
10942	0.00014334	0.0011238	11	450	92	14302	positive regulation of cell death	BMP4|PRKCA|MAPK1|ARHGEF7|PAK3|AGT|LCK|PPARG|BARD1|CTNNB1|TGFB2
2694	0.00015311	0.0011963	7	179	92	14302	regulation of leukocyte activation	PTPRC|IL6ST|ICOS|CD274|LCK|CD28|CTNNB1
51247	0.00015689	0.0012216	9	307	92	14302	positive regulation of protein metabolic process	BMP4|PRKCA|MAPK1|CCND1|IL6ST|AGT|DNMT1|BARD1|CD28
904	0.00015931	0.0012323	8	241	92	14302	cell morphogenesis involved in differentiation	BMP4|PRKCA|PTK2|DKK1|GLI2|EPHB2|CTNNB1|TGFB2
45926	0.00015936	0.0012323	6	126	92	14302	negative regulation of growth	PTK2|ADRB1|AGT|PSRC1|PPARG|TGFB2
61035	0.00016409	0.0012602	3	17	92	14302	regulation of cartilage development	BMP4|GLI2|CTNNB1
46627	0.00016409	0.0012602	3	17	92	14302	negative regulation of insulin receptor signaling pathway	PRKCA|SOCS3|IRS1
2237	0.00016641	0.0012737	6	127	92	14302	response to molecule of bacterial origin	IL12RB2|MAPK1|FOS|CCL2|SOCS3|CCL5
8406	0.0001737	0.001325	6	128	92	14302	gonad development	LEP|BMP4|CCNE1|CCND1|REN|AGT
9889	0.00017576	0.0013363	35	3045	92	14302	regulation of biosynthetic process	PPARA|ADCY2|THRA|CREM|PPARG|EDN1|RORC|GLI2|CTNNB1|CDT1|TGFB2|FOS|CCNE1|NR1D2|AGT|ETV1|SHC1|CCNA2|CD28|BMP4|PRKCA|EGFR|CDC6|ICAM1|NOS1|CEBPD|PSRC1|IRS1|LEP|MAPK1|ADRB1|ARRB2|DNMT1|SETD2|NCOR2
50804	0.00018124	0.0013733	6	129	92	14302	regulation of synaptic transmission	EGFR|CCL2|AGT|EDN1|RAB5A|EPHB2
902	0.00018576	0.0014028	9	314	92	14302	cell morphogenesis	BMP4|EGFR|PRKCA|PTK2|DKK1|GLI2|EPHB2|CTNNB1|TGFB2
6954	0.00019022	0.0014317	9	315	92	14302	inflammatory response	F11R|FOS|CCR7|CCL2|IL8|CXCR4|ITGB2|CCL5|CCL4
46649	0.00019401	0.0014554	7	186	92	14302	lymphocyte activation	PTPRC|ICAM1|CD3G|PRLR|LCK|CD28|CTNNB1
44237	0.0002207	0.0016501	49	4989	92	14302	cellular metabolic process	PPARA|THRA|ADCY2|IL6ST|EDN1|PPARG|MCM10|TGFB2|CDT1|FOS|PAK3|CXCR4|SHC1|EGFR|PRKCA|CDC6|RAD51|MAPK1|ARRB2|CHRM3|RRM2|LCK|RAB5A|CCL2|CREM|FPR1|CHEK1|EPHB2|IL12RB2|PTK2|AGT|ETV1|PRKAA2|PIK3R1|BMP4|PTPRC|NOS1|CEBPD|PCK1|LEP|NTRK3|DUSP2|PRLR|MAPK14|JAK1|DNMT1|JAK3|SETD2|BARD1
45934	0.00022499	0.0016767	12	556	92	14302	negative regulation of nucleobase, nucleoside, nucleotide and nucleic acid metabolic process	BMP4|CDC6|PPARA|THRA|PPARG|EDN1|DNMT1|GLI2|NCOR2|BARD1|CTNNB1|CDT1
50865	0.0002283	0.0016957	7	191	92	14302	regulation of cell activation	PTPRC|IL6ST|ICOS|CD274|LCK|CD28|CTNNB1
30879	0.00024071	0.0017682	5	87	92	14302	mammary gland development	BMP4|CCND1|PRLR|GLI2|IRS1
70141	0.00024354	0.0017682	2	4	92	14302	response to UV-A	EGFR|CCND1
48143	0.00024354	0.0017682	2	4	92	14302	astrocyte activation	EGFR|AGT
1911	0.00024354	0.0017682	2	4	92	14302	negative regulation of leukocyte mediated cytotoxicity	PTPRC|ARRB2
10891	0.00024354	0.0017682	2	4	92	14302	negative regulation of sequestering of triglyceride	PPARA|PPARG
32099	0.00024354	0.0017682	2	4	92	14302	negative regulation of appetite	LEP|PPARA
32096	0.00024354	0.0017682	2	4	92	14302	negative regulation of response to food	LEP|PPARA
51172	0.0002483	0.001797	12	562	92	14302	negative regulation of nitrogen compound metabolic process	BMP4|CDC6|PPARA|THRA|PPARG|EDN1|DNMT1|GLI2|NCOR2|BARD1|CTNNB1|CDT1
10648	0.00025688	0.0018532	9	328	92	14302	negative regulation of cell communication	PRKCA|PTPRC|CCND1|DKK1|ARRB2|SOCS3|IL6ST|AGT|IRS1
48534	0.00026017	0.0018709	8	259	92	14302	hemopoietic or lymphoid organ development	BMP4|PTPRC|THRA|LCK|PPARG|CD28|CTNNB1|TGFB2
48169	0.00027127	0.0019421	3	20	92	14302	regulation of long-term neuronal synaptic plasticity	AGT|RAB5A|EPHB2
51969	0.00027179	0.0019421	6	139	92	14302	regulation of transmission of nerve impulse	EGFR|CCL2|AGT|EDN1|RAB5A|EPHB2
48754	0.00028201	0.0020088	5	90	92	14302	branching morphogenesis of a tube	BMP4|AGT|EDN1|GLI2|CTNNB1
2683	0.0002969	0.0021082	5	91	92	14302	negative regulation of immune system process	PTPRC|ARRB2|ICOS|CD274|TGFB2
2684	0.0003036	0.002149	8	265	92	14302	positive regulation of immune system process	PTPRC|MAPK1|ICAM1|CCL2|IL6ST|LCK|CD28|TGFB2
46626	0.00031501	0.0022162	3	21	92	14302	regulation of insulin receptor signaling pathway	PRKCA|SOCS3|IRS1
45834	0.000318	0.0022162	4	51	92	14302	positive regulation of lipid metabolic process	PPARA|AGT|PPARG|IRS1
50920	0.000318	0.0022162	4	51	92	14302	regulation of chemotaxis	PRKCA|CCL2|IL8|CXCR4
33500	0.000318	0.0022162	4	51	92	14302	carbohydrate homeostasis	PPARG|IRS1|NCOR2|PCK1
42593	0.000318	0.0022162	4	51	92	14302	glucose homeostasis	PPARG|IRS1|NCOR2|PCK1
7568	0.00034118	0.0023638	6	145	92	14302	aging	PRKCA|FOS|SOCS3|P2RY1|CHEK1|CCL5
44267	0.00034127	0.0023638	27	2153	92	14302	cellular protein metabolic process	CCL2|FPR1|CHEK1|TGFB2|EPHB2|IL12RB2|PTK2|CXCR4|PAK3|SHC1|PRKAA2|EGFR|PRKCA|BMP4|PTPRC|NTRK3|MAPK1|DUSP2|ARRB2|CHRM3|PRLR|MAPK14|LCK|JAK1|JAK3|SETD2|BARD1
51050	0.00034417	0.0023766	8	270	92	14302	positive regulation of transport	BMP4|EGFR|PRKCA|P2RY1|EDN1|IRS1|PIK3R1|TGFB2
31326	0.00034918	0.0024038	34	3021	92	14302	regulation of cellular biosynthetic process	PPARA|ADCY2|THRA|CREM|PPARG|EDN1|RORC|GLI2|CTNNB1|CDT1|FOS|CCNE1|NR1D2|AGT|ETV1|SHC1|CCNA2|CD28|BMP4|PRKCA|EGFR|CDC6|ICAM1|NOS1|CEBPD|PSRC1|IRS1|LEP|MAPK1|ADRB1|ARRB2|DNMT1|SETD2|NCOR2
45137	0.00035398	0.0024294	6	146	92	14302	development of primary sexual characteristics	LEP|BMP4|CCNE1|CCND1|REN|AGT
2009	0.00036151	0.0024618	7	206	92	14302	morphogenesis of an epithelium	BMP4|EGFR|SOCS3|AGT|EDN1|GLI2|CTNNB1
1990	0.00036306	0.0024618	3	22	92	14302	regulation of systemic arterial blood pressure by hormone	REN|AGT|EDN1
3158	0.00036306	0.0024618	3	22	92	14302	endothelium development	BMP4|AGT|CTNNB1
42312	0.00036306	0.0024618	3	22	92	14302	regulation of vasodilation	NOS1|P2RY1|CFTR
9892	0.00038195	0.0025822	15	864	92	14302	negative regulation of metabolic process	PRKCA|BMP4|PPARA|CDC6|THRA|EDN1|PPARG|GLI2|CDT1|CTNNB1|LEP|ARRB2|DNMT1|NCOR2|BARD1
48729	0.00038907	0.0026147	8	275	92	14302	tissue morphogenesis	BMP4|EGFR|SOCS3|AGT|EDN1|GLI2|CTNNB1|TGFB2
2520	0.00038907	0.0026147	8	275	92	14302	immune system development	BMP4|PTPRC|THRA|LCK|PPARG|CD28|CTNNB1|TGFB2
31644	0.00039465	0.0026443	6	149	92	14302	regulation of neurological system process	EGFR|CCL2|AGT|EDN1|RAB5A|EPHB2
48565	0.00039656	0.0026492	4	54	92	14302	digestive tract development	BMP4|THRA|GLI2|CTNNB1
9967	0.0003986	0.0026539	8	276	92	14302	positive regulation of signal transduction	LEP|BMP4|EGFR|ARRB2|IL6ST|AGT|CTNNB1|TGFB2
60439	0.00040419	0.0026539	2	5	92	14302	trachea morphogenesis	BMP4|CTNNB1
10871	0.00040419	0.0026539	2	5	92	14302	negative regulation of receptor biosynthetic process	PPARA|PPARG
50857	0.00040419	0.0026539	2	5	92	14302	positive regulation of antigen receptor-mediated signaling pathway	PTPRC|LCK
31342	0.00040419	0.0026539	2	5	92	14302	negative regulation of cell killing	PTPRC|ARRB2
10558	0.00040432	0.0026539	12	593	92	14302	negative regulation of macromolecule biosynthetic process	BMP4|PRKCA|CDC6|PPARA|THRA|PPARG|EDN1|DNMT1|GLI2|NCOR2|CTNNB1|CDT1
32583	0.00042971	0.0028124	7	212	92	14302	regulation of gene-specific transcription	BMP4|PPARA|THRA|PSRC1|PPARG|NCOR2|CTNNB1
32989	0.00043095	0.0028124	9	352	92	14302	cellular component morphogenesis	BMP4|EGFR|PRKCA|PTK2|DKK1|GLI2|EPHB2|CTNNB1|TGFB2
1525	0.0004389	0.0028478	6	152	92	14302	angiogenesis	BMP4|PTK2|IL8|EDN1|CTNNB1|TGFB2
48511	0.0004389	0.0028478	6	152	92	14302	rhythmic process	LEP|BMP4|EGFR|CCNE1|AGT|TGFB2
23056	0.00044914	0.0029059	8	281	92	14302	positive regulation of signaling process	LEP|BMP4|EGFR|ARRB2|IL6ST|AGT|CTNNB1|TGFB2
70201	0.00045448	0.002932	6	153	92	14302	regulation of establishment of protein localization	BMP4|EGFR|THRA|PIK3R1|BARD1|TGFB2
45444	0.00045607	0.0029339	4	56	92	14302	fat cell differentiation	CCND1|ADRB1|PPARG|NCOR2
1822	0.00045935	0.0029466	5	100	92	14302	kidney development	BMP4|THRA|REN|AGT|GLI2
48568	0.00046747	0.0029902	7	215	92	14302	embryonic organ development	BMP4|EGFR|MAPK1|THRA|SOCS3|EDN1|GLI2
10628	0.00046974	0.0029919	12	603	92	14302	positive regulation of gene expression	BMP4|MAPK1|FOS|CCNE1|PPARA|THRA|PSRC1|PPARG|DNMT1|GLI2|CCNA2|CTNNB1
10551	0.00047049	0.0029919	6	154	92	14302	regulation of gene-specific transcription from RNA polymerase II promoter	BMP4|PPARA|THRA|PPARG|NCOR2|CTNNB1
1910	0.00047274	0.0029919	3	24	92	14302	regulation of leukocyte mediated cytotoxicity	PTPRC|ICAM1|ARRB2
31324	0.00047303	0.0029919	14	786	92	14302	negative regulation of cellular metabolic process	PRKCA|BMP4|PPARA|CDC6|THRA|EDN1|PPARG|GLI2|CDT1|CTNNB1|ARRB2|DNMT1|NCOR2|BARD1
22403	0.00047521	0.0029973	10	435	92	14302	cell cycle phase	EGFR|CDC6|CCNE1|CCND1|CDCA8|PSRC1|BIRC5|CHEK1|CCNA2|RAD51
51707	0.00047733	0.0030022	9	357	92	14302	response to other organism	IL12RB2|PTPRC|MAPK1|FOS|CCL2|SOCS3|CXCR4|CCL5|CCL4
1701	0.00048062	0.0030146	7	216	92	14302	in utero embryonic development	EGFR|MAPK1|SOCS3|EDN1|GLI2|NCOR2|CTNNB1
51291	0.00048809	0.0030445	4	57	92	14302	protein heterooligomerization	RRM2|PRKAA2|IRS1|CTNNB1
7179	0.00048809	0.0030445	4	57	92	14302	transforming growth factor beta receptor signaling pathway	FOS|CCL2|ARRB2|TGFB2
30324	0.00050309	0.0031123	5	102	92	14302	lung development	BMP4|THRA|CFTR|GLI2|CTNNB1
51329	0.00050309	0.0031123	5	102	92	14302	interphase of mitotic cell cycle	EGFR|CDC6|CCNE1|CCND1|BIRC5
33273	0.00050309	0.0031123	5	102	92	14302	response to vitamin	BMP4|CCNE1|CCND1|CCL2|PPARG
122	0.00050478	0.0031142	8	286	92	14302	negative regulation of transcription from RNA polymerase II promoter	BMP4|PPARA|THRA|PPARG|DNMT1|GLI2|NCOR2|CTNNB1
72001	0.0005261	0.0032369	5	103	92	14302	renal system development	BMP4|THRA|REN|AGT|GLI2
31327	0.00052832	0.0032417	12	611	92	14302	negative regulation of cellular biosynthetic process	BMP4|PRKCA|CDC6|PPARA|THRA|PPARG|EDN1|DNMT1|GLI2|NCOR2|CTNNB1|CDT1
45429	0.00053471	0.0032632	3	25	92	14302	positive regulation of nitric oxide biosynthetic process	EGFR|ICAM1|EDN1
10595	0.00053471	0.0032632	3	25	92	14302	positive regulation of endothelial cell migration	BMP4|AGT|EDN1
48514	0.00053625	0.0032638	7	220	92	14302	blood vessel morphogenesis	BMP4|PTK2|IL8|AGT|EDN1|CTNNB1|TGFB2
32270	0.00055321	0.0033579	8	290	92	14302	positive regulation of cellular protein metabolic process	BMP4|PRKCA|MAPK1|CCND1|IL6ST|AGT|DNMT1|CD28
9953	0.0005569	0.0033712	4	59	92	14302	dorsal/ventral pattern formation	BMP4|EDN1|GLI2|CTNNB1
30323	0.00057449	0.0034684	5	105	92	14302	respiratory tube development	BMP4|THRA|CFTR|GLI2|CTNNB1
10605	0.00057803	0.0034805	14	802	92	14302	negative regulation of macromolecule metabolic process	PRKCA|BMP4|PPARA|CDC6|THRA|EDN1|PPARG|GLI2|CDT1|CTNNB1|ARRB2|DNMT1|NCOR2|BARD1
6955	0.00058454	0.0035104	12	618	92	14302	immune response	PTPRC|ICAM1|CCR7|CCL2|IL8|ICOS|CD274|PPARG|XCL1|CCL5|CCL4|CD28
9607	0.00058738	0.0035136	10	447	92	14302	response to biotic stimulus	IL12RB2|PTPRC|MAPK1|FOS|CCND1|CCL2|SOCS3|CXCR4|CCL5|CCL4
79	0.00059376	0.0035136	4	60	92	14302	regulation of cyclin-dependent protein kinase activity	EGFR|CDC6|CCND1|CHEK1
30900	0.00059522	0.0035136	6	161	92	14302	forebrain development	BMP4|EGFR|DKK1|GLI2|NCOR2|CTNNB1
51325	0.0005999	0.0035136	5	106	92	14302	interphase	EGFR|CDC6|CCNE1|CCND1|BIRC5
48546	0.00060165	0.0035136	3	26	92	14302	digestive tract morphogenesis	BMP4|GLI2|CTNNB1
45669	0.00060165	0.0035136	3	26	92	14302	positive regulation of osteoblast differentiation	BMP4|IL6ST|CTNNB1
10332	0.00060165	0.0035136	3	26	92	14302	response to gamma radiation	PTPRC|CCL2|SOCS3
50886	0.00060165	0.0035136	3	26	92	14302	endocrine process	REN|AGT|EDN1
10743	0.00060165	0.0035136	3	26	92	14302	regulation of macrophage derived foam cell differentiation	PPARA|AGT|PPARG
7173	0.00060165	0.0035136	3	26	92	14302	epidermal growth factor receptor signaling pathway	EPS15|EGFR|SHC1
48247	0.00060375	0.0035136	2	6	92	14302	lymphocyte chemotaxis	CCL2|CCL5
10887	0.00060375	0.0035136	2	6	92	14302	negative regulation of cholesterol storage	PPARA|PPARG
9890	0.00061014	0.0035416	12	621	92	14302	negative regulation of biosynthetic process	BMP4|PRKCA|CDC6|PPARA|THRA|PPARG|EDN1|DNMT1|GLI2|NCOR2|CTNNB1|CDT1
22415	0.00063233	0.003661	4	61	92	14302	viral reproductive process	ICAM1|CCL2|CXCR4|CCL4
51960	0.00064587	0.0037269	7	227	92	14302	regulation of nervous system development	NTRK3|BMP4|PRKCA|PTK2|PPARG|GLI2|EPHB2
35295	0.000647	0.0037269	8	297	92	14302	tube development	BMP4|ADRB1|THRA|AGT|EDN1|CFTR|GLI2|CTNNB1
43406	0.00065325	0.0037402	5	108	92	14302	positive regulation of MAP kinase activity	EGFR|CXCR4|EDN1|FPR1|SHC1
7178	0.00065325	0.0037402	5	108	92	14302	transmembrane receptor protein serine/threonine kinase signaling pathway	BMP4|FOS|CCL2|ARRB2|TGFB2
19538	0.00065429	0.0037402	30	2611	92	14302	protein metabolic process	CCL2|FPR1|CHEK1|TGFB2|EPHB2|IL12RB2|PTK2|CXCR4|PAK3|REN|SHC1|PRKAA2|EGFR|PRKCA|BMP4|TMPRSS2|PTPRC|NTRK3|MAPK1|DUSP2|ARRB2|CHRM3|PRLR|MAPK14|LCK|JAK1|CMA1|JAK3|SETD2|BARD1
30217	0.00067264	0.0038031	4	62	92	14302	T cell differentiation	PTPRC|LCK|CD28|CTNNB1
1889	0.00067264	0.0038031	4	62	92	14302	liver development	CCNE1|CCND1|THRA|CTNNB1
51153	0.00067371	0.0038031	3	27	92	14302	regulation of striated muscle cell differentiation	BMP4|THRA|EDN1
2673	0.00067371	0.0038031	3	27	92	14302	regulation of acute inflammatory response	IL6ST|PPARG|CCL5
3014	0.00067371	0.0038031	3	27	92	14302	renal system process	BMP4|AGT|EDN1
51336	0.00067961	0.0038268	9	375	92	14302	regulation of hydrolase activity	EGFR|AGFG2|AGT|P2RY1|LCK|PPARG|EDN1|BIRC5|TGFB2
43086	0.00069094	0.003881	8	300	92	14302	negative regulation of catalytic activity	BMP4|PRKCA|PTPRC|DUSP2|ADCY2|PPARG|BIRC5|TGFB2
8152	0.00070568	0.0039539	54	5958	92	14302	metabolic process	PPARA|THRA|ADCY2|IL6ST|EDN1|PPARG|MCM10|TGFB2|CDT1|FOS|PAK3|CXCR4|SHC1|EGFR|PRKCA|CDC6|CFTR|RAD51|MAPK1|ARRB2|CHRM3|RRM2|LCK|RAB5A|CCL2|CREM|FPR1|CHEK1|EPHB2|IL12RB2|PTK2|AGT|REN|ETV1|PRKAA2|PIK3R1|CD28|BMP4|TMPRSS2|PTPRC|NOS1|CEBPD|PCK1|LEP|NTRK3|DUSP2|PRLR|MAPK14|DNMT1|JAK1|CMA1|JAK3|SETD2|BARD1
61008	0.00071474	0.0039653	4	63	92	14302	hepaticobiliary system development	CCNE1|CCND1|THRA|CTNNB1
10863	0.00071474	0.0039653	4	63	92	14302	positive regulation of phospholipase C activity	EGFR|AGT|P2RY1|EDN1
55123	0.00071474	0.0039653	4	63	92	14302	digestive system development	BMP4|THRA|GLI2|CTNNB1
7202	0.00071474	0.0039653	4	63	92	14302	activation of phospholipase C activity	EGFR|AGT|P2RY1|EDN1
7420	0.00073727	0.0040803	8	303	92	14302	brain development	BMP4|EGFR|DKK1|THRA|P2RY1|GLI2|NCOR2|CTNNB1
51348	0.00073983	0.0040844	5	111	92	14302	negative regulation of transferase activity	BMP4|PRKCA|PTPRC|DUSP2|PPARG
7584	0.00074427	0.004089	6	168	92	14302	response to nutrient	BMP4|CCNE1|CCND1|CCL2|IL6ST|PPARG
30855	0.00074427	0.004089	6	168	92	14302	epithelial cell differentiation	BMP4|F11R|PRLR|AGT|PPARG|CTNNB1
50792	0.00075106	0.0040963	3	28	92	14302	regulation of viral reproduction	IL8|CCL5|CD28
46677	0.00075106	0.0040963	3	28	92	14302	response to antibiotic	PRKCA|CCL2|JAK1
31341	0.00075106	0.0040963	3	28	92	14302	regulation of cell killing	PTPRC|ICAM1|ARRB2
60485	0.00075867	0.0041081	4	64	92	14302	mesenchyme development	BMP4|EDN1|CTNNB1|TGFB2
10553	0.00075867	0.0041081	4	64	92	14302	negative regulation of gene-specific transcription from RNA polymerase II promoter	BMP4|PPARA|PPARG|NCOR2
42476	0.00075867	0.0041081	4	64	92	14302	odontogenesis	BMP4|GLI2|CTNNB1|TGFB2
60541	0.00080214	0.0043331	5	113	92	14302	respiratory system development	BMP4|THRA|CFTR|GLI2|CTNNB1
9058	0.00081216	0.0043767	23	1797	92	14302	biosynthetic process	EGFR|PTPRC|PPARA|CDC6|NOS1|THRA|ADCY2|CEBPD|EDN1|PPARG|CHEK1|CFTR|MCM10|PCK1|TGFB2|CDT1|RAD51|PRLR|ARRB2|AGT|RRM2|ETV1|PRKAA2
32880	0.00084154	0.0044615	6	172	92	14302	regulation of protein localization	BMP4|EGFR|THRA|PIK3R1|BARD1|TGFB2
76	0.00084171	0.0044615	2	7	92	14302	DNA replication checkpoint	CDC6|CDT1
32297	0.00084171	0.0044615	2	7	92	14302	negative regulation of DNA-dependent DNA replication initiation	CDC6|CDT1
32000	0.00084171	0.0044615	2	7	92	14302	positive regulation of fatty acid beta-oxidation	PPARA|IRS1
32105	0.00084171	0.0044615	2	7	92	14302	negative regulation of response to extracellular stimulus	LEP|PPARA
32108	0.00084171	0.0044615	2	7	92	14302	negative regulation of response to nutrient levels	LEP|PPARA
31000	0.00084171	0.0044615	2	7	92	14302	response to caffeine	PPARG|PRKAA2
10212	0.0008522	0.0045065	4	66	92	14302	response to ionizing radiation	PTPRC|CCND1|CCL2|SOCS3
10518	0.00090189	0.0047521	4	67	92	14302	positive regulation of phospholipase activity	EGFR|AGT|P2RY1|EDN1
7187	0.00090285	0.0047521	5	116	92	14302	G-protein signaling, coupled to cyclic nucleotide second messenger	CCL2|ADRB1|ADCY2|AGT|FPR1
51046	0.0009183	0.0048221	7	241	92	14302	regulation of secretion	LEP|PRKCA|AGT|P2RY1|EDN1|IRS1|TGFB2
7548	0.00092072	0.0048236	6	175	92	14302	sex differentiation	LEP|BMP4|CCNE1|CCND1|REN|AGT
51301	0.00092906	0.004856	8	314	92	14302	cell division	CDC6|CCNE1|CCND1|CDCA8|PSRC1|BIRC5|CCNA2|TGFB2
16032	0.00095358	0.0049727	4	68	92	14302	viral reproduction	ICAM1|CCL2|CXCR4|CCL4
50795	0.0010073	0.0052409	4	69	92	14302	regulation of behavior	PRKCA|CCL2|IL8|CXCR4
1709	0.0010163	0.0052511	3	31	92	14302	cell fate determination	BMP4|MCL1|CTNNB1
45428	0.0010163	0.0052511	3	31	92	14302	regulation of nitric oxide biosynthetic process	EGFR|ICAM1|EDN1
46324	0.0010163	0.0052511	3	31	92	14302	regulation of glucose import	PRKCA|IRS1|PIK3R1
7423	0.001035	0.0053359	7	246	92	14302	sensory organ development	BMP4|EGFR|EDN1|GLI2|EPHB2|CTNNB1|TGFB2
1934	0.0010514	0.005408	5	120	92	14302	positive regulation of protein amino acid phosphorylation	BMP4|PRKCA|CCND1|IL6ST|AGT
19221	0.0010632	0.005456	4	70	92	14302	cytokine-mediated signaling pathway	LEP|CCL2|IL6ST|JAK1
3013	0.0010962	0.0055154	6	181	92	14302	circulatory system process	PPARA|ADRB1|REN|AGT|PPARG|EDN1
8015	0.0010962	0.0055154	6	181	92	14302	blood circulation	PPARA|ADRB1|REN|AGT|PPARG|EDN1
50994	0.0011162	0.0055154	3	32	92	14302	regulation of lipid catabolic process	PPARA|THRA|IRS1
42733	0.0011162	0.0055154	3	32	92	14302	embryonic digit morphogenesis	BMP4|GLI2|CTNNB1
60438	0.0011176	0.0055154	2	8	92	14302	trachea development	BMP4|CTNNB1
14002	0.0011176	0.0055154	2	8	92	14302	astrocyte development	EGFR|AGT
1823	0.0011176	0.0055154	2	8	92	14302	mesonephros development	BMP4|REN
2016	0.0011176	0.0055154	2	8	92	14302	regulation of blood volume by renin-angiotensin	REN|AGT
1991	0.0011176	0.0055154	2	8	92	14302	regulation of systemic arterial blood pressure by circulatory renin-angiotensin	REN|AGT
33002	0.0011176	0.0055154	2	8	92	14302	muscle cell proliferation	AGT|TGFB2
2704	0.0011176	0.0055154	2	8	92	14302	negative regulation of leukocyte mediated immunity	PTPRC|ARRB2
2707	0.0011176	0.0055154	2	8	92	14302	negative regulation of lymphocyte mediated immunity	PTPRC|ARRB2
32098	0.0011176	0.0055154	2	8	92	14302	regulation of appetite	LEP|PPARA
50872	0.0011176	0.0055154	2	8	92	14302	white fat cell differentiation	PPARG|NCOR2
42756	0.0011176	0.0055154	2	8	92	14302	drinking behavior	REN|AGT
10517	0.0011212	0.0055154	4	71	92	14302	regulation of phospholipase activity	EGFR|AGT|P2RY1|EDN1
23036	0.0011212	0.0055154	4	71	92	14302	initiation of signal transduction	LEP|CCL2|IL6ST|JAK1
23038	0.0011212	0.0055154	4	71	92	14302	signal initiation by diffusible mediator	LEP|CCL2|IL6ST|JAK1
23049	0.0011212	0.0055154	4	71	92	14302	signal initiation by protein/peptide mediator	LEP|CCL2|IL6ST|JAK1
45941	0.0011315	0.0055542	11	575	92	14302	positive regulation of transcription	BMP4|MAPK1|FOS|CCNE1|PPARA|THRA|PSRC1|PPARG|GLI2|CCNA2|CTNNB1
51253	0.0011494	0.0056299	9	404	92	14302	negative regulation of RNA metabolic process	BMP4|PPARA|THRA|PPARG|DNMT1|GLI2|NCOR2|BARD1|CTNNB1
8585	0.0011813	0.0057737	4	72	92	14302	female gonad development	LEP|BMP4|CCNE1|AGT
45768	0.0012221	0.0059473	3	33	92	14302	positive regulation of anti-apoptosis	IL6ST|CD28|CTNNB1
30856	0.0012221	0.0059473	3	33	92	14302	regulation of epithelial cell differentiation	CCND1|PRLR|CTNNB1
3008	0.0012268	0.0059574	20	1506	92	14302	system process	BMP4|PRKCA|PPARA|NOS1|THRA|EDN1|PPARG|CTNNB1|EPHB2|PDE6A|FOS|MAPK1|PTK2|ADRB1|ARRB2|REN|AGT|P2RY1|CLDN1|SCNN1G
6260	0.0012612	0.0061111	6	186	92	14302	DNA replication	CDC6|RRM2|CHEK1|MCM10|RAD51|CDT1
60193	0.0013084	0.0062992	4	74	92	14302	positive regulation of lipase activity	EGFR|AGT|P2RY1|EDN1
6275	0.0013084	0.0062992	4	74	92	14302	regulation of DNA replication	CDC6|SHC1|GLI2|CDT1
6937	0.0013084	0.0062992	4	74	92	14302	regulation of muscle contraction	PRKCA|NOS1|CHRM3|EDN1
10827	0.0013342	0.0064098	3	34	92	14302	regulation of glucose transport	PRKCA|IRS1|PIK3R1
2521	0.0013541	0.0064917	5	127	92	14302	leukocyte differentiation	PTPRC|LCK|PPARG|CD28|CTNNB1
7186	0.0013579	0.0064959	10	499	92	14302	G-protein coupled receptor protein signaling pathway	CCL2|ADRB1|ADCY2|IL8|CHRM3|CXCR4|AGT|P2RY1|EDN1|FPR1
51179	0.0013631	0.0065071	32	2985	92	14302	localization	PPARA|THRA|CCL2|PPARG|EDN1|ITGB2|CCL5|CTNNB1|TGFB2|PTK2|PAK3|AGT|REN|SCNN1G|BMP4|SH3GL3|EGFR|PRKCA|PTPRC|ICAM1|CD3G|IL8|ARHGEF7|PSRC1|BIRC5|CFTR|EPS15|MAPK1|ARRB2|LCK|RAB5A|DNM1
32869	0.0013754	0.0065519	4	75	92	14302	cellular response to insulin stimulus	PPARG|SHC1|IRS1|PIK3R1
48009	0.0014309	0.0067735	2	9	92	14302	insulin-like growth factor receptor signaling pathway	IRS1|PIK3R1
10889	0.0014309	0.0067735	2	9	92	14302	regulation of sequestering of triglyceride	PPARA|PPARG
32095	0.0014309	0.0067735	2	9	92	14302	regulation of response to food	LEP|PPARA
45471	0.0014447	0.0068186	4	76	92	14302	response to ethanol	PRKCA|CCNE1|CCND1|CCL2
19935	0.0014513	0.0068186	5	129	92	14302	cyclic-nucleotide-mediated signaling	CCL2|ADRB1|ADCY2|AGT|FPR1
48168	0.0014525	0.0068186	3	35	92	14302	regulation of neuronal synaptic plasticity	AGT|RAB5A|EPHB2
19722	0.0014525	0.0068186	3	35	92	14302	calcium-mediated signaling	EGFR|IL8|EDN1
51052	0.0015018	0.0070355	5	130	92	14302	regulation of DNA metabolic process	CDC6|SHC1|GLI2|RAD51|CDT1
10243	0.0015165	0.0070747	4	77	92	14302	response to organic nitrogen	CCNE1|CCND1|CCL2|PRKAA2
50870	0.0015165	0.0070747	4	77	92	14302	positive regulation of T cell activation	PTPRC|IL6ST|LCK|CD28
10556	0.0015457	0.0071962	31	2877	92	14302	regulation of macromolecule biosynthetic process	PPARA|THRA|CREM|PPARG|EDN1|RORC|GLI2|CTNNB1|CDT1|TGFB2|FOS|CCNE1|NR1D2|AGT|ETV1|SHC1|CCNA2|CD28|PRKCA|BMP4|CDC6|ICAM1|NOS1|CEBPD|PSRC1|IRS1|MAPK1|ARRB2|DNMT1|SETD2|NCOR2
61180	0.0015772	0.0072979	3	36	92	14302	mammary gland epithelium development	CCND1|PRLR|GLI2
8286	0.0015772	0.0072979	3	36	92	14302	insulin receptor signaling pathway	SHC1|IRS1|PIK3R1
19229	0.0015772	0.0072979	3	36	92	14302	regulation of vasoconstriction	CHRM3|AGT|EDN1
46545	0.0015906	0.0073449	4	78	92	14302	development of primary female sexual characteristics	LEP|BMP4|CCNE1|AGT
9790	0.001612	0.0074282	11	601	92	14302	embryonic development	BMP4|EGFR|MAPK1|DKK1|THRA|SOCS3|EDN1|GLI2|NCOR2|CTNNB1|TGFB2
32844	0.0016611	0.0076366	5	133	92	14302	regulation of homeostatic process	PTPRC|NOS1|AGT|LCK|CCL5
33157	0.0016673	0.0076366	4	79	92	14302	regulation of intracellular protein transport	BMP4|EGFR|THRA|BARD1
22612	0.0016673	0.0076366	4	79	92	14302	gland morphogenesis	BMP4|EGFR|GLI2|TGFB2
43112	0.0017084	0.0077933	3	37	92	14302	receptor metabolic process	ARRB2|PPARG|RAB5A
42475	0.0017084	0.0077933	3	37	92	14302	odontogenesis of dentine-containing tooth	BMP4|GLI2|CTNNB1
51047	0.0017168	0.0078157	5	134	92	14302	positive regulation of secretion	PRKCA|P2RY1|EDN1|IRS1|TGFB2
51345	0.0017347	0.0078811	6	198	92	14302	positive regulation of hydrolase activity	EGFR|AGT|P2RY1|LCK|PPARG|EDN1
6916	0.0017795	0.0080115	6	199	92	14302	anti-apoptosis	CCL2|PRLR|MCL1|SOCS3|TNFRSF18|BIRC5
60795	0.0017811	0.0080115	2	10	92	14302	cell fate commitment involved in the formation of primary germ layers	BMP4|CTNNB1
48713	0.0017811	0.0080115	2	10	92	14302	regulation of oligodendrocyte differentiation	BMP4|PPARG
10869	0.0017811	0.0080115	2	10	92	14302	regulation of receptor biosynthetic process	PPARA|PPARG
50853	0.0017811	0.0080115	2	10	92	14302	B cell receptor signaling pathway	PTPRC|MAPK1
90046	0.0018324	0.0081932	5	136	92	14302	regulation of transcription regulator activity	ICAM1|THRA|ARRB2|AGT|PPARG
45165	0.0018324	0.0081932	5	136	92	14302	cell fate commitment	BMP4|MCL1|PPARG|GLI2|CTNNB1
51090	0.0018324	0.0081932	5	136	92	14302	regulation of transcription factor activity	ICAM1|THRA|ARRB2|AGT|PPARG
51171	0.0018647	0.0083209	32	3040	92	14302	regulation of nitrogen compound metabolic process	PPARA|ADCY2|THRA|AGFG2|CREM|PPARG|EDN1|RORC|GLI2|CTNNB1|CDT1|FOS|CCNE1|NR1D2|AGT|ETV1|SHC1|CCNA2|BMP4|EGFR|CDC6|ICAM1|CEBPD|PSRC1|RAD51|MAPK1|ADRB1|ARRB2|DNMT1|SETD2|NCOR2|BARD1
35239	0.0018717	0.0083361	6	201	92	14302	tube morphogenesis	BMP4|ADRB1|AGT|EDN1|GLI2|CTNNB1
46822	0.0019127	0.0085019	4	82	92	14302	regulation of nucleocytoplasmic transport	BMP4|EGFR|THRA|BARD1
1817	0.0019192	0.0085139	6	202	92	14302	regulation of cytokine production	CCL2|IL6ST|AGT|PPARG|CD28|TGFB2
51147	0.0019909	0.0088023	3	39	92	14302	regulation of muscle cell differentiation	BMP4|THRA|EDN1
71375	0.0019998	0.0088023	4	83	92	14302	cellular response to peptide hormone stimulus	PPARG|SHC1|IRS1|PIK3R1
46660	0.0019998	0.0088023	4	83	92	14302	female sex differentiation	LEP|BMP4|CCNE1|AGT
31349	0.0019998	0.0088023	4	83	92	14302	positive regulation of defense response	PRKCA|IL6ST|AGT|CCL5
6952	0.00206	0.0090496	11	620	92	14302	defense response	PTPRC|F11R|FOS|CCR7|CCL2|IL8|CXCR4|PPARG|ITGB2|CCL5|CCL4
10720	0.0020896	0.009144	4	84	92	14302	positive regulation of cell development	NTRK3|PPARG|EPHB2|TGFB2
46883	0.0020896	0.009144	4	84	92	14302	regulation of hormone secretion	LEP|P2RY1|EDN1|IRS1
30182	0.0021322	0.0093124	9	442	92	14302	neuron differentiation	NTRK3|LEP|BMP4|EGFR|PRKCA|PTK2|GLI2|EPHB2|TGFB2
45767	0.0021424	0.0093388	3	40	92	14302	regulation of anti-apoptosis	IL6ST|CD28|CTNNB1
30174	0.0021678	0.0093594	2	11	92	14302	regulation of DNA-dependent DNA replication initiation	CDC6|CDT1
48708	0.0021678	0.0093594	2	11	92	14302	astrocyte differentiation	EGFR|AGT
1960	0.0021678	0.0093594	2	11	92	14302	negative regulation of cytokine-mediated signaling pathway	PTPRC|IL6ST
10460	0.0021678	0.0093594	2	11	92	14302	positive regulation of heart rate	ADRB1|EDN1
31998	0.0021678	0.0093594	2	11	92	14302	regulation of fatty acid beta-oxidation	PPARA|IRS1
50678	0.0021821	0.0093853	4	85	92	14302	regulation of epithelial cell proliferation	BMP4|EGFR|CTNNB1|TGFB2
32582	0.0021821	0.0093853	4	85	92	14302	negative regulation of gene-specific transcription	BMP4|PPARA|PPARG|NCOR2
43009	0.0022078	0.0094778	8	360	92	14302	chordate embryonic development	BMP4|EGFR|MAPK1|SOCS3|EDN1|GLI2|NCOR2|CTNNB1
30278	0.0022775	0.00974	4	86	92	14302	regulation of ossification	BMP4|IL6ST|CTNNB1|TGFB2
50767	0.0022775	0.00974	6	209	92	14302	regulation of neurogenesis	NTRK3|BMP4|PTK2|PPARG|GLI2|EPHB2
35150	0.0023008	0.0097839	3	41	92	14302	regulation of tube size	ADRB1|AGT|EDN1
50921	0.0023008	0.0097839	3	41	92	14302	positive regulation of chemotaxis	PRKCA|CCL2|IL8
50880	0.0023008	0.0097839	3	41	92	14302	regulation of blood vessel size	ADRB1|AGT|EDN1
16043	0.0023248	0.0098673	28	2562	92	14302	cellular component organization	GLI2|CTNNB1|TGFB2|EPHB2|CDCA8|PTK2|AGT|PRKAA2|CCNA2|SH3GL3|EGFR|PRKCA|BMP4|CDC6|CD3G|PSRC1|BIRC5|IRS1|RAD51|EPS15|DKK1|ARRB2|PRLR|RRM2|RAB5A|DNMT1|SETD2|DNM1
9792	0.0023642	0.010008	8	364	92	14302	embryonic development ending in birth or egg hatching	BMP4|EGFR|MAPK1|SOCS3|EDN1|GLI2|NCOR2|CTNNB1
35113	0.0023756	0.010008	4	87	92	14302	embryonic appendage morphogenesis	BMP4|DKK1|GLI2|CTNNB1
30326	0.0023756	0.010008	4	87	92	14302	embryonic limb morphogenesis	BMP4|DKK1|GLI2|CTNNB1
1890	0.0023756	0.010008	4	87	92	14302	placenta development	EGFR|MAPK1|SOCS3|PPARG
51223	0.0024243	0.010194	5	145	92	14302	regulation of protein transport	BMP4|EGFR|THRA|BARD1|TGFB2
43407	0.0024664	0.010313	3	42	92	14302	negative regulation of MAP kinase activity	BMP4|PRKCA|DUSP2
10594	0.0024664	0.010313	3	42	92	14302	regulation of endothelial cell migration	BMP4|AGT|EDN1
42102	0.0024664	0.010313	3	42	92	14302	positive regulation of T cell proliferation	PTPRC|IL6ST|CD28
21952	0.0025905	0.010635	2	12	92	14302	central nervous system projection neuron axonogenesis	GLI2|EPHB2
43586	0.0025905	0.010635	2	12	92	14302	tongue development	BMP4|EGFR
14061	0.0025905	0.010635	2	12	92	14302	regulation of norepinephrine secretion	AGT|P2RY1
2021	0.0025905	0.010635	2	12	92	14302	response to dietary excess	LEP|ADRB1
10885	0.0025905	0.010635	2	12	92	14302	regulation of cholesterol storage	PPARA|PPARG
45737	0.0025905	0.010635	2	12	92	14302	positive regulation of cyclin-dependent protein kinase activity	EGFR|CCND1
14821	0.0025905	0.010635	2	12	92	14302	phasic smooth muscle contraction	AGT|EDN1
50930	0.0025905	0.010635	2	12	92	14302	induction of positive chemotaxis	PRKCA|IL8
3081	0.0025905	0.010635	2	12	92	14302	regulation of systemic arterial blood pressure by renin-angiotensin	REN|AGT
42310	0.0025905	0.010635	2	12	92	14302	vasoconstriction	AGT|EDN1
48145	0.0026391	0.010795	3	43	92	14302	regulation of fibroblast proliferation	AGT|CCNA2|CTNNB1
90068	0.0026391	0.010795	3	43	92	14302	positive regulation of cell cycle process	EDN1|BIRC5|CD28
9314	0.0026843	0.010954	6	216	92	14302	response to radiation	EGFR|PTPRC|FOS|CCND1|CCL2|SOCS3
60191	0.0026875	0.010954	4	90	92	14302	regulation of lipase activity	EGFR|AGT|P2RY1|EDN1
22604	0.0027277	0.011098	5	149	92	14302	regulation of cell morphogenesis	NTRK3|PTK2|ITGB2|EPHB2|TGFB2
10638	0.0027974	0.011347	4	91	92	14302	positive regulation of organelle organization	PSRC1|EDN1|DNMT1|CD28
7264	0.0027991	0.011347	7	293	92	14302	small GTPase mediated signal transduction	MAPK1|ARHGEF7|PAK3|MAPK14|RAB5A|SHC1|CCNA2
51341	0.0028191	0.011387	3	44	92	14302	regulation of oxidoreductase activity	EGFR|AGT|EDN1
1816	0.0028191	0.011387	3	44	92	14302	cytokine production	IL12RB2|CMA1|CD28
48646	0.0028396	0.01145	8	375	92	14302	anatomical structure formation involved in morphogenesis	BMP4|PTK2|NOS1|IL8|EDN1|GLI2|CTNNB1|TGFB2
8361	0.0028743	0.011569	6	219	92	14302	regulation of cell size	NTRK3|AGT|PSRC1|PPARG|EDN1|TGFB2
10769	0.0029104	0.011693	4	92	92	14302	regulation of cell morphogenesis involved in differentiation	NTRK3|PTK2|EPHB2|TGFB2
7507	0.0030066	0.012058	6	221	92	14302	heart development	BMP4|EDN1|GLI2|NCOR2|CTNNB1|TGFB2
60749	0.0030488	0.012077	2	13	92	14302	mammary gland alveolus development	CCND1|PRLR
60571	0.0030488	0.012077	2	13	92	14302	morphogenesis of an epithelial fold	EGFR|GLI2
51209	0.0030488	0.012077	2	13	92	14302	release of sequestered calcium ion into cytosol	PTPRC|LCK
51283	0.0030488	0.012077	2	13	92	14302	negative regulation of sequestering of calcium ion	PTPRC|LCK
51282	0.0030488	0.012077	2	13	92	14302	regulation of sequestering of calcium ion	PTPRC|LCK
1542	0.0030488	0.012077	2	13	92	14302	ovulation from ovarian follicle	LEP|AGT
10745	0.0030488	0.012077	2	13	92	14302	negative regulation of macrophage derived foam cell differentiation	PPARA|PPARG
278	0.003079	0.012176	8	380	92	14302	mitotic cell cycle	EGFR|CDC6|CCNE1|CCND1|CDCA8|PSRC1|BIRC5|CCNA2
46887	0.0032014	0.012616	3	46	92	14302	positive regulation of hormone secretion	P2RY1|EDN1|IRS1
7200	0.0032014	0.012616	3	46	92	14302	activation of phospholipase C activity by G-protein coupled receptor protein signaling pathway coupled to IP3 second messenger	AGT|P2RY1|EDN1
30098	0.0032679	0.012855	4	95	92	14302	lymphocyte differentiation	PTPRC|LCK|CD28|CTNNB1
19219	0.0033102	0.012999	31	3014	92	14302	regulation of nucleobase, nucleoside, nucleotide and nucleic acid metabolic process	PPARA|ADCY2|THRA|AGFG2|CREM|PPARG|EDN1|RORC|GLI2|CTNNB1|CDT1|FOS|CCNE1|NR1D2|AGT|ETV1|SHC1|CCNA2|BMP4|CDC6|ICAM1|CEBPD|PSRC1|RAD51|MAPK1|ADRB1|ARRB2|DNMT1|SETD2|NCOR2|BARD1
48520	0.0034039	0.013344	3	47	92	14302	positive regulation of behavior	PRKCA|CCL2|IL8
51101	0.0034157	0.013367	5	157	92	14302	regulation of DNA binding	ICAM1|THRA|ARRB2|AGT|PPARG
32787	0.003432	0.013407	7	304	92	14302	monocarboxylic acid metabolic process	LEP|PPARA|AGT|CREM|EDN1|PRKAA2|PCK1
6915	0.00349	0.013556	10	568	92	14302	apoptosis	MCL1|ARHGEF7|CXCR4|PAK3|LCK|PPARG|TNFRSF18|BIRC5|ITGB2|GLI2
44087	0.0035097	0.013556	5	158	92	14302	regulation of cellular component biogenesis	PRKCA|PTK2|THRA|PSRC1|EDN1
32386	0.0035222	0.013556	4	97	92	14302	regulation of intracellular transport	BMP4|EGFR|THRA|BARD1
60441	0.003542	0.013556	2	14	92	14302	epithelial tube branching involved in lung morphogenesis	BMP4|CTNNB1
60389	0.003542	0.013556	2	14	92	14302	pathway-restricted SMAD protein phosphorylation	BMP4|TGFB2
10888	0.003542	0.013556	2	14	92	14302	negative regulation of lipid storage	PPARA|PPARG
45909	0.003542	0.013556	2	14	92	14302	positive regulation of vasodilation	NOS1|CFTR
32107	0.003542	0.013556	2	14	92	14302	regulation of response to nutrient levels	LEP|PPARA
32104	0.003542	0.013556	2	14	92	14302	regulation of response to extracellular stimulus	LEP|PPARA
50854	0.003542	0.013556	2	14	92	14302	regulation of antigen receptor-mediated signaling pathway	PTPRC|LCK
7263	0.003542	0.013556	2	14	92	14302	nitric oxide mediated signal transduction	AGT|FPR1
42089	0.003542	0.013556	2	14	92	14302	cytokine biosynthetic process	CMA1|CD28
45667	0.0036141	0.013808	3	48	92	14302	regulation of osteoblast differentiation	BMP4|IL6ST|CTNNB1
21700	0.0036543	0.013938	4	98	92	14302	developmental maturation	REN|PPARG|CTNNB1|TGFB2
9617	0.0037372	0.014206	6	231	92	14302	response to bacterium	IL12RB2|MAPK1|FOS|CCL2|SOCS3|CCL5
31401	0.0037372	0.014206	6	231	92	14302	positive regulation of protein modification process	BMP4|PRKCA|CCND1|IL6ST|AGT|DNMT1
51591	0.0038321	0.014543	3	49	92	14302	response to cAMP	FOS|REN|AGT
35107	0.0039285	0.014834	4	100	92	14302	appendage morphogenesis	BMP4|DKK1|GLI2|CTNNB1
35108	0.0039285	0.014834	4	100	92	14302	limb morphogenesis	BMP4|DKK1|GLI2|CTNNB1
6469	0.0039285	0.014834	4	100	92	14302	negative regulation of protein kinase activity	BMP4|PRKCA|PTPRC|DUSP2
12501	0.0039485	0.014885	10	578	92	14302	programmed cell death	MCL1|ARHGEF7|CXCR4|PAK3|LCK|PPARG|TNFRSF18|BIRC5|ITGB2|GLI2
45892	0.0040129	0.01509	8	397	92	14302	negative regulation of transcription, DNA-dependent	BMP4|PPARA|THRA|PPARG|DNMT1|GLI2|NCOR2|CTNNB1
48593	0.0040579	0.01509	3	50	92	14302	camera-type eye morphogenesis	BMP4|EPHB2|CTNNB1
21904	0.0040699	0.01509	2	15	92	14302	dorsal/ventral neural tube patterning	BMP4|GLI2
14068	0.0040699	0.01509	2	15	92	14302	positive regulation of phosphoinositide 3-kinase cascade	AGT|TGFB2
44253	0.0040699	0.01509	2	15	92	14302	positive regulation of multicellular organismal metabolic process	BMP4|ADRB1
51963	0.0040699	0.01509	2	15	92	14302	regulation of synaptogenesis	PRKCA|PTK2
33160	0.0040699	0.01509	2	15	92	14302	positive regulation of protein import into nucleus, translocation	BMP4|EGFR
10574	0.0040699	0.01509	2	15	92	14302	regulation of vascular endothelial growth factor production	CCL2|IL6ST
19079	0.0040699	0.01509	2	15	92	14302	viral genome replication	CCL2|CCL4
42107	0.0040699	0.01509	2	15	92	14302	cytokine metabolic process	CMA1|CD28
3018	0.0042916	0.015886	3	51	92	14302	vascular process in circulatory system	ADRB1|AGT|EDN1
90066	0.004315	0.015946	7	317	92	14302	regulation of anatomical structure size	NTRK3|ADRB1|AGT|PSRC1|PPARG|EDN1|TGFB2
30308	0.0043654	0.016106	4	103	92	14302	negative regulation of cell growth	AGT|PSRC1|PPARG|TGFB2
60173	0.004518	0.016615	4	104	92	14302	limb development	BMP4|DKK1|GLI2|CTNNB1
48736	0.004518	0.016615	4	104	92	14302	appendage development	BMP4|DKK1|GLI2|CTNNB1
82	0.0045334	0.016617	3	52	92	14302	G1/S transition of mitotic cell cycle	EGFR|CCNE1|CCND1
9755	0.0045334	0.016617	3	52	92	14302	hormone-mediated signaling pathway	ADCY2|THRA|REN
60395	0.0046319	0.016896	2	16	92	14302	SMAD protein signal transduction	BMP4|FOS
14066	0.0046319	0.016896	2	16	92	14302	regulation of phosphoinositide 3-kinase cascade	AGT|TGFB2
50996	0.0046319	0.016896	2	16	92	14302	positive regulation of lipid catabolic process	PPARA|IRS1
51251	0.0046742	0.016968	4	105	92	14302	positive regulation of lymphocyte activation	PTPRC|IL6ST|LCK|CD28
2697	0.0046742	0.016968	4	105	92	14302	regulation of immune effector process	PTPRC|ICAM1|ARRB2|CD28
33673	0.0046742	0.016968	4	105	92	14302	negative regulation of kinase activity	BMP4|PRKCA|PTPRC|DUSP2
33043	0.0046852	0.016981	6	242	92	14302	regulation of organelle organization	BMP4|PSRC1|EDN1|DNMT1|CD28|CTNNB1
48699	0.0047806	0.017253	10	594	92	14302	generation of neurons	NTRK3|LEP|BMP4|EGFR|PRKCA|PTK2|PPARG|GLI2|EPHB2|TGFB2
14031	0.0047832	0.017253	3	53	92	14302	mesenchymal cell development	EDN1|CTNNB1|TGFB2
50768	0.0047832	0.017253	3	53	92	14302	negative regulation of neurogenesis	BMP4|PTK2|EPHB2
45893	0.0048215	0.017363	9	500	92	14302	positive regulation of transcription, DNA-dependent	BMP4|FOS|CCNE1|PPARA|THRA|PSRC1|PPARG|GLI2|CTNNB1
48666	0.0050205	0.018051	7	326	92	14302	neuron development	LEP|EGFR|PRKCA|PTK2|GLI2|EPHB2|TGFB2
44419	0.005104	0.018322	7	327	92	14302	interspecies interaction between organisms	MAPK1|ICAM1|F11R|CXCR4|LCK|CLDN1|PIK3R1
8219	0.0051375	0.018413	11	699	92	14302	cell death	MCL1|ARHGEF7|CXCR4|PAK3|LCK|PPARG|TNFRSF18|BIRC5|ITGB2|GLI2|TGFB2
51254	0.0052067	0.018589	9	506	92	14302	positive regulation of RNA metabolic process	BMP4|FOS|CCNE1|PPARA|THRA|PSRC1|PPARG|GLI2|CTNNB1
48645	0.0052276	0.018589	2	17	92	14302	organ formation	BMP4|GLI2
51303	0.0052276	0.018589	2	17	92	14302	establishment of chromosome localization	PSRC1|BIRC5
2675	0.0052276	0.018589	2	17	92	14302	positive regulation of acute inflammatory response	IL6ST|CCL5
50000	0.0052276	0.018589	2	17	92	14302	chromosome localization	PSRC1|BIRC5
70271	0.0052732	0.018683	9	507	92	14302	protein complex biogenesis	EPS15|PTK2|CD3G|PRLR|RRM2|PRKAA2|IRS1|RAD51|CTNNB1
6461	0.0052732	0.018683	9	507	92	14302	protein complex assembly	EPS15|PTK2|CD3G|PRLR|RRM2|PRKAA2|IRS1|RAD51|CTNNB1
51241	0.005279	0.018683	5	174	92	14302	negative regulation of multicellular organismal process	BMP4|PRKCA|ADRB1|PPARG|EDN1
45793	0.0053076	0.018726	3	55	92	14302	positive regulation of cell size	NTRK3|EDN1|TGFB2
6898	0.0053076	0.018726	3	55	92	14302	receptor-mediated endocytosis	ARRB2|RAB5A|DNM1
16265	0.0054153	0.019076	11	704	92	14302	death	MCL1|ARHGEF7|CXCR4|PAK3|LCK|PPARG|TNFRSF18|BIRC5|ITGB2|GLI2|TGFB2
45792	0.0055097	0.019379	4	110	92	14302	negative regulation of cell size	AGT|PSRC1|PPARG|TGFB2
1501	0.005537	0.019416	7	332	92	14302	skeletal system development	BMP4|EGFR|PRKCA|THRA|EDN1|GLI2|CTNNB1
45786	0.0055376	0.019416	5	176	92	14302	negative regulation of cell cycle	BMP4|EGFR|IL8|BARD1|TGFB2
48762	0.0055822	0.019452	3	56	92	14302	mesenchymal cell differentiation	EDN1|CTNNB1|TGFB2
1892	0.0055822	0.019452	3	56	92	14302	embryonic placenta development	EGFR|MAPK1|SOCS3
32102	0.0055822	0.019452	3	56	92	14302	negative regulation of response to external stimulus	LEP|PPARA|PPARG
10721	0.0055822	0.019452	3	56	92	14302	negative regulation of cell development	BMP4|PTK2|EPHB2
51129	0.0056702	0.019728	5	177	92	14302	negative regulation of cellular component organization	BMP4|PTK2|THRA|DNMT1|EPHB2
7155	0.0058242	0.020175	11	711	92	14302	cell adhesion	EGFR|ICAM1|F11R|CCL2|THRA|AGT|CLDN1|ITGB2|CCL5|CCL4|CTNNB1
60674	0.0058566	0.020175	2	18	92	14302	placenta blood vessel development	MAPK1|SOCS3
90329	0.0058566	0.020175	2	18	92	14302	regulation of DNA-dependent DNA replication	CDC6|CDT1
45987	0.0058566	0.020175	2	18	92	14302	positive regulation of smooth muscle contraction	CHRM3|EDN1
31623	0.0058566	0.020175	2	18	92	14302	receptor internalization	ARRB2|RAB5A
30728	0.0058566	0.020175	2	18	92	14302	ovulation	LEP|AGT
48167	0.0058652	0.020175	3	57	92	14302	regulation of synaptic plasticity	AGT|RAB5A|EPHB2
7265	0.0058702	0.020175	4	112	92	14302	Ras protein signal transduction	MAPK1|MAPK14|SHC1|CCNA2
22610	0.0058846	0.020193	11	712	92	14302	biological adhesion	EGFR|ICAM1|F11R|CCL2|THRA|AGT|CLDN1|ITGB2|CCL5|CCL4|CTNNB1
6259	0.0059748	0.020193	9	517	92	14302	DNA metabolic process	CDC6|FOS|RRM2|DNMT1|CHEK1|MCM10|BARD1|RAD51|CDT1
44281	0.0060113	0.020193	17	1370	92	14302	small molecule metabolic process	PPARA|ADCY2|NOS1|IL6ST|CREM|EDN1|CFTR|PCK1|TGFB2|LEP|FOS|MAPK1|RRM2|AGT|DNMT1|PRKAA2|SETD2
48589	0.0060562	0.020193	4	113	92	14302	developmental growth	BMP4|CCNE1|PRLR|GLI2
7611	0.0060562	0.020193	4	113	92	14302	learning or memory	PRKCA|FOS|THRA|EPHB2
70305	0.0064327	0.020193	1	1	92	14302	response to cGMP	REN
61156	0.0064327	0.020193	1	1	92	14302	pulmonary artery morphogenesis	BMP4
61155	0.0064327	0.020193	1	1	92	14302	pulmonary artery endothelial tube morphogenesis	BMP4
21508	0.0064327	0.020193	1	1	92	14302	floor plate formation	GLI2
60681	0.0064327	0.020193	1	1	92	14302	branch elongation involved in ureteric bud branching	BMP4
18022	0.0064327	0.020193	1	1	92	14302	peptidyl-lysine methylation	SETD2
18023	0.0064327	0.020193	1	1	92	14302	peptidyl-lysine trimethylation	SETD2
70106	0.0064327	0.020193	1	1	92	14302	interleukin-27-mediated signaling pathway	IL6ST
70104	0.0064327	0.020193	1	1	92	14302	negative regulation of interleukin-6-mediated signaling pathway	IL6ST
70103	0.0064327	0.020193	1	1	92	14302	regulation of interleukin-6-mediated signaling pathway	IL6ST
70098	0.0064327	0.020193	1	1	92	14302	chemokine-mediated signaling pathway	CCL2
60440	0.0064327	0.020193	1	1	92	14302	trachea formation	BMP4
60503	0.0064327	0.020193	1	1	92	14302	bud dilation involved in lung branching	BMP4
60502	0.0064327	0.020193	1	1	92	14302	epithelial cell proliferation involved in lung morphogenesis	BMP4
48819	0.0064327	0.020193	1	1	92	14302	regulation of hair follicle maturation	TGFB2
48818	0.0064327	0.020193	1	1	92	14302	positive regulation of hair follicle maturation	TGFB2
90273	0.0064327	0.020193	1	1	92	14302	regulation of somatostatin secretion	IRS1
90275	0.0064327	0.020193	1	1	92	14302	negative regulation of somatostatin secretion	IRS1
90194	0.0064327	0.020193	1	1	92	14302	negative regulation of glomerulus development	BMP4
90185	0.0064327	0.020193	1	1	92	14302	negative regulation of kidney development	BMP4
90191	0.0064327	0.020193	1	1	92	14302	negative regulation of branching involved in ureteric bud morphogenesis	BMP4
48690	0.0064327	0.020193	1	1	92	14302	regulation of axon extension involved in regeneration	NTRK3
48691	0.0064327	0.020193	1	1	92	14302	positive regulation of axon extension involved in regeneration	NTRK3
48687	0.0064327	0.020193	1	1	92	14302	positive regulation of sprouting of injured axon	NTRK3
48686	0.0064327	0.020193	1	1	92	14302	regulation of sprouting of injured axon	NTRK3
71417	0.0064327	0.020193	1	1	92	14302	cellular response to organic nitrogen	PRKAA2
1711	0.0064327	0.020193	1	1	92	14302	endodermal cell fate commitment	CTNNB1
51771	0.0064327	0.020193	1	1	92	14302	negative regulation of nitric-oxide synthase biosynthetic process	EDN1
51795	0.0064327	0.020193	1	1	92	14302	positive regulation of catagen	TGFB2
51794	0.0064327	0.020193	1	1	92	14302	regulation of catagen	TGFB2
48391	0.0064327	0.020193	1	1	92	14302	intermediate mesoderm formation	BMP4
48390	0.0064327	0.020193	1	1	92	14302	intermediate mesoderm morphogenesis	BMP4
48392	0.0064327	0.020193	1	1	92	14302	intermediate mesodermal cell differentiation	BMP4
1998	0.0064327	0.020193	1	1	92	14302	angiotensin mediated vasoconstriction involved in regulation of systemic arterial blood pressure	AGT
45590	0.0064327	0.020193	1	1	92	14302	negative regulation of regulatory T cell differentiation	ICOS
90103	0.0064327	0.020193	1	1	92	14302	cochlea morphogenesis	GLI2
45713	0.0064327	0.020193	1	1	92	14302	low-density lipoprotein receptor biosynthetic process	PPARG
2155	0.0064327	0.020193	1	1	92	14302	regulation of thyroid hormone mediated signaling pathway	THRA
2457	0.0064327	0.020193	1	1	92	14302	T cell antigen processing and presentation	ICAM1
14873	0.0064327	0.020193	1	1	92	14302	response to muscle activity involved in regulation of muscle adaptation	AGT
10452	0.0064327	0.020193	1	1	92	14302	histone H3-K36 methylation	SETD2
2693	0.0064327	0.020193	1	1	92	14302	positive regulation of cellular extravasation	ICAM1
51105	0.0064327	0.020193	1	1	92	14302	regulation of DNA ligation	RAD51
51106	0.0064327	0.020193	1	1	92	14302	positive regulation of DNA ligation	RAD51
10693	0.0064327	0.020193	1	1	92	14302	negative regulation of alkaline phosphatase activity	TGFB2
50720	0.0064327	0.020193	1	1	92	14302	interleukin-1 beta biosynthetic process	CMA1
31583	0.0064327	0.020193	1	1	92	14302	activation of phospholipase D activity by G-protein coupled receptor protein signaling pathway	EDN1
46724	0.0064327	0.020193	1	1	92	14302	oxalic acid secretion	AGT
31441	0.0064327	0.020193	1	1	92	14302	negative regulation of mRNA 3'-end processing	BARD1
42313	0.0064327	0.020193	1	1	92	14302	protein kinase C deactivation	EDN1
8050	0.0064327	0.020193	1	1	92	14302	female courtship behavior	THRA
46327	0.0064327	0.020193	1	1	92	14302	glycerol biosynthetic process from pyruvate	PCK1
15705	0.0064327	0.020193	1	1	92	14302	iodide transport	CFTR
19265	0.0064327	0.020193	1	1	92	14302	glycine biosynthetic process, by transamination of glyoxylate	AGT
42222	0.0064327	0.020193	1	1	92	14302	interleukin-1 biosynthetic process	CMA1
77	0.0064566	0.020193	3	59	92	14302	DNA damage checkpoint	CCND1|CHEK1|CCNA2
40014	0.0064566	0.020193	3	59	92	14302	regulation of multicellular organism growth	LEP|ADRB1|AGT
10001	0.0064566	0.020193	3	59	92	14302	glial cell differentiation	EGFR|AGT|CTNNB1
51783	0.0064566	0.020193	3	59	92	14302	regulation of nuclear division	BMP4|EDN1|CD28
7088	0.0064566	0.020193	3	59	92	14302	regulation of mitosis	BMP4|EDN1|CD28
60402	0.0065184	0.020218	2	19	92	14302	calcium ion transport into cytosol	PTPRC|LCK
1569	0.0065184	0.020218	2	19	92	14302	patterning of blood vessels	EDN1|CTNNB1
1759	0.0065184	0.020218	2	19	92	14302	induction of an organ	BMP4|CTNNB1
2026	0.0065184	0.020218	2	19	92	14302	regulation of the force of heart contraction	PRKCA|ADRB1
2698	0.0065184	0.020218	2	19	92	14302	negative regulation of immune effector process	PTPRC|ARRB2
50807	0.0065184	0.020218	2	19	92	14302	regulation of synapse organization	PRKCA|PTK2
1503	0.0066376	0.020531	4	116	92	14302	ossification	BMP4|EGFR|THRA|GLI2
2696	0.0066376	0.020531	4	116	92	14302	positive regulation of leukocyte activation	PTPRC|IL6ST|LCK|CD28
48742	0.0072125	0.022218	2	20	92	14302	regulation of skeletal muscle fiber development	BMP4|THRA
44246	0.0072125	0.022218	2	20	92	14302	regulation of multicellular organismal metabolic process	BMP4|ADRB1
33158	0.0072125	0.022218	2	20	92	14302	regulation of protein import into nucleus, translocation	BMP4|EGFR
9059	0.0072299	0.022241	14	1054	92	14302	macromolecule biosynthetic process	EGFR|PPARA|CDC6|PTPRC|THRA|CEBPD|PPARG|CHEK1|MCM10|CDT1|RAD51|ARRB2|RRM2|ETV1
279	0.0074385	0.022852	7	351	92	14302	M phase	CDC6|CDCA8|PSRC1|BIRC5|CHEK1|CCNA2|RAD51
51259	0.0076038	0.023328	5	190	92	14302	protein oligomerization	RRM2|PRKAA2|IRS1|RAD51|CTNNB1
50867	0.0076869	0.023551	4	121	92	14302	positive regulation of cell activation	PTPRC|IL6ST|LCK|CD28
50770	0.007743	0.023691	3	63	92	14302	regulation of axonogenesis	NTRK3|PTK2|EPHB2
188	0.0079385	0.024028	2	21	92	14302	inactivation of MAPK activity	PRKCA|DUSP2
21532	0.0079385	0.024028	2	21	92	14302	neural tube patterning	BMP4|GLI2
60401	0.0079385	0.024028	2	21	92	14302	cytosolic calcium ion transport	PTPRC|LCK
1837	0.0079385	0.024028	2	21	92	14302	epithelial to mesenchymal transition	CTNNB1|TGFB2
45776	0.0079385	0.024028	2	21	92	14302	negative regulation of blood pressure	PPARA|ADRB1
2053	0.0079385	0.024028	2	21	92	14302	positive regulation of mesenchymal cell proliferation	IRS1|CTNNB1
50927	0.0079385	0.024028	2	21	92	14302	positive regulation of positive chemotaxis	PRKCA|IL8
19059	0.0079385	0.024028	2	21	92	14302	initiation of viral infection	ICAM1|CXCR4
9408	0.0080865	0.024378	3	64	92	14302	response to heat	NOS1|CCL2|SOCS3
50671	0.0080865	0.024378	3	64	92	14302	positive regulation of lymphocyte proliferation	PTPRC|IL6ST|CD28
51054	0.0080865	0.024378	3	64	92	14302	positive regulation of DNA metabolic process	SHC1|GLI2|RAD51
9636	0.0084389	0.025339	3	65	92	14302	response to toxin	PRKCA|MAPK1|FOS
32946	0.0084389	0.025339	3	65	92	14302	positive regulation of mononuclear cell proliferation	PTPRC|IL6ST|CD28
42306	0.0084389	0.025339	3	65	92	14302	regulation of protein import into nucleus	BMP4|EGFR|THRA
60425	0.0086961	0.025871	2	22	92	14302	lung morphogenesis	BMP4|CTNNB1
9954	0.0086961	0.025871	2	22	92	14302	proximal/distal pattern formation	GLI2|CTNNB1
2027	0.0086961	0.025871	2	22	92	14302	regulation of heart rate	ADRB1|EDN1
70848	0.0086961	0.025871	2	22	92	14302	response to growth factor stimulus	P2RY1|CTNNB1
1959	0.0086961	0.025871	2	22	92	14302	regulation of cytokine-mediated signaling pathway	PTPRC|IL6ST
50926	0.0086961	0.025871	2	22	92	14302	regulation of positive chemotaxis	PRKCA|IL8
50803	0.0086961	0.025871	2	22	92	14302	regulation of synapse structure and activity	PRKCA|PTK2
70665	0.0088002	0.026146	3	66	92	14302	positive regulation of leukocyte proliferation	PTPRC|IL6ST|CD28
60562	0.00884	0.02623	4	126	92	14302	epithelial tube morphogenesis	BMP4|AGT|GLI2|CTNNB1
48812	0.0091855	0.027219	5	199	92	14302	neuron projection morphogenesis	EGFR|PRKCA|PTK2|GLI2|EPHB2
51098	0.0093742	0.027742	5	200	92	14302	regulation of binding	ICAM1|THRA|ARRB2|AGT|PPARG
50673	0.0094847	0.027777	2	23	92	14302	epithelial cell proliferation	BMP4|CCND1
45685	0.0094847	0.027777	2	23	92	14302	regulation of glial cell differentiation	BMP4|PPARG
45933	0.0094847	0.027777	2	23	92	14302	positive regulation of muscle contraction	CHRM3|EDN1
32374	0.0094847	0.027777	2	23	92	14302	regulation of cholesterol transport	LEP|PPARG
32371	0.0094847	0.027777	2	23	92	14302	regulation of sterol transport	LEP|PPARG
7131	0.0094847	0.027777	2	23	92	14302	reciprocal meiotic recombination	CHEK1|RAD51
3156	0.0094847	0.027777	2	23	92	14302	regulation of organ formation	BMP4|CTNNB1
46326	0.0094847	0.027777	2	23	92	14302	positive regulation of glucose import	IRS1|PIK3R1
51641	0.0095016	0.027791	13	977	92	14302	cellular localization	EGFR|BMP4|THRA|EDN1|PSRC1|BIRC5|CCL5|TGFB2|CTNNB1|EPS15|MAPK1|PTK2|AGT
7398	0.0097596	0.028509	5	202	92	14302	ectoderm development	EGFR|PPARA|GLI2|CTNNB1|TGFB2
32535	0.0098177	0.028641	6	283	92	14302	regulation of cellular component size	NTRK3|AGT|PSRC1|PPARG|EDN1|TGFB2
60348	0.010101	0.02943	4	131	92	14302	bone development	BMP4|EGFR|THRA|GLI2
44249	0.010124	0.029459	19	1687	92	14302	cellular biosynthetic process	EGFR|PPARA|CDC6|NOS1|THRA|ADCY2|CEBPD|EDN1|CHEK1|MCM10|PCK1|TGFB2|CDT1|RAD51|ARRB2|AGT|RRM2|ETV1|PRKAA2
51785	0.010304	0.029653	2	24	92	14302	positive regulation of nuclear division	EDN1|CD28
10828	0.010304	0.029653	2	24	92	14302	positive regulation of glucose transport	IRS1|PIK3R1
33261	0.010304	0.029653	2	24	92	14302	regulation of S phase	PTPRC|CDT1
45840	0.010304	0.029653	2	24	92	14302	positive regulation of mitosis	EDN1|CD28
10464	0.010304	0.029653	2	24	92	14302	regulation of mesenchymal cell proliferation	IRS1|CTNNB1
50852	0.010304	0.029653	2	24	92	14302	T cell receptor signaling pathway	PTPRC|MAPK1
46823	0.010304	0.029653	2	24	92	14302	negative regulation of nucleocytoplasmic transport	THRA|BARD1
42058	0.010304	0.029653	2	24	92	14302	regulation of epidermal growth factor receptor signaling pathway	AGT|SHC1
9896	0.010335	0.029653	3	70	92	14302	positive regulation of catabolic process	PPARA|IRS1|BARD1
51048	0.010335	0.029653	3	70	92	14302	negative regulation of secretion	P2RY1|EDN1|IRS1
50769	0.010335	0.029653	3	70	92	14302	positive regulation of neurogenesis	NTRK3|PPARG|EPHB2
51656	0.010742	0.03078	3	71	92	14302	establishment of organelle localization	PTK2|PSRC1|BIRC5
40007	0.010981	0.031427	5	208	92	14302	growth	BMP4|CCNE1|PRLR|GLI2|TGFB2
43255	0.011153	0.03146	2	25	92	14302	regulation of carbohydrate biosynthetic process	LEP|IRS1
45670	0.011153	0.03146	2	25	92	14302	regulation of osteoclast differentiation	CCL5|CTNNB1
45777	0.011153	0.03146	2	25	92	14302	positive regulation of blood pressure	ADRB1|AGT
45168	0.011153	0.03146	2	25	92	14302	cell-cell signaling involved in cell fate commitment	BMP4|CTNNB1
50873	0.011153	0.03146	2	25	92	14302	brown fat cell differentiation	ADRB1|PPARG
6695	0.011153	0.03146	2	25	92	14302	cholesterol biosynthetic process	CFTR|PRKAA2
42755	0.011153	0.03146	2	25	92	14302	eating behavior	LEP|P2RY1
7492	0.011153	0.03146	2	25	92	14302	endoderm development	DKK1|CTNNB1
31128	0.011153	0.03146	2	25	92	14302	developmental induction	BMP4|CTNNB1
43414	0.011157	0.03146	3	72	92	14302	macromolecule methylation	FOS|DNMT1|SETD2
32259	0.011157	0.03146	3	72	92	14302	methylation	FOS|DNMT1|SETD2
16337	0.01116	0.03146	6	291	92	14302	cell-cell adhesion	EGFR|ICAM1|THRA|CLDN1|ITGB2|CTNNB1
6631	0.011195	0.031518	5	209	92	14302	fatty acid metabolic process	LEP|PPARA|CREM|EDN1|PRKAA2
33036	0.011238	0.031601	14	1111	92	14302	macromolecule localization	EGFR|BMP4|PPARA|THRA|CD3G|PPARG|CFTR|TGFB2|CTNNB1|EPS15|MAPK1|ARRB2|AGT|RAB5A
43193	0.011761	0.032908	4	137	92	14302	positive regulation of gene-specific transcription	BMP4|PSRC1|PPARG|CTNNB1
1558	0.011852	0.032908	5	212	92	14302	regulation of cell growth	NTRK3|AGT|PSRC1|PPARG|TGFB2
48592	0.012016	0.032908	3	74	92	14302	eye morphogenesis	BMP4|EPHB2|CTNNB1
60512	0.012033	0.032908	2	26	92	14302	prostate gland morphogenesis	BMP4|GLI2
48641	0.012033	0.032908	2	26	92	14302	regulation of skeletal muscle tissue development	BMP4|THRA
50806	0.012033	0.032908	2	26	92	14302	positive regulation of synaptic transmission	EGFR|CCL2
50771	0.012033	0.032908	2	26	92	14302	negative regulation of axonogenesis	PTK2|EPHB2
7435	0.012033	0.032908	2	26	92	14302	salivary gland morphogenesis	EGFR|TGFB2
42130	0.012033	0.032908	2	26	92	14302	negative regulation of T cell proliferation	ICOS|CD274
45637	0.01246	0.032908	3	75	92	14302	regulation of myeloid cell differentiation	LEP|CCL5|CTNNB1
45944	0.012476	0.032908	7	388	92	14302	positive regulation of transcription from RNA polymerase II promoter	BMP4|FOS|PPARA|THRA|PPARG|GLI2|CTNNB1
21990	0.012824	0.032908	1	2	92	14302	neural plate formation	GLI2
21965	0.012824	0.032908	1	2	92	14302	spinal cord ventral commissure morphogenesis	GLI2
35287	0.012824	0.032908	1	2	92	14302	head segmentation	GLI2
35289	0.012824	0.032908	1	2	92	14302	posterior head segmentation	GLI2
189	0.012824	0.032908	1	2	92	14302	nuclear translocation of MAPK	MAPK1
21776	0.012824	0.032908	1	2	92	14302	smoothened signaling pathway involved in spinal cord motor neuron cell fate specification	GLI2
21775	0.012824	0.032908	1	2	92	14302	smoothened signaling pathway involved in ventral spinal cord interneuron specification	GLI2
60677	0.012824	0.032908	1	2	92	14302	ureteric bud elongation	BMP4
60694	0.012824	0.032908	1	2	92	14302	regulation of cholesterol transporter activity	PPARG
60769	0.012824	0.032908	1	2	92	14302	positive regulation of epithelial cell proliferation involved in prostate gland development	CTNNB1
70094	0.012824	0.032908	1	2	92	14302	positive regulation of glucagon secretion	IRS1
60916	0.012824	0.032908	1	2	92	14302	mesenchymal cell proliferation involved in lung development	CTNNB1
60449	0.012824	0.032908	1	2	92	14302	bud elongation involved in lung branching	BMP4
43179	0.012824	0.032908	1	2	92	14302	rhythmic excitation	EDN1
60585	0.012824	0.032908	1	2	92	14302	positive regulation of prostaglandin-endoperoxidase synthase activity	EDN1
60584	0.012824	0.032908	1	2	92	14302	regulation of prostaglandin-endoperoxide synthase activity	EDN1
35408	0.012824	0.032908	1	2	92	14302	histone H3-T6 phosphorylation	PRKCA
51571	0.012824	0.032908	1	2	92	14302	positive regulation of histone H3-K4 methylation	DNMT1
90192	0.012824	0.032908	1	2	92	14302	regulation of glomerulus development	BMP4
48659	0.012824	0.032908	1	2	92	14302	smooth muscle cell proliferation	AGT
10002	0.012824	0.032908	1	2	92	14302	cardioblast differentiation	TGFB2
14010	0.012824	0.032908	1	2	92	14302	Schwann cell proliferation	CTNNB1
60032	0.012824	0.032908	1	2	92	14302	notochord regression	GLI2
6113	0.012824	0.032908	1	2	92	14302	fermentation	PCK1
6114	0.012824	0.032908	1	2	92	14302	glycerol biosynthetic process	PCK1
1915	0.012824	0.032908	1	2	92	14302	negative regulation of T cell mediated cytotoxicity	PTPRC
2032	0.012824	0.032908	1	2	92	14302	desensitization of G-protein coupled receptor protein signaling pathway by arrestin	ARRB2
2043	0.012824	0.032908	1	2	92	14302	blood vessel endothelial cell proliferation involved in sprouting angiogenesis	BMP4
2019	0.012824	0.032908	1	2	92	14302	regulation of renal output by angiotensin	AGT
2018	0.012824	0.032908	1	2	92	14302	renin-angiotensin regulation of aldosterone production	AGT
2025	0.012824	0.032908	1	2	92	14302	vasodilation by norepinephrine-epinephrine involved in regulation of systemic arterial blood pressure	ADRB1
2003	0.012824	0.032908	1	2	92	14302	angiotensin maturation	REN
48389	0.012824	0.032908	1	2	92	14302	intermediate mesoderm development	BMP4
1999	0.012824	0.032908	1	2	92	14302	renal response to blood flow involved in circulatory renin-angiotensin regulation of systemic arterial blood pressure	AGT
1997	0.012824	0.032908	1	2	92	14302	positive regulation of the force of heart contraction by epinephrine-norepinephrine	ADRB1
10908	0.012824	0.032908	1	2	92	14302	regulation of heparan sulfate proteoglycan biosynthetic process	CTNNB1
10909	0.012824	0.032908	1	2	92	14302	positive regulation of heparan sulfate proteoglycan biosynthetic process	CTNNB1
2291	0.012824	0.032908	1	2	92	14302	T cell activation via T cell receptor contact with antigen bound to MHC molecule on antigen presenting cell	ICAM1
33210	0.012824	0.032908	1	2	92	14302	leptin-mediated signaling pathway	LEP
90082	0.012824	0.032908	1	2	92	14302	negative regulation of canonical Wnt receptor signaling pathway involved in heart induction	DKK1
10831	0.012824	0.032908	1	2	92	14302	positive regulation of myotube differentiation	THRA
45726	0.012824	0.032908	1	2	92	14302	positive regulation of integrin biosynthetic process	TGFB2
32799	0.012824	0.032908	1	2	92	14302	low-density lipoprotein receptor metabolic process	PPARG
45925	0.012824	0.032908	1	2	92	14302	positive regulation of female receptivity	THRA
2378	0.012824	0.032908	1	2	92	14302	immunoglobulin biosynthetic process	PTPRC
19858	0.012824	0.032908	1	2	92	14302	cytosine metabolic process	MAPK1
45953	0.012824	0.032908	1	2	92	14302	negative regulation of natural killer cell mediated cytotoxicity	ARRB2
32456	0.012824	0.032908	1	2	92	14302	endocytic recycling	EPS15
2716	0.012824	0.032908	1	2	92	14302	negative regulation of natural killer cell mediated immunity	ARRB2
33552	0.012824	0.032908	1	2	92	14302	response to vitamin B3	CCL2
2691	0.012824	0.032908	1	2	92	14302	regulation of cellular extravasation	ICAM1
45066	0.012824	0.032908	1	2	92	14302	regulatory T cell differentiation	CD28
7619	0.012824	0.032908	1	2	92	14302	courtship behavior	THRA
3308	0.012824	0.032908	1	2	92	14302	negative regulation of Wnt receptor signaling pathway involved in heart development	DKK1
43006	0.012824	0.032908	1	2	92	14302	activation of phospholipase A2 activity by calcium-mediated signaling	EGFR
23032	0.012824	0.032908	1	2	92	14302	behavioral signaling	THRA
33864	0.012824	0.032908	1	2	92	14302	positive regulation of NAD(P)H oxidase activity	AGT
7403	0.012824	0.032908	1	2	92	14302	glial cell fate determination	CTNNB1
7380	0.012824	0.032908	1	2	92	14302	specification of segmental identity, head	GLI2
7382	0.012824	0.032908	1	2	92	14302	specification of segmental identity, maxillary segment	GLI2
42637	0.012824	0.032908	1	2	92	14302	catagen	TGFB2
8065	0.012824	0.032908	1	2	92	14302	establishment of blood-nerve barrier	AGT
30997	0.012824	0.032908	1	2	92	14302	regulation of centriole-centriole cohesion	CTNNB1
19401	0.012824	0.032908	1	2	92	14302	alditol biosynthetic process	PCK1
48469	0.012913	0.032908	3	76	92	14302	cell maturation	REN|PPARG|CTNNB1
21782	0.012942	0.032908	2	27	92	14302	glial cell development	EGFR|AGT
14013	0.012942	0.032908	2	27	92	14302	regulation of gliogenesis	BMP4|PPARG
6090	0.012942	0.032908	2	27	92	14302	pyruvate metabolic process	AGT|PCK1
10883	0.012942	0.032908	2	27	92	14302	regulation of lipid storage	PPARA|PPARG
45778	0.012942	0.032908	2	27	92	14302	positive regulation of ossification	BMP4|TGFB2
50433	0.012942	0.032908	2	27	92	14302	regulation of catecholamine secretion	AGT|P2RY1
6306	0.012942	0.032908	2	27	92	14302	DNA methylation	FOS|DNMT1
6305	0.012942	0.032908	2	27	92	14302	DNA alkylation	FOS|DNMT1
7159	0.012942	0.032908	2	27	92	14302	leukocyte cell-cell adhesion	ICAM1|ITGB2
9615	0.013272	0.03371	4	142	92	14302	response to virus	PTPRC|CXCR4|CCL5|CCL4
35270	0.013375	0.033818	3	77	92	14302	endocrine system development	BMP4|THRA|GLI2
30522	0.013375	0.033818	3	77	92	14302	intracellular receptor mediated signaling pathway	CCNE1|CREM|CTNNB1
21537	0.013375	0.033818	3	77	92	14302	telencephalon development	BMP4|EGFR|NCOR2
51216	0.013375	0.033818	3	77	92	14302	cartilage development	PRKCA|THRA|EDN1
187	0.013846	0.034706	3	78	92	14302	activation of MAPK activity	CXCR4|FPR1|SHC1
186	0.013879	0.034706	2	28	92	14302	activation of MAPKK activity	BMP4|EGFR
60688	0.013879	0.034706	2	28	92	14302	regulation of morphogenesis of a branching structure	BMP4|CTNNB1
90317	0.013879	0.034706	2	28	92	14302	negative regulation of intracellular protein transport	THRA|BARD1
51353	0.013879	0.034706	2	28	92	14302	positive regulation of oxidoreductase activity	AGT|EDN1
1658	0.013879	0.034706	2	28	92	14302	branching involved in ureteric bud morphogenesis	BMP4|AGT
45598	0.013879	0.034706	2	28	92	14302	regulation of fat cell differentiation	PPARG|NCOR2
6939	0.013879	0.034706	2	28	92	14302	smooth muscle contraction	AGT|EDN1
7431	0.013879	0.034706	2	28	92	14302	salivary gland development	EGFR|TGFB2
15908	0.013879	0.034706	2	28	92	14302	fatty acid transport	PPARA|PPARG
16481	0.01414	0.035319	8	494	92	14302	negative regulation of transcription	BMP4|PPARA|THRA|PPARG|DNMT1|GLI2|NCOR2|CTNNB1
46777	0.014327	0.035745	3	79	92	14302	protein amino acid autophosphorylation	NTRK3|EGFR|PTK2
6006	0.014566	0.036262	4	146	92	14302	glucose metabolic process	LEP|IL6ST|CREM|PCK1
50778	0.014566	0.036262	4	146	92	14302	positive regulation of immune response	PTPRC|MAPK1|IL6ST|TGFB2
8104	0.014744	0.036664	12	921	92	14302	protein localization	EPS15|BMP4|EGFR|MAPK1|CD3G|THRA|ARRB2|AGT|PPARG|RAB5A|CTNNB1|TGFB2
21983	0.014846	0.036796	2	29	92	14302	pituitary gland development	BMP4|GLI2
51971	0.014846	0.036796	2	29	92	14302	positive regulation of transmission of nerve impulse	EGFR|CCL2
7595	0.014846	0.036796	2	29	92	14302	lactation	CCND1|PRLR
1654	0.014901	0.036894	4	147	92	14302	eye development	BMP4|EPHB2|CTNNB1|TGFB2
30155	0.015242	0.037695	4	148	92	14302	regulation of cell adhesion	ICAM1|PRLR|IL8|TGFB2
90047	0.015825	0.038919	3	82	92	14302	positive regulation of transcription regulator activity	ICAM1|AGT|PPARG
51091	0.015825	0.038919	3	82	92	14302	positive regulation of transcription factor activity	ICAM1|AGT|PPARG
60675	0.01584	0.038919	2	30	92	14302	ureteric bud morphogenesis	BMP4|AGT
60443	0.01584	0.038919	2	30	92	14302	mammary gland morphogenesis	BMP4|GLI2
32387	0.01584	0.038919	2	30	92	14302	negative regulation of intracellular transport	THRA|BARD1
45995	0.01584	0.038919	2	30	92	14302	regulation of embryonic development	BMP4|CTNNB1
6417	0.015937	0.039115	4	150	92	14302	regulation of translation	PRKCA|MAPK1|NOS1|CD28
6917	0.01619	0.039693	6	316	92	14302	induction of apoptosis	PRKCA|MAPK1|ARHGEF7|PAK3|LCK|PPARG
12502	0.016419	0.040211	6	317	92	14302	induction of programmed cell death	PRKCA|MAPK1|ARHGEF7|PAK3|LCK|PPARG
6366	0.01663	0.040683	5	231	92	14302	transcription from RNA polymerase II promoter	PPARA|THRA|ARRB2|CEBPD|ETV1
60	0.016862	0.040876	2	31	92	14302	protein import into nucleus, translocation	MAPK1|TGFB2
70664	0.016862	0.040876	2	31	92	14302	negative regulation of leukocyte proliferation	ICOS|CD274
50672	0.016862	0.040876	2	31	92	14302	negative regulation of lymphocyte proliferation	ICOS|CD274
32945	0.016862	0.040876	2	31	92	14302	negative regulation of mononuclear cell proliferation	ICOS|CD274
2687	0.016862	0.040876	2	31	92	14302	positive regulation of leukocyte migration	ICAM1|CCL2
46620	0.016862	0.040876	2	31	92	14302	regulation of organ growth	PTK2|AGT
31646	0.016862	0.040876	2	31	92	14302	positive regulation of neurological system process	EGFR|CCL2
46888	0.016862	0.040876	2	31	92	14302	negative regulation of hormone secretion	EDN1|IRS1
48015	0.016872	0.040876	3	84	92	14302	phosphoinositide-mediated signaling	AGT|P2RY1|EDN1
280	0.016912	0.040886	5	232	92	14302	nuclear division	CDC6|CDCA8|PSRC1|BIRC5|CCNA2
7067	0.016912	0.040886	5	232	92	14302	mitosis	CDC6|CDCA8|PSRC1|BIRC5|CCNA2
10817	0.017017	0.041095	4	153	92	14302	regulation of hormone levels	LEP|REN|AGT|EDN1
48858	0.017198	0.041488	5	233	92	14302	cell projection morphogenesis	EGFR|PRKCA|PTK2|GLI2|EPHB2
48871	0.017409	0.04173	3	85	92	14302	multicellular organismal homeostasis	ADRB1|BARD1|CTNNB1
51222	0.017409	0.04173	3	85	92	14302	positive regulation of protein transport	BMP4|EGFR|TGFB2
45927	0.017409	0.04173	3	85	92	14302	positive regulation of growth	NTRK3|AGT|TGFB2
7160	0.017409	0.04173	3	85	92	14302	cell-matrix adhesion	AGT|ITGB2|CTNNB1
6694	0.017409	0.04173	3	85	92	14302	steroid biosynthetic process	PRLR|CFTR|PRKAA2
7188	0.017409	0.04173	3	85	92	14302	G-protein signaling, coupled to cAMP nucleotide second messenger	ADRB1|ADCY2|FPR1
43933	0.017746	0.042493	10	724	92	14302	macromolecular complex subunit organization	EPS15|PTK2|CD3G|PRLR|AGT|RRM2|PRKAA2|IRS1|RAD51|CTNNB1
6629	0.017854	0.042616	11	834	92	14302	lipid metabolic process	LEP|PPARA|PRLR|IL6ST|CREM|PPARG|EDN1|CFTR|PRKAA2|PIK3R1|PCK1
60711	0.017912	0.042616	2	32	92	14302	labyrinthine layer development	MAPK1|SOCS3
48146	0.017912	0.042616	2	32	92	14302	positive regulation of fibroblast proliferation	AGT|CCNA2
1938	0.017912	0.042616	2	32	92	14302	positive regulation of endothelial cell proliferation	BMP4|CCL2
45727	0.017912	0.042616	2	32	92	14302	positive regulation of translation	MAPK1|CD28
33555	0.017912	0.042616	2	32	92	14302	multicellular organismal response to stress	NOS1|ADRB1
10035	0.018673	0.042616	5	238	92	14302	response to inorganic substance	EGFR|PRKCA|FOS|CCND1|CTNNB1
87	0.018978	0.042616	5	239	92	14302	M phase of mitotic cell cycle	CDC6|CDCA8|PSRC1|BIRC5|CCNA2
70374	0.018989	0.042616	2	33	92	14302	positive regulation of ERK1 and ERK2 cascade	BMP4|ARRB2
1708	0.018989	0.042616	2	33	92	14302	cell fate specification	GLI2|CTNNB1
45740	0.018989	0.042616	2	33	92	14302	positive regulation of DNA replication	SHC1|GLI2
21910	0.019175	0.042616	1	3	92	14302	smoothened signaling pathway involved in ventral spinal cord patterning	GLI2
70572	0.019175	0.042616	1	3	92	14302	positive regulation of neuron projection regeneration	NTRK3
320	0.019175	0.042616	1	3	92	14302	re-entry into mitotic cell cycle	CCND1
61036	0.019175	0.042616	1	3	92	14302	positive regulation of cartilage development	BMP4
60686	0.019175	0.042616	1	3	92	14302	negative regulation of prostatic bud formation	BMP4
60708	0.019175	0.042616	1	3	92	14302	spongiotrophoblast differentiation	SOCS3
30185	0.019175	0.042616	1	3	92	14302	nitric oxide transport	EDN1
60831	0.019175	0.042616	1	3	92	14302	smoothened signaling pathway involved in dorsal/ventral neural tube patterning	GLI2
70092	0.019175	0.042616	1	3	92	14302	regulation of glucagon secretion	IRS1
60492	0.019175	0.042616	1	3	92	14302	lung induction	CTNNB1
60513	0.019175	0.042616	1	3	92	14302	prostatic bud formation	GLI2
35405	0.019175	0.042616	1	3	92	14302	histone-threonine phosphorylation	PRKCA
60197	0.019175	0.042616	1	3	92	14302	cloacal septation	BMP4
90279	0.019175	0.042616	1	3	92	14302	regulation of calcium ion import	CTNNB1
51573	0.019175	0.042616	1	3	92	14302	negative regulation of histone H3-K9 methylation	DNMT1
48680	0.019175	0.042616	1	3	92	14302	positive regulation of axon regeneration	NTRK3
60298	0.019175	0.042616	1	3	92	14302	positive regulation of sarcomere organization	EDN1
60317	0.019175	0.042616	1	3	92	14302	cardiac epithelial to mesenchymal transition	TGFB2
60024	0.019175	0.042616	1	3	92	14302	rhythmic synaptic transmission	EDN1
10159	0.019175	0.042616	1	3	92	14302	specification of organ position	BMP4
60137	0.019175	0.042616	1	3	92	14302	maternal process involved in parturition	CCL2
14009	0.019175	0.042616	1	3	92	14302	glial cell proliferation	CTNNB1
10216	0.019175	0.042616	1	3	92	14302	maintenance of DNA methylation	DNMT1
1661	0.019175	0.042616	1	3	92	14302	conditioned taste aversion	FOS
17055	0.019175	0.042616	1	3	92	14302	negative regulation of RNA polymerase II transcriptional preinitiation complex assembly	THRA
1543	0.019175	0.042616	1	3	92	14302	ovarian follicle rupture	AGT
48170	0.019175	0.042616	1	3	92	14302	positive regulation of long-term neuronal synaptic plasticity	EPHB2
51825	0.019175	0.042616	1	3	92	14302	adhesion to other organism involved in symbiotic interaction	ICAM1
2034	0.019175	0.042616	1	3	92	14302	regulation of blood vessel size by renin-angiotensin	AGT
2035	0.019175	0.042616	1	3	92	14302	brain renin-angiotensin system	AGT
2024	0.019175	0.042616	1	3	92	14302	diet induced thermogenesis	ADRB1
51856	0.019175	0.042616	1	3	92	14302	adhesion to symbiont	ICAM1
1996	0.019175	0.042616	1	3	92	14302	positive regulation of heart rate by epinephrine-norepinephrine	ADRB1
51964	0.019175	0.042616	1	3	92	14302	negative regulation of synaptogenesis	PTK2
51961	0.019175	0.042616	1	3	92	14302	negative regulation of nervous system development	PTK2
45589	0.019175	0.042616	1	3	92	14302	regulation of regulatory T cell differentiation	ICOS
32611	0.019175	0.042616	1	3	92	14302	interleukin-1 beta production	CMA1
32609	0.019175	0.042616	1	3	92	14302	interferon-gamma production	IL12RB2
45603	0.019175	0.042616	1	3	92	14302	positive regulation of endothelial cell differentiation	CTNNB1
90102	0.019175	0.042616	1	3	92	14302	cochlea development	GLI2
90081	0.019175	0.042616	1	3	92	14302	regulation of canonical Wnt receptor signaling pathway involved in heart induction	DKK1
14874	0.019175	0.042616	1	3	92	14302	response to stimulus involved in regulation of muscle adaptation	AGT
51176	0.019175	0.042616	1	3	92	14302	positive regulation of sulfur metabolic process	CTNNB1
45113	0.019175	0.042616	1	3	92	14302	regulation of integrin biosynthetic process	TGFB2
33630	0.019175	0.042616	1	3	92	14302	positive regulation of cell adhesion mediated by integrin	TGFB2
10692	0.019175	0.042616	1	3	92	14302	regulation of alkaline phosphatase activity	TGFB2
50862	0.019175	0.042616	1	3	92	14302	positive regulation of T cell receptor signaling pathway	LCK
55098	0.019175	0.042616	1	3	92	14302	response to low-density lipoprotein stimulus	PPARG
46628	0.019175	0.042616	1	3	92	14302	positive regulation of insulin receptor signaling pathway	IRS1
31584	0.019175	0.042616	1	3	92	14302	activation of phospholipase D activity	EDN1
3307	0.019175	0.042616	1	3	92	14302	regulation of Wnt receptor signaling pathway involved in heart development	DKK1
42866	0.019175	0.042616	1	3	92	14302	pyruvate biosynthetic process	AGT
3197	0.019175	0.042616	1	3	92	14302	endocardial cushion development	BMP4
3099	0.019175	0.042616	1	3	92	14302	positive regulation of the force of heart contraction by chemical signal	ADRB1
46813	0.019175	0.042616	1	3	92	14302	virion attachment, binding of host cell surface receptor	ICAM1
3072	0.019175	0.042616	1	3	92	14302	renal control of peripheral vascular resistance involved in regulation of systemic arterial blood pressure	AGT
42977	0.019175	0.042616	1	3	92	14302	activation of JAK2 kinase activity	PRLR
46826	0.019175	0.042616	1	3	92	14302	negative regulation of protein export from nucleus	BARD1
7418	0.019175	0.042616	1	3	92	14302	ventral midline development	GLI2
42510	0.019175	0.042616	1	3	92	14302	regulation of tyrosine phosphorylation of Stat1 protein	IL6ST
42511	0.019175	0.042616	1	3	92	14302	positive regulation of tyrosine phosphorylation of Stat1 protein	IL6ST
34333	0.019175	0.042616	1	3	92	14302	adherens junction assembly	CTNNB1
48285	0.019597	0.04351	5	241	92	14302	organelle fission	CDC6|CDCA8|PSRC1|BIRC5|CCNA2
43062	0.019712	0.043723	4	160	92	14302	extracellular structure organization	PTK2|AGT|CTNNB1|TGFB2
50680	0.020092	0.044392	2	34	92	14302	negative regulation of epithelial cell proliferation	BMP4|TGFB2
16126	0.020092	0.044392	2	34	92	14302	sterol biosynthetic process	CFTR|PRKAA2
8156	0.020092	0.044392	2	34	92	14302	negative regulation of DNA replication	CDC6|CDT1
19233	0.020092	0.044392	2	34	92	14302	sensory perception of pain	MAPK1|P2RY1
31175	0.020551	0.04536	5	244	92	14302	neuron projection development	EGFR|PRKCA|PTK2|GLI2|EPHB2
8203	0.020834	0.04594	3	91	92	14302	cholesterol metabolic process	LEP|CFTR|PRKAA2
32990	0.020875	0.045986	5	245	92	14302	cell part morphogenesis	EGFR|PRKCA|PTK2|GLI2|EPHB2
48598	0.021209	0.046614	6	336	92	14302	embryonic morphogenesis	BMP4|DKK1|SOCS3|EDN1|GLI2|CTNNB1
50851	0.021222	0.046614	2	35	92	14302	antigen receptor-mediated signaling pathway	PTPRC|MAPK1
33993	0.021222	0.046614	2	35	92	14302	response to lipid	EGFR|PPARG
43281	0.021438	0.047042	3	92	92	14302	regulation of caspase activity	LCK|PPARG|BIRC5
6066	0.021478	0.047085	7	433	92	14302	alcohol metabolic process	LEP|IL6ST|CREM|CFTR|PRKAA2|PCK1|TGFB2
50877	0.021882	0.047924	14	1208	92	14302	neurological system process	PRKCA|NOS1|THRA|CTNNB1|EPHB2|PDE6A|FOS|MAPK1|PTK2|ARRB2|AGT|P2RY1|CLDN1|SCNN1G
43388	0.022051	0.048108	3	93	92	14302	positive regulation of DNA binding	ICAM1|AGT|PPARG
19933	0.022051	0.048108	3	93	92	14302	cAMP-mediated signaling	ADRB1|ADCY2|FPR1
42770	0.022051	0.048108	3	93	92	14302	DNA damage response, signal transduction	CCND1|CHEK1|CCNA2
34504	0.022051	0.048108	3	93	92	14302	protein localization in nucleus	BMP4|MAPK1|TGFB2
35272	0.022378	0.048632	2	36	92	14302	exocrine system development	EGFR|TGFB2
1649	0.022378	0.048632	2	36	92	14302	osteoblast differentiation	BMP4|GLI2
6970	0.022378	0.048632	2	36	92	14302	response to osmotic stress	EGFR|AGT
7585	0.022378	0.048632	2	36	92	14302	respiratory gaseous exchange	EDN1|CFTR
19226	0.0229	0.049719	6	342	92	14302	transmission of nerve impulse	PRKCA|MAPK1|PTK2|NOS1|CLDN1|CTNNB1
[truncated: 42 more columns]

## Sheet: TFDP1 interactors
File created with BiNGO (c) on 2013.10.02. at 20:40:23
ontology: namespace
curator: bingo
Selected ontology file : jar:file:C:\Users\Mate\.cytoscape\2.8\plugins\BiNGO-2.44\BiNGO.jar!/GO_Biological_Process
Selected annotation file : jar:file:C:\Users\Mate\.cytoscape\2.8\plugins\BiNGO-2.44\BiNGO.jar!/H_sapiens_default
Discarded evidence codes :
Overrepresentation
Selected statistical test : Hypergeometric test
Selected correction : Benjamini & Hochberg False Discovery Rate (FDR) correction
Selected significance level : 0.05
Testing option : Use whole annotation as reference set
The selected cluster :
C16ORF70	VPS53	SYNCRIP	RORA	AGTR1	CDCA7	CLK4	KCNK5	ZNF397	PATZ1	GOLGA8A	ZNF43	L3MBTL4	PTPRM	ZNF506	PTBP1	ZNF791	ESPL1	LIG4	PCM1	YIF1B	GLTP	ASCC3	HSD11B2	CCDC99	OSTF1	CYP1B1	RTP4	WDR5B	ATP12A	ACP1	ZNF615	IL17D	PFN2	PPP1R3B	KBTBD6	ZDHHC9	FAM162A	TCF4	ACER3	SPNS2	MKI67	CLCC1	UPB1	EME1	KLF11	GGH	ESRRG	ZNF521	GAS1
EFNB2	KIAA0141	UBR4	POLB	WNK2	NUDT11	CEP152	FARP1	UHRF1	MAD2L1	ALOX15B	CGN	ACAP1	KIF26A	MRPL44	GLG1	GPR146	CDK5R1	C11ORF63	ENPP1	TFCP2L1	NEK1	ELN	OAS3	ASAP2	XK	RAB40C	CHEK1	AKAP10	MYO9A	CTSL1	RIMS3	EPHB6	STX17	NUP50	DCAKD	NR1H3	CNKSR2	GPR155	MLL	HPCAL1	OSBPL3	IKZF1	CRIP2	OSBPL6	S100A11	NDFIP1	SEMA6A	NOTCH2	CD55
No annotations were retrieved for the following entities:
ANKRD9	LEPROTL1	IER5	CCDC85C	LYAR	ANKRD10	ANKRD6	SHE	ANKRD5	NUDCD1	MFHAS1	ANKRD50	RNF38	PELI2	FAM100B	WDR35	CIB2	GOLGA8A	FBXL16	RPRD1A	KIAA0895	PQLC2	ZCCHC7	ZCCHC10	C11ORF67	TTC33	KIAA0141	TTC38	NUDT11	UBN2	YIF1B	CEP152	KIAA1467	PCOLCE2	BRWD3	ANKRD29	EFHC1	ANKRD13C	CCDC3	KLHL18	C6ORF106	FAM114A1	OTUD1	KIAA1199	CKAP2L	ZFAND2A	FAM153C	CDK2AP2	KIAA0513	GLG1
GO-ID	p-value	corr p-value	x	n	X	N	Description	Genes in test set
7049	3.881e-08	0.00010157	49	794	383	14287	cell cycle	PRC1|E2F6|DTYMK|CCNE1|SIN3A|OIP5|CDK1|CDC6|CCNF|ESPL1|PBK|LIG4|MCM2|UHRF1|MAD2L1|TIMELESS|BUB1B|ZMYND11|ING4|CCDC99|NEK1|TIPIN|CHEK1|TCF7L2|PKD2|RAB11B|RAB11A|PAFAH1B1|TCF4|ZWILCH|UBE2D1|HELLS|TFDP1|APC|MKI67|IKZF1|BIRC5|CENPE|GAS1|RACGAP1|SUV39H2|CDKN1C|NOTCH2|PSMD12|MAPK13|PSMC2|ID4|SMPD3|FEZ1
22402	1.0544e-06	0.0013797	37	583	383	14287	cell cycle process	ING4|CCDC99|PRC1|E2F6|NEK1|TIPIN|CHEK1|TCF7L2|CCNE1|SIN3A|OIP5|PKD2|PAFAH1B1|UBE2D1|ZWILCH|TCF4|HELLS|APC|CDC6|CDK1|MKI67|CCNF|CENPE|BIRC5|ESPL1|GAS1|PBK|RACGAP1|SUV39H2|CDKN1C|NOTCH2|MAD2L1|PSMD12|TIMELESS|PSMC2|BUB1B|ID4
278	4.1508e-06	0.0036209	27	380	383	14287	mitotic cell cycle	CCDC99|PRC1|E2F6|NEK1|TIPIN|CCNE1|SIN3A|OIP5|PAFAH1B1|ZWILCH|UBE2D1|HELLS|APC|CDK1|CDC6|CCNF|CENPE|ESPL1|BIRC5|PBK|CDKN1C|MAD2L1|TIMELESS|PSMD12|PSMC2|BUB1B|ID4
48285	7.9396e-06	0.0051945	20	241	383	14287	organelle fission	CDC6|CDK1|CCDC99|COX10|NEK1|CCNF|TIPIN|CENPE|BIRC5|ESPL1|PBK|MAD2L1|TIMELESS|OIP5|BAX|BUB1B|PAFAH1B1|ZWILCH|HELLS|APC
51301	1.3267e-05	0.0065384	23	314	383	14287	cell division	CDC6|CDK1|CCDC99|PRC1|NEK1|CCNF|TIPIN|CENPE|BIRC5|ESPL1|LIG4|RACGAP1|CCNE2|CCNE1|MAD2L1|TIMELESS|OIP5|BUB1B|RAB11A|PAFAH1B1|ZWILCH|HELLS|APC
45595	1.4991e-05	0.0065384	33	553	383	14287	regulation of cell differentiation	TWSG1|CAV1|CDK5R1|ENPP1|NELL1|PPARG|ZEB1|TCF7L2|SOX8|ZC3H8|CCNE1|AGTR1|IL4R|TCF4|FNDC3B|APC|NR1H3|AR|IKZF1|FADS1|NDFIP1|DPYSL2|LIG4|PCM1|CTNNBIP1|NOTCH2|ALOX15B|BAX|ID4|GNAS|BMP7|BMPR1A|FEZ1
10605	2.4573e-05	0.0091869	42	802	383	14287	negative regulation of macromolecule metabolic process	ING4|ZMYND11|CAV1|ENPP1|XPO5|E2F6|TFCP2L1|PPARG|TIPIN|ERI1|BNIP3|ZEB2|ZEB1|TCF7L2|SOX8|ZC3H8|YBX2|SIN3A|UBE2D1|NR2F2|TCF4|HELLS|CDC6|IKZF1|PIGX|TAF7|KLF11|S100A11|NDFIP1|PCM1|CTNNBIP1|CDKN1C|MAD2L1|PSMD12|TIMELESS|IRF7|PSMC2|BAX|MGEA5|BUB1B|ID4|BMP7
75	2.901e-05	0.0094899	12	107	383	14287	cell cycle checkpoint	CCNE2|CDK1|CDC6|MAD2L1|TIPIN|BUB1B|CENPE|BIRC5|CHEK1|TPR|ZWILCH|APC
48523	3.8346e-05	0.0095265	77	1841	383	14287	negative regulation of cellular process	HTATIP2|E2F6|EZH2|PPARG|GABBR1|BNIP3|ZEB2|ZEB1|YBX2|SIN3A|IL4R|TPR|NR2F2|PAG1|CDC6|CDK1|IRS2|AR|PTPRM|PIGX|CCNF|ESPL1|POLB|LIG4|CD164|PCM1|CTNNBIP1|MAD2L1|TIMELESS|ALOX15B|MGEA5|BUB1B|AVEN|KIF26A|ING4|TWSG1|ZMYND11|CAV1|ENPP1|TFCP2L1|TIPIN|CHEK1|TCF7L2|SOX8|ZC3H8|IGF1R|MIA3|TNFRSF18|PKD2|PPAP2A|UBE2D1|TCF4|HELLS|APC|NR1H3|MLL|IKZF1|TAF7|KLF11|S100A11|NDFIP1|RGS19|CENPE|BIRC5|GAS1|CDKN1C|NOTCH2|PS…
48863	4.0166e-05	0.0095265	7	36	383	14287	stem cell differentiation	SOX10|NOTCH2|LIG4|TCF4|TCF7L2|BMPR1A|APC
19827	4.1022e-05	0.0095265	6	25	383	14287	stem cell maintenance	NOTCH2|LIG4|TCF4|TCF7L2|BMPR1A|APC
22403	4.6716e-05	0.0095265	27	435	383	14287	cell cycle phase	CCDC99|PRC1|E2F6|NEK1|TIPIN|CHEK1|CCNE1|SIN3A|OIP5|PAFAH1B1|ZWILCH|HELLS|APC|CDK1|CDC6|MKI67|CCNF|CENPE|ESPL1|BIRC5|PBK|SUV39H2|CDKN1C|MAD2L1|TIMELESS|BUB1B|ID4
280	5.4939e-05	0.0095265	18	232	383	14287	nuclear division	CDC6|CDK1|CCDC99|NEK1|CCNF|TIPIN|CENPE|BIRC5|ESPL1|PBK|MAD2L1|TIMELESS|OIP5|BUB1B|PAFAH1B1|ZWILCH|HELLS|APC
7067	5.4939e-05	0.0095265	18	232	383	14287	mitosis	CDC6|CDK1|CCDC99|NEK1|CCNF|TIPIN|CENPE|BIRC5|ESPL1|PBK|MAD2L1|TIMELESS|OIP5|BUB1B|PAFAH1B1|ZWILCH|HELLS|APC
9892	6.4533e-05	0.0095265	43	864	383	14287	negative regulation of metabolic process	ING4|ZMYND11|CAV1|ENPP1|XPO5|E2F6|TFCP2L1|PPARG|TIPIN|ERI1|BNIP3|ZEB2|ZEB1|TCF7L2|SOX8|ZC3H8|YBX2|SIN3A|UBE2D1|NR2F2|TCF4|HELLS|CDC6|IKZF1|PIGX|KLF11|TAF7|S100A11|NDFIP1|PCM1|CTNNBIP1|CDKN1C|MAD2L1|PSMD12|TIMELESS|IRF7|PSMC2|BAX|MGEA5|BUB1B|ID4|GK|BMP7
1503	6.4848e-05	0.0095265	12	116	383	14287	ossification	IGSF10|TWSG1|IMPAD1|OSTF1|CHRDL1|NAB1|GABBR1|PTN|GNAS|BMP7|SOX8|CDH11
45596	6.4922e-05	0.0095265	18	235	383	14287	negative regulation of cell differentiation	TWSG1|CAV1|ENPP1|PPARG|LIG4|ZEB1|PCM1|TCF7L2|SOX8|ZC3H8|NOTCH2|IL4R|ID4|TCF4|BMP7|BMPR1A|APC|NR1H3
48864	6.5524e-05	0.0095265	6	27	383	14287	stem cell development	NOTCH2|LIG4|TCF4|TCF7L2|BMPR1A|APC
51726	7.4191e-05	0.010219	27	447	383	14287	regulation of cell cycle	ING4|CDK5R1|GABBR1|TIPIN|CHEK1|TCF7L2|CCNE2|PKD2|TCF4|NR2F2|ZWILCH|TPR|APC|CDK1|CDC6|CCNF|CENPE|ESPL1|BIRC5|GAS1|CDKN1C|NOTCH2|MAD2L1|TIMELESS|ALOX15B|BUB1B|BMP7
87	8.0713e-05	0.0103	18	239	383	14287	M phase of mitotic cell cycle	CDC6|CDK1|CCDC99|NEK1|CCNF|TIPIN|CENPE|BIRC5|ESPL1|PBK|MAD2L1|TIMELESS|OIP5|BUB1B|PAFAH1B1|ZWILCH|HELLS|APC
10629	8.2658e-05	0.0103	31	551	383	14287	negative regulation of gene expression	ING4|ZMYND11|CAV1|E2F6|XPO5|TFCP2L1|PPARG|ERI1|BNIP3|ZEB2|ZEB1|TCF7L2|SOX8|ZC3H8|SIN3A|TCF4|NR2F2|HELLS|IKZF1|PIGX|TAF7|KLF11|NDFIP1|PCM1|CDKN1C|CTNNBIP1|TIMELESS|IRF7|BAX|ID4|BMP7
8285	9.056e-05	0.0103	24	379	383	14287	negative regulation of cell proliferation	ING4|CDC6|CAV1|AR|PTPRM|MLL|PPARG|KLF11|GABBR1|S100A11|NDFIP1|CHEK1|ZEB1|GAS1|CD164|CTNNBIP1|CDKN1C|NOTCH2|ALOX15B|PTCH1|PPAP2A|NR2F2|BMP7|APC
48519	9.512e-05	0.0103	81	2017	383	14287	negative regulation of biological process	HTATIP2|XPO5|E2F6|EZH2|PPARG|GABBR1|BNIP3|ZEB2|ZEB1|YBX2|SIN3A|IL4R|TPR|NR2F2|PAG1|CDC6|CDK1|IRS2|AR|PTPRM|PIGX|CCNF|ESPL1|POLB|LIG4|CD164|PCM1|CTNNBIP1|ADRB1|MAD2L1|TIMELESS|ALOX15B|MGEA5|BUB1B|AVEN|KIF26A|ING4|TWSG1|ZMYND11|CAV1|ENPP1|TFCP2L1|TIPIN|ERI1|CHEK1|TCF7L2|SOX8|ZC3H8|IGF1R|MIA3|TNFRSF18|PKD2|PPAP2A|UBE2D1|TCF4|HELLS|PIK3R2|APC|NR1H3|MLL|IKZF1|TAF7|KLF11|S100A11|NDFIP1|RGS19|CENPE|BIRC…
10948	9.6394e-05	0.0103	7	41	383	14287	negative regulation of cell cycle process	GABBR1|CENPE|ESPL1|GAS1|TPR|BMP7|APC
32582	9.8399e-05	0.0103	10	86	383	14287	negative regulation of gene-specific transcription	CDKN1C|CAV1|IKZF1|TIMELESS|PPARG|TAF7|NR2F2|BMP7|TCF4|TCF7L2
33036	0.00010269	0.010318	51	1110	383	14287	macromolecule localization	XPO5|XPO4|C16ORF70|PPARG|SORL1|VPS53|NBEA|RAB1A|SIN3A|RAB24|TPR|CDK1|PCM1|GLTP|ZDHHC17|TRAM1L1|STXBP5|ACAP1|MGEA5|BUB1B|GNAS|SEC23B|SNAP29|CCDC99|CAV1|RTP4|ENPP1|RAB40C|AKAP10|MIA3|OSBPL1A|NUP210|STX17|TAP2|NUP50|RAB11B|RAB11A|TNPO2|SEC61A1|APBA1|MYO5B|SPNS2|OSBPL3|OSBPL6|CENPE|NUP155|SYNE2|PCNA|RAB38|BMP7|GGA2
31327	0.00010645	0.010318	33	611	383	14287	negative regulation of cellular biosynthetic process	ING4|ZMYND11|CAV1|ENPP1|E2F6|TFCP2L1|PPARG|TIPIN|ZEB2|ZEB1|TCF7L2|SOX8|ZC3H8|YBX2|SIN3A|TCF4|NR2F2|HELLS|CDC6|IKZF1|PIGX|TAF7|KLF11|S100A11|PCM1|CDKN1C|CTNNBIP1|TIMELESS|IRF7|MGEA5|ID4|GK|BMP7
90277	0.0001228	0.011477	6	30	383	14287	positive regulation of peptide hormone secretion	IRS2|GABBR1|MGEA5|GK|TCF4|TCF7L2
8104	0.0001316	0.011876	44	920	383	14287	protein localization	SNAP29|CAV1|CCDC99|RTP4|XPO5|XPO4|PPARG|C16ORF70|RAB40C|VPS53|AKAP10|NBEA|RAB1A|MIA3|SIN3A|TAP2|STX17|NUP210|NUP50|RAB11B|RAB11A|RAB24|TNPO2|TPR|MYO5B|APBA1|SEC61A1|CDK1|CENPE|NUP155|PCM1|TRAM1L1|ZDHHC17|SYNE2|STXBP5|ACAP1|MGEA5|PCNA|BUB1B|GNAS|RAB38|BMP7|GGA2|SEC23B
10558	0.00013777	0.012018	32	593	383	14287	negative regulation of macromolecule biosynthetic process	ING4|ZMYND11|CAV1|ENPP1|E2F6|TFCP2L1|PPARG|TIPIN|ZEB2|ZEB1|TCF7L2|SOX8|ZC3H8|YBX2|SIN3A|TCF4|NR2F2|HELLS|CDC6|IKZF1|PIGX|TAF7|KLF11|S100A11|PCM1|CDKN1C|CTNNBIP1|TIMELESS|IRF7|MGEA5|ID4|BMP7
9890	0.00014432	0.012135	33	621	383	14287	negative regulation of biosynthetic process	ING4|ZMYND11|CAV1|ENPP1|E2F6|TFCP2L1|PPARG|TIPIN|ZEB2|ZEB1|TCF7L2|SOX8|ZC3H8|YBX2|SIN3A|TCF4|NR2F2|HELLS|CDC6|IKZF1|PIGX|TAF7|KLF11|S100A11|PCM1|CDKN1C|CTNNBIP1|TIMELESS|IRF7|MGEA5|ID4|GK|BMP7
2793	0.00014886	0.012135	6	31	383	14287	positive regulation of peptide secretion	IRS2|GABBR1|MGEA5|GK|TCF4|TCF7L2
31324	0.00015302	0.012135	39	786	383	14287	negative regulation of cellular metabolic process	ING4|ZMYND11|CAV1|ENPP1|E2F6|TFCP2L1|PPARG|TIPIN|ZEB2|ZEB1|TCF7L2|SOX8|ZC3H8|YBX2|SIN3A|UBE2D1|NR2F2|TCF4|HELLS|CDC6|IKZF1|PIGX|TAF7|KLF11|S100A11|NDFIP1|PCM1|CTNNBIP1|CDKN1C|MAD2L1|PSMD12|TIMELESS|IRF7|PSMC2|MGEA5|BUB1B|ID4|GK|BMP7
34501	0.00018364	0.014135	3	5	383	14287	protein localization to kinetochore	CDK1|CCDC99|BUB1B
44092	0.00020237	0.014766	23	375	383	14287	negative regulation of molecular function	CAV1|IRS2|LEPR|TAF7|PPARG|GABBR1|NDFIP1|BIRC5|TCF7L2|YBX2|CTNNBIP1|CDKN1C|MAD2L1|PSMD12|ADCY9|PSMC2|PKD2|BUB1B|UBE2D1|TCF4|BMP7|NR2F2|APC
279	0.00020472	0.014766	22	351	383	14287	M phase	CDC6|CDK1|CCDC99|MKI67|PRC1|NEK1|CCNF|TIPIN|CENPE|BIRC5|CHEK1|ESPL1|PBK|SUV39H2|MAD2L1|TIMELESS|OIP5|BUB1B|PAFAH1B1|ZWILCH|HELLS|APC
60348	0.00020876	0.014766	12	131	383	14287	bone development	IGSF10|TWSG1|IMPAD1|OSTF1|CHRDL1|NAB1|GABBR1|PTN|GNAS|BMP7|SOX8|CDH11
45934	0.00022348	0.015391	30	556	383	14287	negative regulation of nucleobase, nucleoside, nucleotide and nucleic acid metabolic process	ING4|ZMYND11|CAV1|E2F6|TFCP2L1|PPARG|TIPIN|ZEB2|ZEB1|TCF7L2|SOX8|ZC3H8|SIN3A|TCF4|NR2F2|HELLS|CDC6|IKZF1|PIGX|TAF7|KLF11|S100A11|NDFIP1|PCM1|CDKN1C|CTNNBIP1|TIMELESS|IRF7|ID4|BMP7
51172	0.00026842	0.017582	30	562	383	14287	negative regulation of nitrogen compound metabolic process	ING4|ZMYND11|CAV1|E2F6|TFCP2L1|PPARG|TIPIN|ZEB2|ZEB1|TCF7L2|SOX8|ZC3H8|SIN3A|TCF4|NR2F2|HELLS|CDC6|IKZF1|PIGX|TAF7|KLF11|S100A11|NDFIP1|PCM1|CDKN1C|CTNNBIP1|TIMELESS|IRF7|ID4|BMP7
45667	0.00026873	0.017582	7	48	383	14287	regulation of osteoblast differentiation	CTNNBIP1|TWSG1|NELL1|GNAS|BMP7|BMPR1A|APC
9653	0.00029719	0.018693	53	1219	383	14287	anatomical structure morphogenesis	IMPAD1|COX10|LEPR|WASF2|PPARG|ZEB2|RORA|ZEB1|NOV|AGTR1|CCNE1|GATA3|NR2F2|CDK1|SOX10|AR|PTPRM|ACTA2|EFNB2|NRXN1|PCM1|FAM48A|SS18|ADRB1|TIMELESS|NAB1|GNAS|TWSG1|CDK5R1|CAV1|TFCP2L1|ELN|TCF7L2|IGSF10|IGF1R|PKD2|PAFAH1B1|TCF4|APC|COL4A1|GAS1|ITGA4|FZD5|SEMA6A|NOTCH2|TJP1|KCNJ8|BAX|PTCH1|SP8|BMP7|BMPR1A|FEZ1
35019	0.0003	0.018693	4	13	383	14287	somatic stem cell maintenance	LIG4|TCF4|TCF7L2|APC
51093	0.00031704	0.019295	19	290	383	14287	negative regulation of developmental process	TWSG1|CAV1|PTPRM|ENPP1|PPARG|LIG4|ZEB1|PCM1|TCF7L2|SOX8|ZC3H8|NOTCH2|IL4R|ID4|TCF4|BMP7|BMPR1A|APC|NR1H3
9987	0.000337	0.019994	282	9359	383	14287	cellular process	MOCOS|B3GALT6|NELL1|C16ORF70|SYNCRIP|PTPN21|RORA|LPAR1|RAB1A|NOV|AGTR1|SIN3A|CLK4|INSIG1|RAB24|GXYLT2|PATZ1|GPT2|CLNS1A|L3MBTL4|CRLS1|PTPRM|PTBP1|EFNB2|ESPL1|POLB|LIG4|WNK2|PCM1|UHRF1|MAD2L1|ALOX15B|HSD11B2|KIF26A|MRPL44|CCDC99|CDK5R1|RTP4|CYP1B1|ENPP1|TFCP2L1|NEK1|OAS3|CHEK1|ATP12A|ACP1|RIMS3|PFN2|EPHB6|PPP1R3B|STX17|NUP50|TCF4|DCAKD|NR1H3|ACER3|GPR155|SPNS2|MLL|MKI67|IKZF1|EME1|KLF11|GGH|NDFIP1…
50793	0.00035349	0.019994	38	791	383	14287	regulation of developmental process	TWSG1|CAV1|CDK5R1|HTATIP2|ENPP1|NELL1|PPARG|ZEB1|TCF7L2|SOX8|ZC3H8|CCNE1|AGTR1|IL4R|TCF4|FNDC3B|APC|NR1H3|CDK1|AR|PTPRM|IKZF1|FADS1|NDFIP1|CENPE|LIG4|DPYSL2|PCM1|CTNNBIP1|NOTCH2|ALOX15B|BAX|NAB1|GNAS|ID4|BMP7|BMPR1A|FEZ1
42127	0.00035705	0.019994	40	848	383	14287	regulation of cell proliferation	ING4|NAMPT|CAV1|PPARG|TIPIN|GABBR1|CHEK1|ZEB1|SOX8|AGTR1|IGF1R|CDCA7|PTN|PDGFC|PPAP2A|NR2F2|TCF4|APC|CDC6|ACER3|CDK1|IRS2|AR|PTPRM|MLL|KLF11|S100A11|NDFIP1|GAS1|LIG4|STAT1|CD164|CTNNBIP1|CDKN1C|NOTCH2|ALOX15B|PTCH1|ID4|BMP7|BMPR1A
65007	0.00035908	0.019994	219	6934	383	14287	biological regulation	NELL1|SYNCRIP|RORA|LPAR1|RAB1A|NOV|AGTR1|CDCA7|SIN3A|ZNF397|RAB24|PATZ1|DEPDC1B|ZNF43|CLNS1A|L3MBTL4|PTPRM|ZNF506|ZNF791|ESPL1|POLB|LIG4|WNK2|PCM1|FARP1|UHRF1|MAD2L1|ASCC3|ALOX15B|ACAP1|HSD11B2|KIF26A|OSTF1|CDK5R1|CYP1B1|ENPP1|TFCP2L1|ASAP2|RAB40C|CHEK1|AKAP10|MYO9A|ZNF615|PFN2|TCF4|NR1H3|CNKSR2|ACER3|MLL|IKZF1|KLF11|ESRRG|S100A11|NDFIP1|GAS1|NOTCH2|WDR67|CD55|SYNE2|KCNJ8|PCNA|GK|BMP7|HTATIP2|TOL…
10464	0.00037637	0.02052	5	24	383	14287	regulation of mesenchymal cell proliferation	CTNNBIP1|IRS2|ZEB1|GAS1|BMPR1A
31577	0.00041115	0.021959	4	14	383	14287	spindle checkpoint	CENPE|BIRC5|TPR|APC
7093	0.00044544	0.023314	7	52	383	14287	mitotic cell cycle checkpoint	CDK1|MAD2L1|BUB1B|CENPE|TPR|ZWILCH|APC
32024	0.00046021	0.023428	5	25	383	14287	positive regulation of insulin secretion	IRS2|MGEA5|GK|TCF4|TCF7L2
65009	0.00046551	0.023428	47	1063	383	14287	regulation of molecular function	USP7|CAV1|CDK5R1|LEPR|PPARG|GABBR1|ASAP2|ZEB2|CHEK1|LPAR1|TCF7L2|YBX2|CCNE2|PRKAR2B|AGTR1|PKD2|PAFAH1B1|PPAP2A|UBE2D1|NR2F2|TCF4|APC|NR1H3|CDC6|CDK1|IRS2|AR|TAF7|NDFIP1|CENPE|BIRC5|STAT1|POR|CTNNBIP1|CDKN1C|RALGAPA1|WDR67|ADRB1|MAD2L1|PSMD12|ADCY9|PSMC2|BAX|ACAP1|BUB1B|GNAS|BMP7
51784	0.00054886	0.026599	4	15	383	14287	negative regulation of nuclear division	CENPE|TPR|BMP7|APC
45839	0.00054886	0.026599	4	15	383	14287	negative regulation of mitosis	CENPE|TPR|BMP7|APC
8283	0.00066926	0.031844	24	434	383	14287	cell proliferation	ZMYND11|CDK5R1|AR|MKI67|DTYMK|ELN|ZEB2|MCM2|ZEB1|LIG4|RACGAP1|PCM1|TCF7L2|PRKD1|UHRF1|INSIG1|PCNA|BUB1B|PTCH1|PAFAH1B1|ID4|TCF4|HELLS|TFDP1
122	0.00072657	0.033954	18	286	383	14287	negative regulation of transcription from RNA polymerase II promoter	ZMYND11|CAV1|IKZF1|PIGX|E2F6|TFCP2L1|KLF11|TAF7|PPARG|ZEB1|TCF7L2|CTNNBIP1|CDKN1C|SIN3A|TIMELESS|IRF7|TCF4|NR2F2
45444	0.00078497	0.036	7	57	383	14287	fat cell differentiation	ALDH6A1|ADRB1|PPARG|BNIP3|TCF4|TCF7L2|SOX8
6275	0.00079786	0.036	8	74	383	14287	regulation of DNA replication	IGF1R|CDK1|CDC6|AR|TIPIN|S100A11|PCNA|PDGFC
7346	0.00083547	0.036704	13	174	383	14287	regulation of mitotic cell cycle	CDC6|CDK1|GABBR1|ESPL1|BIRC5|CENPE|GAS1|MAD2L1|BUB1B|BMP7|ZWILCH|TPR|APC
16481	0.00084152	0.036704	26	494	383	14287	negative regulation of transcription	ZMYND11|ING4|CAV1|E2F6|TFCP2L1|PPARG|ZEB2|ZEB1|SOX8|TCF7L2|ZC3H8|SIN3A|TCF4|NR2F2|HELLS|IKZF1|PIGX|TAF7|KLF11|PCM1|CDKN1C|CTNNBIP1|TIMELESS|IRF7|ID4|BMP7
48522	0.00090338	0.038756	76	2002	383	14287	positive regulation of cellular process	NAMPT|HTATIP2|LEPR|NELL1|PPARG|GABBR1|BNIP3|ZEB2|ZEB1|RORA|LPAR1|AGTR1|CCNE1|BOK|IL4R|PDGFC|NR2F2|FNDC3B|SOX10|CDK1|IRS2|AR|LTBR|ESPL1|LIG4|ARHGEF12|CTNNBIP1|RNF180|SS18|ZDHHC17|ADRB1|ALOX15B|MGEA5|GNAS|ING4|TWSG1|CAV1|CDK5R1|PANX1|ABLIM3|TIPIN|TFG|TCF7L2|SOX8|ZC3H8|IGF1R|MIA3|PTN|NEDD4L|UBE2D1|TCF4|APC|NR1H3|ACER3|MLL|IKZF1|TAF7|ESRRG|NDFIP1|CENPE|BIRC5|GAS1|DPYSL2|STAT1|CDKN1C|NOTCH2|PSMD12|CSN…
50794	0.00093541	0.039483	197	6215	383	14287	regulation of cellular process	NELL1|SYNCRIP|LPAR1|RORA|RAB1A|NOV|AGTR1|CDCA7|SIN3A|ZNF397|RAB24|PATZ1|DEPDC1B|ZNF43|L3MBTL4|PTPRM|ZNF506|ZNF791|ESPL1|POLB|LIG4|WNK2|PCM1|FARP1|UHRF1|MAD2L1|ASCC3|ALOX15B|ACAP1|KIF26A|OSTF1|CDK5R1|ENPP1|TFCP2L1|ASAP2|RAB40C|CHEK1|AKAP10|MYO9A|ZNF615|PFN2|TCF4|NR1H3|CNKSR2|ACER3|MLL|IKZF1|KLF11|ESRRG|S100A11|NDFIP1|GAS1|NOTCH2|WDR67|PCNA|GK|BMP7|HTATIP2|TOLLIP|EZH2|WASF2|PPARG|BNIP3|ZEB2|ZEB1|YB…
45786	0.00097879	0.040659	13	177	383	14287	negative regulation of cell cycle	ING4|CENPE|GAS1|TCF7L2|CDKN1C|NOTCH2|ALOX15B|PKD2|TCF4|BMP7|NR2F2|TPR|APC
80090	0.0010382	0.042451	122	3551	383	14287	regulation of primary metabolic process	EIF5|ZNF451|SYNCRIP|RORA|CNOT6|HOXC6|PRKAR2B|AGTR1|CDCA7|SIN3A|HOXC9|GATA3|ZNF397|PATZ1|PDGFC|ZNF43|IRS2|L3MBTL4|ZNF506|ZNF791|PCM1|HNRNPU|RALGAPA1|UHRF1|MAD2L1|TIMELESS|ASCC3|ACAP1|CAV1|ENPP1|TFCP2L1|TIPIN|ASAP2|SOX8|ZNF615|ZC3H8|ZNF326|TEF|UBE2D1|TCF4|HELLS|TFDP1|NR1H3|MLL|IKZF1|KLF11|TAF7|ESRRG|S100A11|NDFIP1|ATAD2|SUV39H2|CDKN1C|NOTCH2|WDR67|PSMC2|PCNA|CIRBP|TMPO|GK|BMP7|ZNF84|HTATIP2|E2F6|EZ…
79	0.0010706	0.043103	7	60	383	14287	regulation of cyclin-dependent protein kinase activity	CDKN1C|CCNE2|CDC6|CDK5R1|CHEK1|NR2F2|APC
10033	0.0010941	0.043383	39	869	383	14287	response to organic substance	ME1|CAV1|CYP1B1|ENPP1|PANX1|LEPR|PPARG|GABBR1|TCF7L2|CCNE1|PRKAR2B|IGF1R|GATA3|IL10RA|TCF4|ACSL3|NR1H3|CDK1|AR|IRS2|FADS1|GGH|POLB|DPYSL2|STAT1|KCNK1|PCK2|CDO1|ADCY9|SQLE|KCNJ8|MGEA5|PCNA|HSD11B2|PTCH1|GNAS|GK|BMP7|FEZ1
43489	0.0011545	0.044431	4	18	383	14287	RNA stabilization	CIRBP|SYNCRIP|HNRNPU|YBX2
48255	0.0011545	0.044431	4	18	383	14287	mRNA stabilization	CIRBP|SYNCRIP|HNRNPU|YBX2
10564	0.0012231	0.046389	11	138	383	14287	regulation of cell cycle process	TIMELESS|CCNF|TIPIN|GABBR1|CENPE|BIRC5|ESPL1|GAS1|TPR|BMP7|APC
19222	0.0012695	0.04746	132	3916	383	14287	regulation of metabolic process	XPO5|EIF5|ZNF451|SYNCRIP|RORA|CNOT6|HOXC6|AGTR1|PRKAR2B|HOXC9|CDCA7|SIN3A|GATA3|ZNF397|PDGFC|PATZ1|ZNF43|L3MBTL4|IRS2|ZNF506|ZNF791|PCM1|HNRNPU|RALGAPA1|UHRF1|MAD2L1|TIMELESS|ASCC3|ACAP1|CAV1|CDK5R1|ENPP1|TFCP2L1|TIPIN|ASAP2|CHEK1|SOX8|ZNF615|ZC3H8|ZNF326|TEF|UBE2D1|TCF4|HELLS|TFDP1|NR1H3|MLL|IKZF1|KLF11|TAF7|ESRRG|S100A11|NDFIP1|ATAD2|SUV39H2|CDKN1C|NOTCH2|WDR67|PSMC2|PCNA|CIRBP|TMPO|GK|BMP7|NAM…
50790	0.0013115	0.048341	40	907	383	14287	regulation of catalytic activity	CAV1|CDK5R1|LEPR|PPARG|GABBR1|ASAP2|ZEB2|CHEK1|LPAR1|CCNE2|PRKAR2B|AGTR1|PAFAH1B1|PPAP2A|UBE2D1|NR2F2|APC|NR1H3|CDK1|CDC6|IRS2|AR|TAF7|CENPE|BIRC5|STAT1|POR|CDKN1C|RALGAPA1|WDR67|ADRB1|MAD2L1|PSMD12|ADCY9|PSMC2|BAX|ACAP1|BUB1B|GNAS|BMP7
32502	0.001371	0.049831	112	3233	383	14287	developmental process	IMPAD1|NELL1|RORA|NOV|HOXC6|AGTR1|SIN3A|HOXC9|GATA3|PATZ1|PDGFC|BPNT1|ALDH6A1|IRS2|PTPRM|EFNB2|LIG4|CDO1|PCM1|FAM48A|TIMELESS|ALOX15B|KIF26A|ME1|TWSG1|CAV1|OSTF1|CDK5R1|ENPP1|TFCP2L1|ELN|CHEK1|NHS|SOX8|B3GNT5|NDRG4|TCF4|HELLS|MLL|IKZF1|ITGA4|GAS1|SUV39H2|CDKN1C|NMT1|SEMA6A|NOTCH2|PHF3|KCNJ8|PCNA|BMP7|HTATIP2|COX10|LEPR|WASF2|PPARG|GABBR1|BNIP3|ZEB2|ZEB1|YBX2|CKB|CCNE1|NR2F2|SOX10|CDK1|AR|ACTA2|CC…
[truncated: 205 more columns]
