# Supplementary material for: Novel Factors in the Pathogenesis of Psoriasis and Potential Drug Candidates Are Found with Systems Biology Approach
Source: PLoS One. 2013 Nov 26;8(11):e80751. doi: 10.1371/journal.pone.0080751 (PMC3841158; doi:10.1371/journal.pone.0080751)
Supplement: Dataset S1 — Results of arrayQualityMetrics analysis. Only html data can be found in directories, pdf files were deleted due to size restrictions. (ZIP) [file pone.0080751.s009.zip]

Archive with 127 entries (120 files):
- Supple/
- Supple/Gudjonsson et al/
- Supple/Gudjonsson et al/arrayQualityMetrics.css
- Supple/Gudjonsson et al/arrayQualityMetrics.js
- Supple/Gudjonsson et al/box.png
- Supple/Gudjonsson et al/dens.svg
- Supple/Gudjonsson et al/dig.svg
- Supple/Gudjonsson et al/hm.png
- Supple/Gudjonsson et al/index.html
- Supple/Gudjonsson et al/ma.png
- Supple/Gudjonsson et al/msd.png
- Supple/Gudjonsson et al/nuse.png
- Supple/Gudjonsson et al/outbox.png
- Supple/Gudjonsson et al/outhm.png
- Supple/Gudjonsson et al/outma.png
- Supple/Gudjonsson et al/outnuse.png
- Supple/Gudjonsson et al/outrle.png
- Supple/Gudjonsson et al/outspm.png
- Supple/Gudjonsson et al/pca.svg
- Supple/Gudjonsson et al/pmmm.png
- Supple/Gudjonsson et al/rle.png
- Supple/Gudjonsson et al/spm.png
- Supple/Johnsson-Huang et al/
- Supple/Johnsson-Huang et al/arrayQualityMetrics.css
- Supple/Johnsson-Huang et al/arrayQualityMetrics.js
- Supple/Johnsson-Huang et al/box.png
- Supple/Johnsson-Huang et al/dens.svg
- Supple/Johnsson-Huang et al/dig.svg
- Supple/Johnsson-Huang et al/hm.png
- Supple/Johnsson-Huang et al/index.html
- Supple/Johnsson-Huang et al/ma.png
- Supple/Johnsson-Huang et al/msd.png
- Supple/Johnsson-Huang et al/nuse.png
- Supple/Johnsson-Huang et al/outbox.png
- Supple/Johnsson-Huang et al/outhm.png
- Supple/Johnsson-Huang et al/outma.png
- Supple/Johnsson-Huang et al/outnuse.png
- Supple/Johnsson-Huang et al/outrle.png
- Supple/Johnsson-Huang et al/outspm.png
- Supple/Johnsson-Huang et al/pca.svg
- Supple/Johnsson-Huang et al/pmmm.png
- Supple/Johnsson-Huang et al/rle.png
- Supple/Johnsson-Huang et al/spm.png
- Supple/Reischl et al/
- Supple/Reischl et al/arrayQualityMetrics.css
- Supple/Reischl et al/arrayQualityMetrics.js
- Supple/Reischl et al/box.png
- Supple/Reischl et al/dens.svg
- Supple/Reischl et al/dig.svg
- Supple/Reischl et al/hm.png
- Supple/Reischl et al/index.html
- Supple/Reischl et al/ma.png
- Supple/Reischl et al/msd.png
- Supple/Reischl et al/nuse.png
- Supple/Reischl et al/outbox.png
- Supple/Reischl et al/outhm.png
- Supple/Reischl et al/outma.png
- Supple/Reischl et al/outnuse.png
- Supple/Reischl et al/outrle.png
- Supple/Reischl et al/outspm.png
- Supple/Reischl et al/pca.svg
- Supple/Reischl et al/pmmm.png
- Supple/Reischl et al/rle.png
- Supple/Reischl et al/spm.png
- Supple/Suarez-Farinas et al/
- Supple/Suarez-Farinas et al/arrayQualityMetrics.css
- Supple/Suarez-Farinas et al/arrayQualityMetrics.js
- Supple/Suarez-Farinas et al/box.png
- Supple/Suarez-Farinas et al/dens.svg
- Supple/Suarez-Farinas et al/dig.svg
- Supple/Suarez-Farinas et al/hm.png
- Supple/Suarez-Farinas et al/index.html
- Supple/Suarez-Farinas et al/ma.png
- Supple/Suarez-Farinas et al/msd.png
- Supple/Suarez-Farinas et al/nuse.png
- Supple/Suarez-Farinas et al/outbox.png
- Supple/Suarez-Farinas et al/outhm.png
- Supple/Suarez-Farinas et al/outma.png
- Supple/Suarez-Farinas et al/outnuse.png
- Supple/Suarez-Farinas et al/outrle.png
- Supple/Suarez-Farinas et al/outspm.png
- Supple/Suarez-Farinas et al/pca.svg
- Supple/Suarez-Farinas et al/pmmm.png
- Supple/Suarez-Farinas et al/rle.png
- Supple/Suarez-Farinas et al/spm.png
- Supple/Yao et al/
- Supple/Yao et al/arrayQualityMetrics.css
- Supple/Yao et al/arrayQualityMetrics.js
- Supple/Yao et al/box.png
- Supple/Yao et al/dens.svg
- Supple/Yao et al/dig.svg
- Supple/Yao et al/hm.png
- Supple/Yao et al/index.html
- Supple/Yao et al/ma.png
- Supple/Yao et al/msd.png
- Supple/Yao et al/nuse.png
- Supple/Yao et al/outbox.png
- Supple/Yao et al/outhm.png
- Supple/Yao et al/outma.png
- Supple/Yao et al/outnuse.png
- Supple/Yao et al/outrle.png
- Supple/Yao et al/outspm.png
- Supple/Yao et al/pca.svg
- Supple/Yao et al/pmmm.png
- Supple/Yao et al/rle.png
- Supple/Yao et al/spm.png
- Supple/Zaba et al/
- Supple/Zaba et al/arrayQualityMetrics.css
- Supple/Zaba et al/arrayQualityMetrics.js
- Supple/Zaba et al/box.png
- Supple/Zaba et al/dens.svg
- Supple/Zaba et al/dig.svg
- Supple/Zaba et al/hm.png
- Supple/Zaba et al/index.html
- Supple/Zaba et al/ma.png
- Supple/Zaba et al/msd.png
- Supple/Zaba et al/nuse.png
- Supple/Zaba et al/outbox.png
- Supple/Zaba et al/outhm.png
- Supple/Zaba et al/outma.png
- Supple/Zaba et al/outnuse.png
- Supple/Zaba et al/outrle.png
- Supple/Zaba et al/outspm.png
- Supple/Zaba et al/pca.svg
- Supple/Zaba et al/pmmm.png
- Supple/Zaba et al/rle.png
- Supple/Zaba et al/spm.png
