# Supplementary material for: Novel Factors in the Pathogenesis of Psoriasis and Potential Drug Candidates Are Found with Systems Biology Approach
Source: PLoS One. 2013 Nov 26;8(11):e80751. doi: 10.1371/journal.pone.0080751 (PMC3841158; doi:10.1371/journal.pone.0080751)
Supplement: Dataset S1 — Results of arrayQualityMetrics analysis. Only html data can be found in directories, pdf files were deleted due to size restrictions. (ZIP) [file pone.0080751.s009.zip › Supple/Gudjonsson et al/arrayQualityMetrics.js]

// (C) Wolfgang Huber 2010-2011

// Script parameters - these are set up by R in the function 'writeReport' when copying the 
//   template for this script from arrayQualityMetrics/inst/scripts into the report.

var highlightInitial = [ true, false, true, false, true, false, false, false, false, false, false, false, true, false, false, true, false, false, false, false, false, false, false, false, true, false, true, false, false, false, false, false, false, false, false, false, false, false, false, false, true, true, true, true, false, false, false, true, true, true, true, true, false, false, true, false, true, true, true, false, true, false, false, true, false, false, false, false, true, false, false, true, false, true, false, false, false, false, false, false, false, false, false, false, false, false, false, false, false, false, false, false, false, false, false, false, false, false, true, true, true, true, false, false, true, true, false, true, true, true, false, true, true, true, true, true ];
var arrayMetadata    = [ [ "1", "GSM337261.CEL", "1", "01/11/06 14:39:40" ], [ "2", "GSM337262.CEL", "2", "01/10/06 11:57:37" ], [ "3", "GSM337263.CEL", "3", "10/18/05 12:22:19" ], [ "4", "GSM337264.CEL", "4", "01/11/06 15:02:01" ], [ "5", "GSM337265.CEL", "5", "01/12/06 12:24:23" ], [ "6", "GSM337266.CEL", "6", "01/10/06 12:19:53" ], [ "7", "GSM337267.CEL", "7", "01/10/06 13:15:42" ], [ "8", "GSM337268.CEL", "8", "01/11/06 13:32:42" ], [ "9", "GSM337269.CEL", "9", "01/11/06 12:59:22" ], [ "10", "GSM337270.CEL", "10", "01/10/06 12:53:25" ], [ "11", "GSM337271.CEL", "11", "01/12/06 12:02:07" ], [ "12", "GSM337272.CEL", "12", "01/10/06 13:26:43" ], [ "13", "GSM337273.CEL", "13", "01/12/06 14:04:40" ], [ "14", "GSM337274.CEL", "14", "01/12/06 13:20:14" ], [ "15", "GSM337275.CEL", "15", "01/11/06 13:43:50" ], [ "16", "GSM337276.CEL", "16", "01/11/06 13:55:05" ], [ "17", "GSM337277.CEL", "17", "01/12/06 13:09:03" ], [ "18", "GSM337278.CEL", "18", "01/11/06 12:37:02" ], [ "19", "GSM337279.CEL", "19", "01/11/06 14:17:18" ], [ "20", "GSM337280.CEL", "20", "01/12/06 13:42:33" ], [ "21", "GSM337281.CEL", "21", "04/06/06 15:47:37" ], [ "22", "GSM337282.CEL", "22", "04/06/06 15:06:30" ], [ "23", "GSM337283.CEL", "23", "04/06/06 13:59:43" ], [ "24", "GSM337284.CEL", "24", "04/06/06 13:37:13" ], [ "25", "GSM337285.CEL", "25", "04/06/06 14:44:11" ], [ "26", "GSM337286.CEL", "26", "04/06/06 14:21:53" ], [ "27", "GSM337287.CEL", "27", "04/06/06 16:32:02" ], [ "28", "GSM337288.CEL", "28", "04/06/06 16:09:53" ], [ "29", "GSM337289.CEL", "29", "04/06/06 18:23:06" ], [ "30", "GSM337290.CEL", "30", "04/06/06 18:00:55" ], [ "31", "GSM337291.CEL", "31", "04/06/06 18:34:11" ], [ "32", "GSM337292.CEL", "32", "04/06/06 16:54:24" ], [ "33", "GSM337293.CEL", "33", "04/06/06 17:16:28" ], [ "34", "GSM337294.CEL", "34", "04/06/06 17:27:33" ], [ "35", "GSM337295.CEL", "35", "03/29/06 15:57:11" ], [ "36", "GSM337296.CEL", "36", "03/29/06 15:23:31" ], [ "37", "GSM337297.CEL", "37", "03/29/06 18:46:27" ], [ "38", "GSM337298.CEL", "38", "03/29/06 19:09:15" ], [ "39", "GSM337299.CEL", "39", "03/29/06 17:27:48" ], [ "40", "GSM337300.CEL", "40", "01/12/07 16:38:13" ], [ "41", "GSM337301.CEL", "41", "01/11/07 15:46:56" ], [ "42", "GSM337302.CEL", "42", "01/11/07 15:24:33" ], [ "43", "GSM337303.CEL", "43", "01/10/07 12:21:21" ], [ "44", "GSM337304.CEL", "44", "01/10/07 12:43:28" ], [ "45", "GSM337305.CEL", "45", "01/10/07 12:54:38" ], [ "46", "GSM337306.CEL", "46", "01/12/07 15:26:41" ], [ "47", "GSM337307.CEL", "47", "01/10/07 13:17:13" ], [ "48", "GSM337308.CEL", "48", "01/11/07 16:31:58" ], [ "49", "GSM337309.CEL", "49", "01/11/07 15:58:16" ], [ "50", "GSM337310.CEL", "50", "01/11/07 13:00:35" ], [ "51", "GSM337311.CEL", "51", "01/11/07 15:02:20" ], [ "52", "GSM337312.CEL", "52", "01/09/07 15:03:19" ], [ "53", "GSM337313.CEL", "53", "01/12/07 14:41:31" ], [ "54", "GSM337314.CEL", "54", "01/09/07 14:40:49" ], [ "55", "GSM337315.CEL", "55", "01/09/07 14:29:11" ], [ "56", "GSM337316.CEL", "56", "01/09/07 14:17:55" ], [ "57", "GSM337317.CEL", "57", "01/12/07 14:52:46" ], [ "58", "GSM337318.CEL", "58", "01/09/07 12:36:26" ], [ "59", "GSM337319.CEL", "59", "01/11/06 14:50:49" ], [ "60", "GSM337320.CEL", "60", "01/10/06 12:08:53" ], [ "61", "GSM337321.CEL", "61", "10/18/05 12:33:25" ], [ "62", "GSM337322.CEL", "62", "01/11/06 15:13:08" ], [ "63", "GSM337323.CEL", "63", "01/12/06 12:13:15" ], [ "64", "GSM337324.CEL", "64", "01/10/06 12:31:02" ], [ "65", "GSM337325.CEL", "65", "01/10/06 13:04:36" ], [ "66", "GSM337326.CEL", "66", "01/11/06 13:21:35" ], [ "67", "GSM337327.CEL", "67", "01/11/06 12:48:11" ], [ "68", "GSM337328.CEL", "68", "01/10/06 12:42:15" ], [ "69", "GSM337329.CEL", "69", "01/12/06 11:50:56" ], [ "70", "GSM337330.CEL", "70", "01/10/06 13:37:53" ], [ "71", "GSM337331.CEL", "71", "01/12/06 13:53:34" ], [ "72", "GSM337332.CEL", "72", "01/12/06 12:35:29" ], [ "73", "GSM337333.CEL", "73", "01/11/06 13:10:29" ], [ "74", "GSM337334.CEL", "74", "01/11/06 14:06:15" ], [ "75", "GSM337335.CEL", "75", "01/12/06 12:57:47" ], [ "76", "GSM337336.CEL", "76", "01/11/06 12:25:54" ], [ "77", "GSM337337.CEL", "77", "01/11/06 14:28:33" ], [ "78", "GSM337338.CEL", "78", "01/12/06 13:31:22" ], [ "79", "GSM337339.CEL", "79", "04/06/06 15:36:23" ], [ "80", "GSM337340.CEL", "80", "04/06/06 14:55:23" ], [ "81", "GSM337341.CEL", "81", "04/06/06 13:48:23" ], [ "82", "GSM337342.CEL", "82", "04/06/06 13:26:03" ], [ "83", "GSM337343.CEL", "83", "04/06/06 14:32:58" ], [ "84", "GSM337344.CEL", "84", "04/06/06 14:10:50" ], [ "85", "GSM337345.CEL", "85", "04/06/06 16:20:55" ], [ "86", "GSM337346.CEL", "86", "04/06/06 15:58:51" ], [ "87", "GSM337347.CEL", "87", "04/06/06 18:12:05" ], [ "88", "GSM337348.CEL", "88", "04/06/06 17:49:53" ], [ "89", "GSM337349.CEL", "89", "04/06/06 19:07:41" ], [ "90", "GSM337350.CEL", "90", "04/06/06 16:43:15" ], [ "91", "GSM337351.CEL", "91", "04/06/06 17:05:28" ], [ "92", "GSM337352.CEL", "92", "03/29/06 14:58:30" ], [ "93", "GSM337353.CEL", "93", "03/29/06 16:08:29" ], [ "94", "GSM337354.CEL", "94", "03/29/06 14:36:01" ], [ "95", "GSM337355.CEL", "95", "03/29/06 18:57:49" ], [ "96", "GSM337356.CEL", "96", "03/29/06 17:04:53" ], [ "97", "GSM337357.CEL", "97", "03/29/06 17:39:06" ], [ "98", "GSM337358.CEL", "98", "01/12/07 15:49:03" ], [ "99", "GSM337359.CEL", "99", "01/11/07 15:35:36" ], [ "100", "GSM337360.CEL", "100", "01/10/07 12:10:08" ], [ "101", "GSM337361.CEL", "101", "01/10/07 12:32:22" ], [ "102", "GSM337362.CEL", "102", "01/11/07 15:13:22" ], [ "103", "GSM337363.CEL", "103", "01/10/07 13:05:56" ], [ "104", "GSM337364.CEL", "104", "01/12/07 15:04:07" ], [ "105", "GSM337365.CEL", "105", "01/11/07 16:20:43" ], [ "106", "GSM337366.CEL", "106", "01/11/07 16:09:33" ], [ "107", "GSM337367.CEL", "107", "01/10/07 13:28:29" ], [ "108", "GSM337368.CEL", "108", "01/09/07 15:14:35" ], [ "109", "GSM337369.CEL", "109", "01/11/07 14:51:16" ], [ "110", "GSM337370.CEL", "110", "01/11/07 13:56:34" ], [ "111", "GSM337371.CEL", "111", "01/12/07 14:30:16" ], [ "112", "GSM337372.CEL", "112", "01/09/07 16:35:22" ], [ "113", "GSM337373.CEL", "113", "01/11/07 13:45:33" ], [ "114", "GSM337374.CEL", "114", "01/11/07 13:34:24" ], [ "115", "GSM337375.CEL", "115", "01/09/07 14:06:33" ], [ "116", "GSM337376.CEL", "116", "01/10/07 14:24:12" ] ];
var svgObjectNames   = [ "pca", "dens", "dig" ];

var cssText = ["stroke-width:1; stroke-opacity:0.4",
               "stroke-width:3; stroke-opacity:1" ];

// Global variables - these are set up below by 'reportinit'
var tables;             // array of all the associated ('tooltips') tables on the page
var checkboxes;         // the checkboxes
var ssrules;


function reportinit() 
{
 
    var a, i, status;

    /*--------find checkboxes and set them to start values------*/
    checkboxes = document.getElementsByName("ReportObjectCheckBoxes");
    if(checkboxes.length != highlightInitial.length)
	throw new Error("checkboxes.length=" + checkboxes.length + "  !=  "
                        + " highlightInitial.length="+ highlightInitial.length);
    
    /*--------find associated tables and cache their locations------*/
    tables = new Array(svgObjectNames.length);
    for(i=0; i<tables.length; i++) 
    {
        tables[i] = safeGetElementById("Tab:"+svgObjectNames[i]);
    }

    /*------- style sheet rules ---------*/
    var ss = document.styleSheets[0];
    ssrules = ss.cssRules ? ss.cssRules : ss.rules; 

    /*------- checkboxes[a] is (expected to be) of class HTMLInputElement ---*/
    for(a=0; a<checkboxes.length; a++)
    {
	checkboxes[a].checked = highlightInitial[a];
        status = checkboxes[a].checked; 
        setReportObj(a+1, status, false);
    }

}


function safeGetElementById(id)
{
    res = document.getElementById(id);
    if(res == null)
        throw new Error("Id '"+ id + "' not found.");
    return(res)
}

/*------------------------------------------------------------
   Highlighting of Report Objects 
 ---------------------------------------------------------------*/
function setReportObj(reportObjId, status, doTable)
{
    var i, j, plotObjIds, selector;

    if(doTable) {
	for(i=0; i<svgObjectNames.length; i++) {
	    showTipTable(i, reportObjId);
	} 
    }

    /* This works in Chrome 10, ssrules will be null; we use getElementsByClassName and loop over them */
    if(ssrules == null) {
	elements = document.getElementsByClassName("aqm" + reportObjId); 
	for(i=0; i<elements.length; i++) {
	    elements[i].style.cssText = cssText[0+status];
	}
    } else {
    /* This works in Firefox 4 */
	var success = false;
	i = 0; 
	/* Some of this looping could already be cached in reportInit() */
	while( (!success) & (i < ssrules.length) ) {
	    selector = ssrules[i].selectorText;  // The selector 
            if (!selector) 
		continue; // Skip @import and other nonstyle rules
            if (selector == (".aqm" + reportObjId)) {
		success = true; 
		ssrules[i].style.cssText = cssText[0+status];
	    } else {
		i++;
	    }
	}
    }

}

/*------------------------------------------------------------
   Display of the Metadata Table
  ------------------------------------------------------------*/
function showTipTable(tableIndex, reportObjId)
{
    var rows = tables[tableIndex].rows;
    var a = reportObjId - 1;

    if(rows.length != arrayMetadata[a].length)
	throw new Error("rows.length=" + rows.length+"  !=  arrayMetadata[array].length=" + arrayMetadata[a].length);

    for(i=0; i<rows.length; i++) 
 	rows[i].cells[1].innerHTML = arrayMetadata[a][i];
}

function hideTipTable(tableIndex)
{
    var rows = tables[tableIndex].rows;

    for(i=0; i<rows.length; i++) 
 	rows[i].cells[1].innerHTML = "";
}


/*------------------------------------------------------------
  From module 'name' (e.g. 'density'), find numeric index in the 
  'svgObjectNames' array.
  ------------------------------------------------------------*/
function getIndexFromName(name) 
{
    var i;
    for(i=0; i<svgObjectNames.length; i++)
        if(svgObjectNames[i] == name)
	    return i;

    throw new Error("Did not find '" + name + "'.");
}


/*------------------------------------------------------------
  SVG plot object callbacks
  ------------------------------------------------------------*/
function plotObjRespond(what, reportObjId, name)
{

    var a, i, status;

    switch(what) {
    case "show":
	i = getIndexFromName(name);
	showTipTable(i, reportObjId);
	break;
    case "hide":
	i = getIndexFromName(name);
	hideTipTable(i);
	break;
    case "click":
        a = reportObjId - 1;
	status = !checkboxes[a].checked;
	checkboxes[a].checked = status;
	setReportObj(reportObjId, status, true);
	break;
    default:
	throw new Error("Invalid 'what': "+what)
    }
}

/*------------------------------------------------------------
  checkboxes 'onchange' event
------------------------------------------------------------*/
function checkboxEvent(reportObjId)
{
    var a = reportObjId - 1;
    var status = checkboxes[a].checked;
    setReportObj(reportObjId, status, true);
}


/*------------------------------------------------------------
  toggle visibility
------------------------------------------------------------*/
function toggle(id){
  var head = safeGetElementById(id + "-h");
  var body = safeGetElementById(id + "-b");
  var hdtxt = head.innerHTML;
  var dsp;
  switch(body.style.display){
    case 'none':
      dsp = 'block';
      hdtxt = '-' + hdtxt.substr(1);
      break;
    case 'block':
      dsp = 'none';
      hdtxt = '+' + hdtxt.substr(1);
      break;
  }  
  body.style.display = dsp;
  head.innerHTML = hdtxt;
}
