# Supplementary material for: Novel Factors in the Pathogenesis of Psoriasis and Potential Drug Candidates Are Found with Systems Biology Approach
Source: PLoS One. 2013 Nov 26;8(11):e80751. doi: 10.1371/journal.pone.0080751 (PMC3841158; doi:10.1371/journal.pone.0080751)
Supplement: Dataset S1 — Results of arrayQualityMetrics analysis. Only html data can be found in directories, pdf files were deleted due to size restrictions. (ZIP) [file pone.0080751.s009.zip › Supple/Suarez-Farinas et al/arrayQualityMetrics.js]

// (C) Wolfgang Huber 2010-2011

// Script parameters - these are set up by R in the function 'writeReport' when copying the 
//   template for this script from arrayQualityMetrics/inst/scripts into the report.

var highlightInitial = [ false, false, false, false, false, false, false, false, false, false, false, false, false, false, false, false, false, false, false, true, false, false, false, true, true, false, false, false, false, true, false, false, false, false, false, false, false, false, false, false, false, false, false, false, false, false, false, false, false, false, true, false, true, false, false, false, false, false, false, true, false, true, true, false, false, false, false, false, false, false, false, false, false, false, false, false, false, false, false, false, false, false, false, false, false, false, true, true, true, false, false, false, false, false, false, false, false, true, false, false, false, false, false, false, false, false, false, false, false, false, false, false, false, true, true, false, true, false, false, false, true, false, false, false, false, false, false, false, false, true, false, false, false, false, false, false, false, false, true, true, false, false, false, true, false, false, false, false, false, true, false, false, false, false, false, false, false, false, false, false, false, true, false, false, false, false, false, false, false, false ];
var arrayMetadata    = [ [ "1", "GSM767976.CEL", "1", "09/03/08 12:24:10" ], [ "2", "GSM767977.CEL", "2", "09/03/08 13:57:27" ], [ "3", "GSM767978.CEL", "3", "09/03/08 14:30:58" ], [ "4", "GSM767979.CEL", "4", "09/03/08 14:42:12" ], [ "5", "GSM767980.CEL", "5", "09/03/08 15:15:49" ], [ "6", "GSM767981.CEL", "6", "09/03/08 15:27:07" ], [ "7", "GSM767982.CEL", "7", "09/03/08 16:00:59" ], [ "8", "GSM767983.CEL", "8", "09/03/08 16:12:06" ], [ "9", "GSM767984.CEL", "9", "09/03/08 17:19:12" ], [ "10", "GSM767985.CEL", "10", "09/03/08 17:49:04" ], [ "11", "GSM767986.CEL", "11", "09/04/08 10:22:23" ], [ "12", "GSM767987.CEL", "12", "09/04/08 10:56:25" ], [ "13", "GSM767988.CEL", "13", "09/04/08 12:13:36" ], [ "14", "GSM767989.CEL", "14", "09/04/08 12:47:23" ], [ "15", "GSM767990.CEL", "15", "09/04/08 12:58:32" ], [ "16", "GSM767991.CEL", "16", "09/04/08 16:24:27" ], [ "17", "GSM767992.CEL", "17", "09/04/08 13:35:31" ], [ "18", "GSM767993.CEL", "18", "09/04/08 13:58:15" ], [ "19", "GSM767994.CEL", "19", "09/04/08 14:11:10" ], [ "20", "GSM767995.CEL", "20", "09/04/08 14:45:18" ], [ "21", "GSM767996.CEL", "21", "09/04/08 14:56:39" ], [ "22", "GSM767997.CEL", "22", "09/04/08 15:19:06" ], [ "23", "GSM767998.CEL", "23", "09/04/08 15:30:33" ], [ "24", "GSM767999.CEL", "24", "09/04/08 17:28:54" ], [ "25", "GSM768000.CEL", "25", "09/04/08 18:13:57" ], [ "26", "GSM768001.CEL", "26", "09/04/08 18:25:24" ], [ "27", "GSM768002.CEL", "27", "09/04/08 18:36:55" ], [ "28", "GSM768003.CEL", "28", "09/04/08 19:22:18" ], [ "29", "GSM768004.CEL", "29", "09/04/08 19:33:38" ], [ "30", "GSM768005.CEL", "30", "09/04/08 20:08:19" ], [ "31", "GSM768006.CEL", "31", "09/04/08 20:19:46" ], [ "32", "GSM768007.CEL", "32", "09/04/08 20:45:10" ], [ "33", "GSM768008.CEL", "33", "09/04/08 20:56:33" ], [ "34", "GSM768009.CEL", "34", "09/04/08 21:30:17" ], [ "35", "GSM768010.CEL", "35", "09/04/08 21:41:27" ], [ "36", "GSM768011.CEL", "36", "09/04/08 22:15:25" ], [ "37", "GSM768012.CEL", "37", "09/04/08 22:26:47" ], [ "38", "GSM768013.CEL", "38", "09/05/08 10:56:27" ], [ "39", "GSM768014.CEL", "39", "09/05/08 11:07:46" ], [ "40", "GSM768015.CEL", "40", "09/05/08 11:41:51" ], [ "41", "GSM768016.CEL", "41", "09/05/08 11:53:06" ], [ "42", "GSM768017.CEL", "42", "09/05/08 12:15:53" ], [ "43", "GSM768018.CEL", "43", "09/05/08 12:27:09" ], [ "44", "GSM768019.CEL", "44", "09/05/08 12:49:46" ], [ "45", "GSM768020.CEL", "45", "09/05/08 13:01:12" ], [ "46", "GSM768021.CEL", "46", "09/05/08 14:35:25" ], [ "47", "GSM768022.CEL", "47", "09/05/08 13:38:28" ], [ "48", "GSM768023.CEL", "48", "09/05/08 13:49:49" ], [ "49", "GSM768024.CEL", "49", "09/05/08 14:01:06" ], [ "50", "GSM768025.CEL", "50", "09/09/08 15:44:29" ], [ "51", "GSM768026.CEL", "51", "09/09/08 16:13:27" ], [ "52", "GSM768027.CEL", "52", "09/09/08 16:47:07" ], [ "53", "GSM768028.CEL", "53", "09/09/08 16:58:22" ], [ "54", "GSM768029.CEL", "54", "09/09/08 17:32:26" ], [ "55", "GSM768030.CEL", "55", "09/09/08 17:43:43" ], [ "56", "GSM768031.CEL", "56", "09/09/08 18:17:28" ], [ "57", "GSM768032.CEL", "57", "09/09/08 18:28:48" ], [ "58", "GSM768033.CEL", "58", "09/09/08 19:02:11" ], [ "59", "GSM768034.CEL", "59", "09/09/08 19:13:26" ], [ "60", "GSM768035.CEL", "60", "09/09/08 19:48:09" ], [ "61", "GSM768036.CEL", "61", "09/09/08 19:59:12" ], [ "62", "GSM768037.CEL", "62", "09/09/08 20:33:11" ], [ "63", "GSM768038.CEL", "63", "09/09/08 20:45:02" ], [ "64", "GSM768039.CEL", "64", "09/09/08 21:18:41" ], [ "65", "GSM768040.CEL", "65", "09/09/08 21:30:00" ], [ "66", "GSM768041.CEL", "66", "09/09/08 22:03:59" ], [ "67", "GSM768042.CEL", "67", "09/09/08 22:15:23" ], [ "68", "GSM768043.CEL", "68", "09/09/08 22:49:31" ], [ "69", "GSM768044.CEL", "69", "09/09/08 23:23:40" ], [ "70", "GSM768045.CEL", "70", "09/09/08 23:35:05" ], [ "71", "GSM768046.CEL", "71", "09/10/08 00:08:59" ], [ "72", "GSM768047.CEL", "72", "09/10/08 00:20:21" ], [ "73", "GSM768048.CEL", "73", "09/12/08 12:25:22" ], [ "74", "GSM768049.CEL", "74", "09/12/08 12:36:50" ], [ "75", "GSM768050.CEL", "75", "09/12/08 13:10:56" ], [ "76", "GSM768051.CEL", "76", "09/12/08 13:22:18" ], [ "77", "GSM768052.CEL", "77", "09/12/08 13:55:55" ], [ "78", "GSM768053.CEL", "78", "09/12/08 14:07:18" ], [ "79", "GSM768054.CEL", "79", "09/12/08 14:53:07" ], [ "80", "GSM768055.CEL", "80", "09/12/08 15:04:30" ], [ "81", "GSM768056.CEL", "81", "09/12/08 16:05:42" ], [ "82", "GSM768057.CEL", "82", "09/12/08 16:34:09" ], [ "83", "GSM768058.CEL", "83", "09/12/08 17:08:41" ], [ "84", "GSM768059.CEL", "84", "09/12/08 17:43:00" ], [ "85", "GSM768060.CEL", "85", "09/12/08 17:54:54" ], [ "86", "GSM768061.CEL", "86", "09/15/08 09:50:58" ], [ "87", "GSM768062.CEL", "87", "09/15/08 10:02:19" ], [ "88", "GSM768063.CEL", "88", "09/15/08 10:13:42" ], [ "89", "GSM768064.CEL", "89", "09/15/08 10:48:04" ], [ "90", "GSM768065.CEL", "90", "09/15/08 10:59:27" ], [ "91", "GSM768066.CEL", "91", "09/15/08 11:33:42" ], [ "92", "GSM768067.CEL", "92", "09/15/08 11:45:09" ], [ "93", "GSM768068.CEL", "93", "09/15/08 12:21:18" ], [ "94", "GSM768069.CEL", "94", "09/15/08 14:10:39" ], [ "95", "GSM768070.CEL", "95", "09/15/08 12:58:37" ], [ "96", "GSM768071.CEL", "96", "09/15/08 13:10:10" ], [ "97", "GSM768072.CEL", "97", "09/17/08 12:03:15" ], [ "98", "GSM768073.CEL", "98", "09/17/08 12:14:50" ], [ "99", "GSM768074.CEL", "99", "09/17/08 12:48:53" ], [ "100", "GSM768075.CEL", "100", "09/17/08 13:00:18" ], [ "101", "GSM768076.CEL", "101", "09/17/08 13:34:39" ], [ "102", "GSM768077.CEL", "102", "09/17/08 13:46:07" ], [ "103", "GSM768078.CEL", "103", "09/17/08 14:20:09" ], [ "104", "GSM768079.CEL", "104", "09/17/08 14:32:02" ], [ "105", "GSM768080.CEL", "105", "09/17/08 17:30:33" ], [ "106", "GSM768081.CEL", "106", "09/17/08 17:41:58" ], [ "107", "GSM768082.CEL", "107", "09/17/08 18:16:18" ], [ "108", "GSM768083.CEL", "108", "09/17/08 18:27:37" ], [ "109", "GSM768084.CEL", "109", "09/17/08 18:50:31" ], [ "110", "GSM768085.CEL", "110", "09/17/08 19:02:06" ], [ "111", "GSM768086.CEL", "111", "09/17/08 19:25:03" ], [ "112", "GSM768087.CEL", "112", "09/17/08 19:36:34" ], [ "113", "GSM768088.CEL", "113", "09/17/08 20:11:42" ], [ "114", "GSM768089.CEL", "114", "09/17/08 20:23:12" ], [ "115", "GSM768090.CEL", "115", "09/17/08 20:57:33" ], [ "116", "GSM768091.CEL", "116", "09/17/08 21:08:45" ], [ "117", "GSM768092.CEL", "117", "09/17/08 21:42:50" ], [ "118", "GSM768093.CEL", "118", "09/17/08 21:54:23" ], [ "119", "GSM768094.CEL", "119", "09/17/08 16:55:57" ], [ "120", "GSM768095.CEL", "120", "09/17/08 16:44:30" ], [ "121", "GSM768096.CEL", "121", "09/18/08 10:32:22" ], [ "122", "GSM768097.CEL", "122", "09/18/08 10:43:52" ], [ "123", "GSM768098.CEL", "123", "09/18/08 11:49:33" ], [ "124", "GSM768099.CEL", "124", "09/18/08 12:01:07" ], [ "125", "GSM768100.CEL", "125", "09/18/08 12:35:40" ], [ "126", "GSM768101.CEL", "126", "09/18/08 12:47:13" ], [ "127", "GSM768102.CEL", "127", "09/18/08 13:21:40" ], [ "128", "GSM768103.CEL", "128", "09/18/08 13:33:05" ], [ "129", "GSM768104.CEL", "129", "09/18/08 15:00:54" ], [ "130", "GSM768105.CEL", "130", "09/18/08 15:12:17" ], [ "131", "GSM768106.CEL", "131", "09/18/08 15:46:38" ], [ "132", "GSM768107.CEL", "132", "09/18/08 15:57:58" ], [ "133", "GSM768108.CEL", "133", "09/18/08 16:53:18" ], [ "134", "GSM768109.CEL", "134", "09/18/08 17:04:47" ], [ "135", "GSM768110.CEL", "135", "09/18/08 17:29:38" ], [ "136", "GSM768111.CEL", "136", "09/18/08 17:41:07" ], [ "137", "GSM768112.CEL", "137", "09/18/08 18:15:20" ], [ "138", "GSM768113.CEL", "138", "09/18/08 18:26:44" ], [ "139", "GSM768114.CEL", "139", "09/18/08 19:00:52" ], [ "140", "GSM768115.CEL", "140", "09/18/08 19:12:23" ], [ "141", "GSM768116.CEL", "141", "09/18/08 19:47:19" ], [ "142", "GSM768117.CEL", "142", "09/18/08 19:59:15" ], [ "143", "GSM768118.CEL", "143", "09/18/08 20:33:41" ], [ "144", "GSM768119.CEL", "144", "09/18/08 20:44:58" ], [ "145", "GSM768120.CEL", "145", "09/23/08 16:56:46" ], [ "146", "GSM768121.CEL", "146", "09/23/08 17:08:21" ], [ "147", "GSM768122.CEL", "147", "09/23/08 17:43:03" ], [ "148", "GSM768123.CEL", "148", "09/23/08 17:54:37" ], [ "149", "GSM768124.CEL", "149", "09/23/08 18:28:51" ], [ "150", "GSM768125.CEL", "150", "09/23/08 18:40:11" ], [ "151", "GSM768126.CEL", "151", "09/23/08 19:14:19" ], [ "152", "GSM768127.CEL", "152", "09/23/08 19:25:36" ], [ "153", "GSM768128.CEL", "153", "09/23/08 20:00:49" ], [ "154", "GSM768129.CEL", "154", "09/23/08 20:12:22" ], [ "155", "GSM768130.CEL", "155", "09/23/08 20:26:45" ], [ "156", "GSM768131.CEL", "156", "09/23/08 20:38:09" ], [ "157", "GSM768132.CEL", "157", "09/24/08 10:35:42" ], [ "158", "GSM768133.CEL", "158", "09/24/08 10:47:18" ], [ "159", "GSM768134.CEL", "159", "09/24/08 10:58:46" ], [ "160", "GSM768135.CEL", "160", "09/23/08 21:02:19" ], [ "161", "GSM768136.CEL", "161", "09/24/08 11:10:25" ], [ "162", "GSM768137.CEL", "162", "09/23/08 21:27:54" ], [ "163", "GSM768138.CEL", "163", "09/23/08 22:03:00" ], [ "164", "GSM768139.CEL", "164", "09/23/08 22:14:17" ], [ "165", "GSM768140.CEL", "165", "09/23/08 22:49:38" ], [ "166", "GSM768141.CEL", "166", "09/23/08 23:01:07" ], [ "167", "GSM768142.CEL", "167", "09/23/08 23:36:48" ], [ "168", "GSM768143.CEL", "168", "09/23/08 23:48:13" ], [ "169", "GSM768144.CEL", "169", "09/24/08 00:22:36" ], [ "170", "GSM768145.CEL", "170", "09/24/08 00:34:08" ] ];
var svgObjectNames   = [ "pca", "dens", "dig" ];

var cssText = ["stroke-width:1; stroke-opacity:0.4",
               "stroke-width:3; stroke-opacity:1" ];

// Global variables - these are set up below by 'reportinit'
var tables;             // array of all the associated ('tooltips') tables on the page
var checkboxes;         // the checkboxes
var ssrules;


function reportinit() 
{
 
    var a, i, status;

    /*--------find checkboxes and set them to start values------*/
    checkboxes = document.getElementsByName("ReportObjectCheckBoxes");
    if(checkboxes.length != highlightInitial.length)
	throw new Error("checkboxes.length=" + checkboxes.length + "  !=  "
                        + " highlightInitial.length="+ highlightInitial.length);
    
    /*--------find associated tables and cache their locations------*/
    tables = new Array(svgObjectNames.length);
    for(i=0; i<tables.length; i++) 
    {
        tables[i] = safeGetElementById("Tab:"+svgObjectNames[i]);
    }

    /*------- style sheet rules ---------*/
    var ss = document.styleSheets[0];
    ssrules = ss.cssRules ? ss.cssRules : ss.rules; 

    /*------- checkboxes[a] is (expected to be) of class HTMLInputElement ---*/
    for(a=0; a<checkboxes.length; a++)
    {
	checkboxes[a].checked = highlightInitial[a];
        status = checkboxes[a].checked; 
        setReportObj(a+1, status, false);
    }

}


function safeGetElementById(id)
{
    res = document.getElementById(id);
    if(res == null)
        throw new Error("Id '"+ id + "' not found.");
    return(res)
}

/*------------------------------------------------------------
   Highlighting of Report Objects 
 ---------------------------------------------------------------*/
function setReportObj(reportObjId, status, doTable)
{
    var i, j, plotObjIds, selector;

    if(doTable) {
	for(i=0; i<svgObjectNames.length; i++) {
	    showTipTable(i, reportObjId);
	} 
    }

    /* This works in Chrome 10, ssrules will be null; we use getElementsByClassName and loop over them */
    if(ssrules == null) {
	elements = document.getElementsByClassName("aqm" + reportObjId); 
	for(i=0; i<elements.length; i++) {
	    elements[i].style.cssText = cssText[0+status];
	}
    } else {
    /* This works in Firefox 4 */
	var success = false;
	i = 0; 
	/* Some of this looping could already be cached in reportInit() */
	while( (!success) & (i < ssrules.length) ) {
	    selector = ssrules[i].selectorText;  // The selector 
            if (!selector) 
		continue; // Skip @import and other nonstyle rules
            if (selector == (".aqm" + reportObjId)) {
		success = true; 
		ssrules[i].style.cssText = cssText[0+status];
	    } else {
		i++;
	    }
	}
    }

}

/*------------------------------------------------------------
   Display of the Metadata Table
  ------------------------------------------------------------*/
function showTipTable(tableIndex, reportObjId)
{
    var rows = tables[tableIndex].rows;
    var a = reportObjId - 1;

    if(rows.length != arrayMetadata[a].length)
	throw new Error("rows.length=" + rows.length+"  !=  arrayMetadata[array].length=" + arrayMetadata[a].length);

    for(i=0; i<rows.length; i++) 
 	rows[i].cells[1].innerHTML = arrayMetadata[a][i];
}

function hideTipTable(tableIndex)
{
    var rows = tables[tableIndex].rows;

    for(i=0; i<rows.length; i++) 
 	rows[i].cells[1].innerHTML = "";
}


/*------------------------------------------------------------
  From module 'name' (e.g. 'density'), find numeric index in the 
  'svgObjectNames' array.
  ------------------------------------------------------------*/
function getIndexFromName(name) 
{
    var i;
    for(i=0; i<svgObjectNames.length; i++)
        if(svgObjectNames[i] == name)
	    return i;

    throw new Error("Did not find '" + name + "'.");
}


/*------------------------------------------------------------
  SVG plot object callbacks
  ------------------------------------------------------------*/
function plotObjRespond(what, reportObjId, name)
{

    var a, i, status;

    switch(what) {
    case "show":
	i = getIndexFromName(name);
	showTipTable(i, reportObjId);
	break;
    case "hide":
	i = getIndexFromName(name);
	hideTipTable(i);
	break;
    case "click":
        a = reportObjId - 1;
	status = !checkboxes[a].checked;
	checkboxes[a].checked = status;
	setReportObj(reportObjId, status, true);
	break;
    default:
	throw new Error("Invalid 'what': "+what)
    }
}

/*------------------------------------------------------------
  checkboxes 'onchange' event
------------------------------------------------------------*/
function checkboxEvent(reportObjId)
{
    var a = reportObjId - 1;
    var status = checkboxes[a].checked;
    setReportObj(reportObjId, status, true);
}


/*------------------------------------------------------------
  toggle visibility
------------------------------------------------------------*/
function toggle(id){
  var head = safeGetElementById(id + "-h");
  var body = safeGetElementById(id + "-b");
  var hdtxt = head.innerHTML;
  var dsp;
  switch(body.style.display){
    case 'none':
      dsp = 'block';
      hdtxt = '-' + hdtxt.substr(1);
      break;
    case 'block':
      dsp = 'none';
      hdtxt = '+' + hdtxt.substr(1);
      break;
  }  
  body.style.display = dsp;
  head.innerHTML = hdtxt;
}
