# Supplementary material for: Novel Factors in the Pathogenesis of Psoriasis and Potential Drug Candidates Are Found with Systems Biology Approach
Source: PLoS One. 2013 Nov 26;8(11):e80751. doi: 10.1371/journal.pone.0080751 (PMC3841158; doi:10.1371/journal.pone.0080751)
Supplement: Dataset S1 — Results of arrayQualityMetrics analysis. Only html data can be found in directories, pdf files were deleted due to size restrictions. (ZIP) [file pone.0080751.s009.zip › Supple/Yao et al/arrayQualityMetrics.js]

// (C) Wolfgang Huber 2010-2011

// Script parameters - these are set up by R in the function 'writeReport' when copying the 
//   template for this script from arrayQualityMetrics/inst/scripts into the report.

var highlightInitial = [ false, false, false, false, false, true, false, false, false, false, false, false, false, false, false, false, false, false, false, false, false, false, false, true, false, true, false, false, false, false, false, true, true, false, false, false, false, false, false, false, false, true, false, true, false, false, false, false, false, false, false, true, false, false, false, false, false, false, false, true, false ];
var arrayMetadata    = [ [ "1", "GSM372307.CEL", "1", "09/08/06 09:37:33" ], [ "2", "GSM372308.CEL", "2", "09/07/06 08:34:04" ], [ "3", "GSM372309.CEL", "3", "09/07/06 08:46:19" ], [ "4", "GSM372310.CEL", "4", "09/07/06 09:11:31" ], [ "5", "GSM372311.CEL", "5", "09/08/06 09:25:14" ], [ "6", "GSM372312.CEL", "6", "09/06/06 08:09:26" ], [ "7", "GSM372313.CEL", "7", "09/07/06 08:21:57" ], [ "8", "GSM372314.CEL", "8", "09/07/06 09:36:34" ], [ "9", "GSM372315.CEL", "9", "09/08/06 09:49:49" ], [ "10", "GSM372316.CEL", "10", "09/07/06 08:09:39" ], [ "11", "GSM372317.CEL", "11", "09/08/06 10:02:01" ], [ "12", "GSM372318.CEL", "12", "09/07/06 08:59:12" ], [ "13", "GSM372319.CEL", "13", "09/08/06 09:12:57" ], [ "14", "GSM372320.CEL", "14", "09/07/06 09:24:00" ], [ "15", "GSM372321.CEL", "15", "09/08/06 09:00:45" ], [ "16", "GSM372322.CEL", "16", "09/07/06 10:15:56" ], [ "17", "GSM372323.CEL", "17", "09/08/06 08:48:21" ], [ "18", "GSM372324.CEL", "18", "09/07/06 10:03:44" ], [ "19", "GSM372325.CEL", "19", "09/07/06 11:21:28" ], [ "20", "GSM372326.CEL", "20", "09/08/06 10:54:11" ], [ "21", "GSM372327.CEL", "21", "09/07/06 10:28:23" ], [ "22", "GSM372328.CEL", "22", "09/08/06 08:36:04" ], [ "23", "GSM372329.CEL", "23", "09/07/06 09:51:11" ], [ "24", "GSM372330.CEL", "24", "09/08/06 10:17:38" ], [ "25", "GSM372331.CEL", "25", "09/07/06 10:52:44" ], [ "26", "GSM372332.CEL", "26", "09/08/06 11:43:01" ], [ "27", "GSM372333.CEL", "27", "09/07/06 10:40:31" ], [ "28", "GSM372334.CEL", "28", "09/07/06 11:05:53" ], [ "29", "GSM372335.CEL", "29", "09/08/06 11:30:45" ], [ "30", "GSM372336.CEL", "30", "09/07/06 12:28:25" ], [ "31", "GSM372337.CEL", "31", "09/07/06 13:45:54" ], [ "32", "GSM372338.CEL", "32", "09/07/06 12:40:38" ], [ "33", "GSM372339.CEL", "33", "09/08/06 11:18:36" ], [ "34", "GSM372340.CEL", "34", "09/07/06 12:52:52" ], [ "35", "GSM372341.CEL", "35", "09/08/06 10:41:56" ], [ "36", "GSM372342.CEL", "36", "09/07/06 11:47:38" ], [ "37", "GSM372343.CEL", "37", "09/08/06 10:29:50" ], [ "38", "GSM372344.CEL", "38", "09/06/06 07:57:13" ], [ "39", "GSM372345.CEL", "39", "09/07/06 11:34:04" ], [ "40", "GSM372346.CEL", "40", "09/07/06 12:12:17" ], [ "41", "GSM372347.CEL", "41", "09/07/06 11:59:49" ], [ "42", "GSM372348.CEL", "42", "09/06/06 07:45:03" ], [ "43", "GSM372349.CEL", "43", "09/06/06 08:21:36" ], [ "44", "GSM372350.CEL", "44", "09/06/06 08:58:30" ], [ "45", "GSM372351.CEL", "45", "09/08/06 11:06:18" ], [ "46", "GSM372352.CEL", "46", "09/06/06 08:46:06" ], [ "47", "GSM372353.CEL", "47", "01/31/07 11:13:49" ], [ "48", "GSM372354.CEL", "48", "01/31/07 13:21:14" ], [ "49", "GSM372355.CEL", "49", "01/31/07 11:26:24" ], [ "50", "GSM372356.CEL", "50", "01/31/07 11:01:18" ], [ "51", "GSM372357.CEL", "51", "01/31/07 12:31:03" ], [ "52", "GSM372358.CEL", "52", "01/31/07 13:08:44" ], [ "53", "GSM372359.CEL", "53", "01/31/07 12:56:03" ], [ "54", "GSM372360.CEL", "54", "01/31/07 12:43:29" ], [ "55", "GSM372361.CEL", "55", "01/31/07 11:38:59" ], [ "56", "GSM372362.CEL", "56", "01/31/07 11:51:30" ], [ "57", "GSM372363.CEL", "57", "01/31/07 12:04:09" ], [ "58", "GSM372364.CEL", "58", "01/31/07 12:16:44" ], [ "59", "GSM372365.CEL", "59", "01/31/07 14:23:52" ], [ "60", "GSM372366.CEL", "60", "01/31/07 13:59:01" ], [ "61", "GSM372367.CEL", "61", "01/31/07 13:46:25" ] ];
var svgObjectNames   = [ "pca", "dens", "dig" ];

var cssText = ["stroke-width:1; stroke-opacity:0.4",
               "stroke-width:3; stroke-opacity:1" ];

// Global variables - these are set up below by 'reportinit'
var tables;             // array of all the associated ('tooltips') tables on the page
var checkboxes;         // the checkboxes
var ssrules;


function reportinit() 
{
 
    var a, i, status;

    /*--------find checkboxes and set them to start values------*/
    checkboxes = document.getElementsByName("ReportObjectCheckBoxes");
    if(checkboxes.length != highlightInitial.length)
	throw new Error("checkboxes.length=" + checkboxes.length + "  !=  "
                        + " highlightInitial.length="+ highlightInitial.length);
    
    /*--------find associated tables and cache their locations------*/
    tables = new Array(svgObjectNames.length);
    for(i=0; i<tables.length; i++) 
    {
        tables[i] = safeGetElementById("Tab:"+svgObjectNames[i]);
    }

    /*------- style sheet rules ---------*/
    var ss = document.styleSheets[0];
    ssrules = ss.cssRules ? ss.cssRules : ss.rules; 

    /*------- checkboxes[a] is (expected to be) of class HTMLInputElement ---*/
    for(a=0; a<checkboxes.length; a++)
    {
	checkboxes[a].checked = highlightInitial[a];
        status = checkboxes[a].checked; 
        setReportObj(a+1, status, false);
    }

}


function safeGetElementById(id)
{
    res = document.getElementById(id);
    if(res == null)
        throw new Error("Id '"+ id + "' not found.");
    return(res)
}

/*------------------------------------------------------------
   Highlighting of Report Objects 
 ---------------------------------------------------------------*/
function setReportObj(reportObjId, status, doTable)
{
    var i, j, plotObjIds, selector;

    if(doTable) {
	for(i=0; i<svgObjectNames.length; i++) {
	    showTipTable(i, reportObjId);
	} 
    }

    /* This works in Chrome 10, ssrules will be null; we use getElementsByClassName and loop over them */
    if(ssrules == null) {
	elements = document.getElementsByClassName("aqm" + reportObjId); 
	for(i=0; i<elements.length; i++) {
	    elements[i].style.cssText = cssText[0+status];
	}
    } else {
    /* This works in Firefox 4 */
	var success = false;
	i = 0; 
	/* Some of this looping could already be cached in reportInit() */
	while( (!success) & (i < ssrules.length) ) {
	    selector = ssrules[i].selectorText;  // The selector 
            if (!selector) 
		continue; // Skip @import and other nonstyle rules
            if (selector == (".aqm" + reportObjId)) {
		success = true; 
		ssrules[i].style.cssText = cssText[0+status];
	    } else {
		i++;
	    }
	}
    }

}

/*------------------------------------------------------------
   Display of the Metadata Table
  ------------------------------------------------------------*/
function showTipTable(tableIndex, reportObjId)
{
    var rows = tables[tableIndex].rows;
    var a = reportObjId - 1;

    if(rows.length != arrayMetadata[a].length)
	throw new Error("rows.length=" + rows.length+"  !=  arrayMetadata[array].length=" + arrayMetadata[a].length);

    for(i=0; i<rows.length; i++) 
 	rows[i].cells[1].innerHTML = arrayMetadata[a][i];
}

function hideTipTable(tableIndex)
{
    var rows = tables[tableIndex].rows;

    for(i=0; i<rows.length; i++) 
 	rows[i].cells[1].innerHTML = "";
}


/*------------------------------------------------------------
  From module 'name' (e.g. 'density'), find numeric index in the 
  'svgObjectNames' array.
  ------------------------------------------------------------*/
function getIndexFromName(name) 
{
    var i;
    for(i=0; i<svgObjectNames.length; i++)
        if(svgObjectNames[i] == name)
	    return i;

    throw new Error("Did not find '" + name + "'.");
}


/*------------------------------------------------------------
  SVG plot object callbacks
  ------------------------------------------------------------*/
function plotObjRespond(what, reportObjId, name)
{

    var a, i, status;

    switch(what) {
    case "show":
	i = getIndexFromName(name);
	showTipTable(i, reportObjId);
	break;
    case "hide":
	i = getIndexFromName(name);
	hideTipTable(i);
	break;
    case "click":
        a = reportObjId - 1;
	status = !checkboxes[a].checked;
	checkboxes[a].checked = status;
	setReportObj(reportObjId, status, true);
	break;
    default:
	throw new Error("Invalid 'what': "+what)
    }
}

/*------------------------------------------------------------
  checkboxes 'onchange' event
------------------------------------------------------------*/
function checkboxEvent(reportObjId)
{
    var a = reportObjId - 1;
    var status = checkboxes[a].checked;
    setReportObj(reportObjId, status, true);
}


/*------------------------------------------------------------
  toggle visibility
------------------------------------------------------------*/
function toggle(id){
  var head = safeGetElementById(id + "-h");
  var body = safeGetElementById(id + "-b");
  var hdtxt = head.innerHTML;
  var dsp;
  switch(body.style.display){
    case 'none':
      dsp = 'block';
      hdtxt = '-' + hdtxt.substr(1);
      break;
    case 'block':
      dsp = 'none';
      hdtxt = '+' + hdtxt.substr(1);
      break;
  }  
  body.style.display = dsp;
  head.innerHTML = hdtxt;
}
